# Supplementary material for: Rel/NF-κB Transcription Factors Emerged at the Onset of Opisthokonts
Source: Genome Biol Evol. 2022 Jan 6;14(1):evab289. doi: 10.1093/gbe/evab289 (PMC8763368; doi:10.1093/gbe/evab289)
Supplement: evab289_Supplementary_Data [file evab289_supplementary_data.zip]

Archive with 4 entries (4 files):
- Leger supplementary materials.docx
- Leger_GBE_Fig_S1rev.pdf
- Leger_GBE_Tables_S1_S2.xlsx
- Leger_SupplementaryDatasetS1.txt
