# Supplementary material for: Rel/NF-κB Transcription Factors Emerged at the Onset of Opisthokonts
Source: Genome Biol Evol. 2022 Jan 6;14(1):evab289. doi: 10.1093/gbe/evab289 (PMC8763368; doi:10.1093/gbe/evab289)
Supplement: evab289_Supplementary_Data [file evab289_supplementary_data.zip › Leger_GBE_Tables_S1_S2.xlsx]

## Sheet: S1_Taxon sampling
Table S1. Taxon sampling and data sources used in this study				Williams and Gilmore 2020	de Mendoza & Sebé-Pedrós 2019	de Mendoza et al. 2013
		Supergroup			Phylum	Phylum	Species	Source
1	Amorphea	Obazoa	Holozoa	Metazoa	Chordata	Vertebrata	Homo sapiens	Ensembl 80 http://ftp.ensembl.org/pub/release-80/ (Howe et al. 2021 Nucleic Acids Res https://doi.org/10.1093/nar/gkaa942)
2	Amorphea	Obazoa	Holozoa	Metazoa	Chordata	Vertebrata	Mus musculus	Ensembl 80 http://ftp.ensembl.org/pub/release-80/ (Howe et al. 2021 Nucleic Acids Res https://doi.org/10.1093/nar/gkaa942)
3	Amorphea	Obazoa	Holozoa	Metazoa	Chordata	Vertebrata	Anolis carolinensis	Ensembl 80 http://ftp.ensembl.org/pub/release-80/ (Howe et al. 2021 Nucleic Acids Res https://doi.org/10.1093/nar/gkaa942)
4	Amorphea	Obazoa	Holozoa	Metazoa	Chordata	Vertebrata	Gallus gallus	Ensembl 80 http://ftp.ensembl.org/pub/release-80/ (Howe et al. 2021 Nucleic Acids Res https://doi.org/10.1093/nar/gkaa942)
5	Amorphea	Obazoa	Holozoa	Metazoa	Chordata	Vertebrata	Xenopus tropicalis	Ensembl 80 http://ftp.ensembl.org/pub/release-80/ (Howe et al. 2021 Nucleic Acids Res https://doi.org/10.1093/nar/gkaa942)
6	Amorphea	Obazoa	Holozoa	Metazoa	Chordata	Vertebrata	Danio rerio	Ensembl 80 http://ftp.ensembl.org/pub/release-80/ (Howe et al. 2021 Nucleic Acids Res https://doi.org/10.1093/nar/gkaa942)
7	Amorphea	Obazoa	Holozoa	Metazoa	Chordata	Vertebrata	Latimeria chalumnae	Ensembl 80 http://ftp.ensembl.org/pub/release-80/ (Howe et al. 2021 Nucleic Acids Res https://doi.org/10.1093/nar/gkaa942)
8	Amorphea	Obazoa	Holozoa	Metazoa	Chordata	Vertebrata	Callorhinchus milii	GenBank https://www.ncbi.nlm.nih.gov/assembly/GCF_000165045.1/
9	Amorphea	Obazoa	Holozoa	Metazoa	Chordata	Vertebrata	Petromyzon marinus	Ensembl 80 http://ftp.ensembl.org/pub/release-80/ (Howe et al. 2021 Nucleic Acids Res https://doi.org/10.1093/nar/gkaa942)
10	Amorphea	Obazoa	Holozoa	Metazoa	Chordata	Tunicata	Ciona intestinalis	Ensembl 80 http://ftp.ensembl.org/pub/release-80/ (Howe et al. 2021 Nucleic Acids Res https://doi.org/10.1093/nar/gkaa942)
11	Amorphea	Obazoa	Holozoa	Metazoa	Chordata	Tunicata	Ciona savignyi	Ensembl 80 http://ftp.ensembl.org/pub/release-80/ (Howe et al. 2021 Nucleic Acids Res https://doi.org/10.1093/nar/gkaa942)
12	Amorphea	Obazoa	Holozoa	Metazoa	Chordata	Tunicata	Oikopleura dioica	Ensembl 80 http://ftp.ensembl.org/pub/release-80/ (Howe et al. 2021 Nucleic Acids Res https://doi.org/10.1093/nar/gkaa942)
13	Amorphea	Obazoa	Holozoa	Metazoa	Chordata	Cephalochordata	Branchiostoma floridae	Ensembl 80 http://ftp.ensembl.org/pub/release-80/ (Howe et al. 2021 Nucleic Acids Res https://doi.org/10.1093/nar/gkaa942)
14	Amorphea	Obazoa	Holozoa	Metazoa	Ambulacraria	Hemichordata	Saccoglossus kowalevskii	GenBank https://www.ncbi.nlm.nih.gov/assembly/GCF_000003605.2
15	Amorphea	Obazoa	Holozoa	Metazoa	Ambulacraria	Echinodermata	Strongylocentrotus purpuratus	GenBank https://www.ncbi.nlm.nih.gov/assembly/4536931
16	Amorphea	Obazoa	Holozoa	Metazoa	Ecdysozoa	Arthropoda	Drosophila melanogaster	Ensembl Metazoa 27 http://ftp.ebi.ac.uk/ensemblgenomes/pub/release-27/metazoa/ (Howe et al. 2021 Nucleic Acids Res https://doi.org/10.1093/nar/gkaa942)
17	Amorphea	Obazoa	Holozoa	Metazoa	Ecdysozoa	Arthropoda	Tribolium castaneum	Ensembl Metazoa 27 http://ftp.ebi.ac.uk/ensemblgenomes/pub/release-27/metazoa/ (Howe et al. 2021 Nucleic Acids Res https://doi.org/10.1093/nar/gkaa942)
18	Amorphea	Obazoa	Holozoa	Metazoa	Ecdysozoa	Arthropoda	Daphnia pulex	Ensembl Metazoa 27 http://ftp.ebi.ac.uk/ensemblgenomes/pub/release-27/metazoa/ (Howe et al. 2021 Nucleic Acids Res https://doi.org/10.1093/nar/gkaa942)
19	Amorphea	Obazoa	Holozoa	Metazoa	Ecdysozoa	Arthropoda	Strigamia maritima	Ensembl Metazoa 27 http://ftp.ebi.ac.uk/ensemblgenomes/pub/release-27/metazoa/ (Howe et al. 2021 Nucleic Acids Res https://doi.org/10.1093/nar/gkaa942)
20	Amorphea	Obazoa	Holozoa	Metazoa	Ecdysozoa	Arthropoda	Ixodes scapularis	Ensembl Metazoa 27 http://ftp.ebi.ac.uk/ensemblgenomes/pub/release-27/metazoa/ (Howe et al. 2021 Nucleic Acids Res https://doi.org/10.1093/nar/gkaa942)
21	Amorphea	Obazoa	Holozoa	Metazoa	Ecdysozoa	Nematoda	Caenorhabditis elegans	Ensembl Metazoa 27 http://ftp.ebi.ac.uk/ensemblgenomes/pub/release-27/metazoa/ (Howe et al. 2021 Nucleic Acids Res https://doi.org/10.1093/nar/gkaa942)
22	Amorphea	Obazoa	Holozoa	Metazoa	Ecdysozoa	Nematoda	Trichinella spiralis	Ensembl Metazoa 27 http://ftp.ebi.ac.uk/ensemblgenomes/pub/release-27/metazoa/ (Howe et al. 2021 Nucleic Acids Res https://doi.org/10.1093/nar/gkaa942)
23	Amorphea	Obazoa	Holozoa	Metazoa	Ecdysozoa	Nematoda	Brugia malayi	Ensembl Metazoa 27 http://ftp.ebi.ac.uk/ensemblgenomes/pub/release-27/metazoa/ (Howe et al. 2021 Nucleic Acids Res https://doi.org/10.1093/nar/gkaa942)
24	Amorphea	Obazoa	Holozoa	Metazoa	Lophotrochozoa	Mollusca	Lottia gigantea	Ensembl Metazoa 27 http://ftp.ebi.ac.uk/ensemblgenomes/pub/release-27/metazoa/ (Howe et al. 2021 Nucleic Acids Res https://doi.org/10.1093/nar/gkaa942)
25	Amorphea	Obazoa	Holozoa	Metazoa	Lophotrochozoa	Mollusca	Aplysia californica	Broad Institute Multicellularity Initiative http://www.broadinstitute.org/ftp/pub/assemblies/invertebrates/aplysia/
26	Amorphea	Obazoa	Holozoa	Metazoa	Lophotrochozoa	Mollusca	Crassostrea gigas	Ensembl Metazoa 27 http://ftp.ebi.ac.uk/ensemblgenomes/pub/release-27/metazoa/ (Howe et al. 2021 Nucleic Acids Res https://doi.org/10.1093/nar/gkaa942)
27	Amorphea	Obazoa	Holozoa	Metazoa	Lophotrochozoa	Annelida	Capitella teleta	Ensembl Metazoa 27 http://ftp.ebi.ac.uk/ensemblgenomes/pub/release-27/metazoa/ (Howe et al. 2021 Nucleic Acids Res https://doi.org/10.1093/nar/gkaa942)
28	Amorphea	Obazoa	Holozoa	Metazoa	Lophotrochozoa	Annelida	Helobdella robusta	Ensembl Metazoa 27 http://ftp.ebi.ac.uk/ensemblgenomes/pub/release-27/metazoa/ (Howe et al. 2021 Nucleic Acids Res https://doi.org/10.1093/nar/gkaa942)
29	Amorphea	Obazoa	Holozoa	Metazoa	Lophotrochozoa	Platyhelminthes	Echinoccocus multilocularis	GenBank https://www.ncbi.nlm.nih.gov/assembly/GCA_000469725.3
30	Amorphea	Obazoa	Holozoa	Metazoa	Lophotrochozoa	Platyhelminthes	Schistosoma mansoni	Ensembl Metazoa 27 http://ftp.ebi.ac.uk/ensemblgenomes/pub/release-27/metazoa/ (Howe et al. 2021 Nucleic Acids Res https://doi.org/10.1093/nar/gkaa942)
31	Amorphea	Obazoa	Holozoa	Metazoa	Cnidaria	Anthozoa	Nematostella vectensis	Ensembl Metazoa 27 http://ftp.ebi.ac.uk/ensemblgenomes/pub/release-27/metazoa/ (Howe et al. 2021 Nucleic Acids Res https://doi.org/10.1093/nar/gkaa942)
32	Amorphea	Obazoa	Holozoa	Metazoa	Cnidaria	Anthozoa	Acropora digitifera	GenBank https://www.ncbi.nlm.nih.gov/assembly/GCF_000222465.1/
33	Amorphea	Obazoa	Holozoa	Metazoa	Cnidaria	Hydrozoa	Hydra magnipapillata	GenBank https://www.ncbi.nlm.nih.gov/assembly/GCF_000004095.1
34	Amorphea	Obazoa	Holozoa	Metazoa	Placozoa	Trichoplaxidae	Trichoplax adhaerens	Ensembl Metazoa 27 http://ftp.ebi.ac.uk/ensemblgenomes/pub/release-27/metazoa/ (Howe et al. 2021 Nucleic Acids Res https://doi.org/10.1093/nar/gkaa942)
35	Amorphea	Obazoa	Holozoa	Metazoa	Ctenophora	Tentaculata	Mnemiopsis leidyi	Ensembl Metazoa 27 http://ftp.ebi.ac.uk/ensemblgenomes/pub/release-27/metazoa/ (Howe et al. 2021 Nucleic Acids Res https://doi.org/10.1093/nar/gkaa942)
36	Amorphea	Obazoa	Holozoa	Metazoa	Porifera	Calcarea	Sycon ciliatum	Fortunato et al. 2014 Data from: Calcisponges have a ParaHox gene and dynamic expression of dispersed NK homeobox genes. Dryad. Dataset. https://doi.org/10.5061/dryad.tn0f3 (Fortunato et al. 2014 Nature https://doi.org/10.1038/nature13881)
37	Amorphea	Obazoa	Holozoa	Metazoa	Porifera	Calcarea	Leucosolenia complicata	Fortunato et al. 2014 Data from: Calcisponges have a ParaHox gene and dynamic expression of dispersed NK homeobox genes. Dryad. Dataset. https://doi.org/10.5061/dryad.tn0f3 (Fortunato et al. 2014 Nature https://doi.org/10.1038/nature13881)
38	Amorphea	Obazoa	Holozoa	Metazoa	Porifera	Demospongiae	Ephydatia muelleri	https://spaces.facsci.ualberta.ca/ephybase/ (Originally downloaded from http://www.compagen.org/datasets.html , provided by Daniel J. Richter, Jennyfer Mora and Scott A. Nichols)
39	Amorphea	Obazoa	Holozoa	Metazoa	Porifera	Demospongiae	Amphimedon queenslandica	Ensembl Metazoa 27 http://ftp.ebi.ac.uk/ensemblgenomes/pub/release-27/metazoa/ (Howe et al. 2021 Nucleic Acids Res https://doi.org/10.1093/nar/gkaa942)
40	Amorphea	Obazoa	Holozoa	Metazoa	Porifera	Homoscleromorpha	Oscarella carmela	https://spongebase.net/homoscleromorpha-detail.php (Nichols et al. 2012 PNAS https://doi.org/10.1073/pnas.1120685109)
41	Amorphea	Obazoa	Holozoa	Choanoflagellatea	Acanthoecida	Stephanoecidae	Didymoeca costata	Richter et al. 2018 Data from: Gene family innovation, conservation and loss on the animal stem lineage. Dryad. Dataset. Https://doi.porg/10.6084/m9.figshare.5686984.v2 (Richter et al. 2018 eLife https://doi.org/10.7554/eLife.34226.001)
42	Amorphea	Obazoa	Holozoa	Choanoflagellatea	Acanthoecida	Stephanoecidae	Diaphanoeca grandis	Richter et al. 2018 Data from: Gene family innovation, conservation and loss on the animal stem lineage. Dryad. Dataset. Https://doi.porg/10.6084/m9.figshare.5686984.v2 (Richter et al. 2018 eLife https://doi.org/10.7554/eLife.34226.001)
43	Amorphea	Obazoa	Holozoa	Choanoflagellatea	Acanthoecida	Stephanoecidae	Stephanoeca diplocostata Australia	Richter et al. 2018 Data from: Gene family innovation, conservation and loss on the animal stem lineage. Dryad. Dataset. Https://doi.porg/10.6084/m9.figshare.5686984.v2 (Richter et al. 2018 eLife https://doi.org/10.7554/eLife.34226.001)
44	Amorphea	Obazoa	Holozoa	Choanoflagellatea	Acanthoecida	Stephanoecidae	Stephanoeca diplocostata France	Richter et al. 2018 Data from: Gene family innovation, conservation and loss on the animal stem lineage. Dryad. Dataset. Https://doi.porg/10.6084/m9.figshare.5686984.v2 (Richter et al. 2018 eLife https://doi.org/10.7554/eLife.34226.001)
45	Amorphea	Obazoa	Holozoa	Choanoflagellatea	Acanthoecida	Acanthoecidae	Helgoeca nana	Richter et al. 2018 Data from: Gene family innovation, conservation and loss on the animal stem lineage. Dryad. Dataset. Https://doi.porg/10.6084/m9.figshare.5686984.v2 (Richter et al. 2018 eLife https://doi.org/10.7554/eLife.34226.001)
46	Amorphea	Obazoa	Holozoa	Choanoflagellatea	Acanthoecida	Acanthoecidae	Acanthoeca spectabilis	Richter et al. 2018 Data from: Gene family innovation, conservation and loss on the animal stem lineage. Dryad. Dataset. Https://doi.porg/10.6084/m9.figshare.5686984.v2 (Richter et al. 2018 eLife https://doi.org/10.7554/eLife.34226.001)
47	Amorphea	Obazoa	Holozoa	Choanoflagellatea	Acanthoecida	Acanthoecidae	Savillea parva	Richter et al. 2018 Data from: Gene family innovation, conservation and loss on the animal stem lineage. Dryad. Dataset. Https://doi.porg/10.6084/m9.figshare.5686984.v2 (Richter et al. 2018 eLife https://doi.org/10.7554/eLife.34226.001)
48	Amorphea	Obazoa	Holozoa	Choanoflagellatea	Craspedida	Salpingoecidae	Hartaetosiga balthica	Richter et al. 2018 Data from: Gene family innovation, conservation and loss on the animal stem lineage. Dryad. Dataset. Https://doi.porg/10.6084/m9.figshare.5686984.v2 (Richter et al. 2018 eLife https://doi.org/10.7554/eLife.34226.001)
49	Amorphea	Obazoa	Holozoa	Choanoflagellatea	Craspedida	Salpingoecidae	Hartaetosiga gracilis	Richter et al. 2018 Data from: Gene family innovation, conservation and loss on the animal stem lineage. Dryad. Dataset. Https://doi.porg/10.6084/m9.figshare.5686984.v2 (Richter et al. 2018 eLife https://doi.org/10.7554/eLife.34226.001)
50	Amorphea	Obazoa	Holozoa	Choanoflagellatea	Craspedida	Salpingoecidae	Salpingoeca rosetta	Ensembl Protists 27 http://ftp.ebi.ac.uk/ensemblgenomes/pub/release-27/protists/ (Howe et al. 2021 Nucleic Acids Res https://doi.org/10.1093/nar/gkaa942)
51	Amorphea	Obazoa	Holozoa	Choanoflagellatea	Craspedida	Salpingoecidae	Microstomoeca roanoka	Richter et al. 2018 Data from: Gene family innovation, conservation and loss on the animal stem lineage. Dryad. Dataset. Https://doi.porg/10.6084/m9.figshare.5686984.v2 (Richter et al. 2018 eLife https://doi.org/10.7554/eLife.34226.001)
52	Amorphea	Obazoa	Holozoa	Choanoflagellatea	Craspedida	Salpingoecidae	Salpingoeca infusionum	Richter et al. 2018 Data from: Gene family innovation, conservation and loss on the animal stem lineage. Dryad. Dataset. Https://doi.porg/10.6084/m9.figshare.5686984.v2 (Richter et al. 2018 eLife https://doi.org/10.7554/eLife.34226.001)
53	Amorphea	Obazoa	Holozoa	Choanoflagellatea	Craspedida	Salpingoecidae	Choanoeca perplexa	Richter et al. 2018 Data from: Gene family innovation, conservation and loss on the animal stem lineage. Dryad. Dataset. Https://doi.porg/10.6084/m9.figshare.5686984.v2 (Richter et al. 2018 eLife https://doi.org/10.7554/eLife.34226.001)
54	Amorphea	Obazoa	Holozoa	Choanoflagellatea	Craspedida	Salpingoecidae	Choanoeca flexa	T. Brunet, B. T. Larson, T. A. Linden, N. King, Choanoeca flexa transcriptome and predicted nonredundant proteome, Figshare, Version 2 (2019); doi: 10.6084/m9.figshare.8216291.doi:10.6084/m9.figshare.8216291 (Brunet et al. 2019 Science https://doi.org/10.1126/science.aay2346 )
55	Amorphea	Obazoa	Holozoa	Choanoflagellatea	Craspedida	Salpingoecidae	Monosiga brevicollis	Ensembl Protists 27 http://ftp.ebi.ac.uk/ensemblgenomes/pub/release-27/protists/ (Howe et al. 2021 Nucleic Acids Res https://doi.org/10.1093/nar/gkaa942)
56	Amorphea	Obazoa	Holozoa	Choanoflagellatea	Craspedida	Salpingoecidae	Salpingoeca kvevrii	Richter et al. 2018 Data from: Gene family innovation, conservation and loss on the animal stem lineage. Dryad. Dataset. Https://doi.porg/10.6084/m9.figshare.5686984.v2 (Richter et al. 2018 eLife https://doi.org/10.7554/eLife.34226.001)
57	Amorphea	Obazoa	Holozoa	Choanoflagellatea	Craspedida	Salpingoecidae	Salpingoeca urceolata	Richter et al. 2018 Data from: Gene family innovation, conservation and loss on the animal stem lineage. Dryad. Dataset. Https://doi.porg/10.6084/m9.figshare.5686984.v2 (Richter et al. 2018 eLife https://doi.org/10.7554/eLife.34226.001)
58	Amorphea	Obazoa	Holozoa	Choanoflagellatea	Craspedida	Salpingoecidae	Salpingoeca macrocollata	Richter et al. 2018 Data from: Gene family innovation, conservation and loss on the animal stem lineage. Dryad. Dataset. Https://doi.porg/10.6084/m9.figshare.5686984.v2 (Richter et al. 2018 eLife https://doi.org/10.7554/eLife.34226.001)
59	Amorphea	Obazoa	Holozoa	Choanoflagellatea	Craspedida	Salpingoecidae	Salpingoeca punica	Richter et al. 2018 Data from: Gene family innovation, conservation and loss on the animal stem lineage. Dryad. Dataset. Https://doi.porg/10.6084/m9.figshare.5686984.v2 (Richter et al. 2018 eLife https://doi.org/10.7554/eLife.34226.001)
60	Amorphea	Obazoa	Holozoa	Choanoflagellatea	Craspedida	Salpingoecidae	Salpingoeca helianthica	Richter et al. 2018 Data from: Gene family innovation, conservation and loss on the animal stem lineage. Dryad. Dataset. Https://doi.porg/10.6084/m9.figshare.5686984.v2 (Richter et al. 2018 eLife https://doi.org/10.7554/eLife.34226.001)
61	Amorphea	Obazoa	Holozoa	Choanoflagellatea	Craspedida	Salpingoecidae	Mylnosiga fluctuans	Richter et al. 2018 Data from: Gene family innovation, conservation and loss on the animal stem lineage. Dryad. Dataset. Https://doi.porg/10.6084/m9.figshare.5686984.v2 (Richter et al. 2018 eLife https://doi.org/10.7554/eLife.34226.001)
62	Amorphea	Obazoa	Holozoa	Choanoflagellatea	Craspedida	Salpingoecidae	Codosiga hollandica	Richter et al. 2018 Data from: Gene family innovation, conservation and loss on the animal stem lineage. Dryad. Dataset. Https://doi.porg/10.6084/m9.figshare.5686984.v2 (Richter et al. 2018 eLife https://doi.org/10.7554/eLife.34226.001)
63	Amorphea	Obazoa	Holozoa	Choanoflagellatea	Craspedida	Salpingoecidae	Salpingoeca dolichothecata	Richter et al. 2018 Data from: Gene family innovation, conservation and loss on the animal stem lineage. Dryad. Dataset. Https://doi.porg/10.6084/m9.figshare.5686984.v2 (Richter et al. 2018 eLife https://doi.org/10.7554/eLife.34226.001)
64	Amorphea	Obazoa	Holozoa	Filasterea			Pigoraptor chileana	Ocaña-Pallarès, in prep.
65	Amorphea	Obazoa	Holozoa	Filasterea			Pigoraptor vietnamica	Ocaña-Pallarès, in prep.
66	Amorphea	Obazoa	Holozoa	Filasterea			Capsaspora owczarzaki	https://multicellgenome.com/genomes (Suga et al. 2013 Nature Comm https://doi.org/10.1038/ncomms3325)
67	Amorphea	Obazoa	Holozoa	Filasterea			Ministeria vibrans	Ocaña-Pallarès, in prep.
68	Amorphea	Obazoa	Holozoa	Filasterea			Txikispora philomaios	Mitsi, in prep.
69	Amorphea	Obazoa	Holozoa	Incertae sedis			Tunicaraptor unikontum	https://www.ncbi.nlm.nih.gov/nuccore/1861720100 (Tikhonenkov et al. 2020 Ccurr Biol https://doi.org/10.1016/j.cub.2020.08.061)
70	Amorphea	Obazoa	Holozoa	Ichthyosporea		Dermocystida	Chromosphaera perkinsi	https://multicellgenome.com/genomes (Grau-Bové et al. 2017 eLife https://doi.org/10.7554/eLife.26036.001)
71	Amorphea	Obazoa	Holozoa	Ichthyosporea		Dermocystida	Sphaerothecum destruens	https://multicellgenome.com/genomes (Torruella et al. 2015 Curr Biol http://dx.doi.org/10.1016/j.cub.2015.07.053)
72	Amorphea	Obazoa	Holozoa	Ichthyosporea		Ichthyophonida	Amoebidium parasiticum	https://multicellgenome.com/genomes (Torruella et al. 2015 Curr Biol http://dx.doi.org/10.1016/j.cub.2015.07.053)
73	Amorphea	Obazoa	Holozoa	Ichthyosporea		Ichthyophonida	Abeoforma whisleri	https://multicellgenome.com/genomes (Grau-Bové et al. 2017 eLife https://doi.org/10.7554/eLife.26036.001)
74	Amorphea	Obazoa	Holozoa	Ichthyosporea		Ichthyophonida	Creolimax fragrantissima	https://multicellgenome.com/genomes (de Mendoza et al. 2015 eLife https://doi.org/10.7554/eLife.08904.001)
75	Amorphea	Obazoa	Holozoa	Ichthyosporea		Ichthyophonida	Ichthyophonus hoferi	https://multicellgenome.com/genomes (Torruella et al. 2015 Curr Biol http://dx.doi.org/10.1016/j.cub.2015.07.053)
76	Amorphea	Obazoa	Holozoa	Ichthyosporea		Ichthyophonida	Pirum gemmata	https://multicellgenome.com/genomes (Grau-Bové et al. 2017 eLife https://doi.org/10.7554/eLife.26036.001)
77	Amorphea	Obazoa	Holozoa	Ichthyosporea		Ichthyophonida	Sphaeroforma arctica	https://www.ncbi.nlm.nih.gov/assembly/GCA_008580545.1 (Dudin et al. 2019 eLife https: 10.7554/eLife.49801)
78	Amorphea	Obazoa	Holozoa	Corallochytrea/Pluriformea			Corallochytrium limacisporum	https://multicellgenome.com/genomes (Grau-Bové et al. 2017 eLife https://doi.org/10.7554/eLife.26036.001)
79	Amorphea	Obazoa	Holozoa	Corallochytrea/Pluriformea			Syssomonas multiformis	Hehenberger et al. 2017 Data from: Novel predators reshape holozoan phylogeny and reveal the presence of a two-component signalling system in the ancestor of animals. Dryad. Dataset. (Hehenberger et al. 2017 Curr Biol https://doi.org/10.1016/j.cub.2017.06.006)
80	Amorphea	Obazoa	Holozoa	Fungi	Ascomycota		Neurospora crassa	Ensembl Fungi 27 http://ftp.ebi.ac.uk/ensemblgenomes/pub/release-27/fungi/ (Howe et al. 2021 Nucleic Acids Res https://doi.org/10.1093/nar/gkaa942)
81	Amorphea	Obazoa	Holozoa	Fungi	Ascomycota		Saccharomyces cerevisiae	Ensembl Fungi 27 http://ftp.ebi.ac.uk/ensemblgenomes/pub/release-27/fungi/ (Howe et al. 2021 Nucleic Acids Res https://doi.org/10.1093/nar/gkaa942)
82	Amorphea	Obazoa	Holozoa	Fungi	Ascomycota		Schizosaccharomyces pombe	Ensembl Fungi 27 http://ftp.ebi.ac.uk/ensemblgenomes/pub/release-27/fungi/ (Howe et al. 2021 Nucleic Acids Res https://doi.org/10.1093/nar/gkaa942)
83	Amorphea	Obazoa	Holozoa	Fungi	Ascomycota		Tuber melanosporum	Ensembl Fungi 27 http://ftp.ebi.ac.uk/ensemblgenomes/pub/release-27/fungi/ (Howe et al. 2021 Nucleic Acids Res https://doi.org/10.1093/nar/gkaa942)
84	Amorphea	Obazoa	Holozoa	Fungi	Basidiomycota		Coprinopsis cinerea	Ensembl Fungi 27 http://ftp.ebi.ac.uk/ensemblgenomes/pub/release-27/fungi/ (Howe et al. 2021 Nucleic Acids Res https://doi.org/10.1093/nar/gkaa942)
85	Amorphea	Obazoa	Holozoa	Fungi	Basidiomycota		Cryptococcus neoformans	Ensembl Fungi 27 http://ftp.ebi.ac.uk/ensemblgenomes/pub/release-27/fungi/ (Howe et al. 2021 Nucleic Acids Res https://doi.org/10.1093/nar/gkaa942)
86	Amorphea	Obazoa	Holozoa	Fungi	Basidiomycota		Ustilago maydis	Ensembl Fungi 27 http://ftp.ebi.ac.uk/ensemblgenomes/pub/release-27/fungi/ (Howe et al. 2021 Nucleic Acids Res https://doi.org/10.1093/nar/gkaa942)
87	Amorphea	Obazoa	Holozoa	Fungi	incertae sedis		Mortierella verticillata	Ensembl Fungi 27 http://ftp.ebi.ac.uk/ensemblgenomes/pub/release-27/fungi/ (Howe et al. 2021 Nucleic Acids Res https://doi.org/10.1093/nar/gkaa942)
88	Amorphea	Obazoa	Holozoa	Fungi	Mucoromycotina		Mucor circinelloides	JGI MycoCosm https://mycocosm.jgi.doe.gov/Mucci1/Mucci1.home.html (Corrochano et al. 2016 Curr Biol https://doi.org/10.1016/j.cub.2016.04.038 )
89	Amorphea	Obazoa	Holozoa	Fungi	Mucoromycotina		Phyomyces blakesleeanus	JGI MycoCosm JGI MycoCosm https://mycocosm.jgi.doe.gov/Phybl2/Phybl2.home.html (Corrochano et al. 2016 Curr Biol https://doi.org/10.1016/j.cub.2016.04.038 )
90	Amorphea	Obazoa	Holozoa	Fungi	Mucoromycotina		Rhizopus oryzae	JGI MycoCosm https://mycocosm.jgi.doe.gov/Rhior3/Rhior3.home.html (Ma et al. 2009 PLoS Genet https://doi.org/10.1371/journal.pgen.1000549 )
91	Amorphea	Obazoa	Holozoa	Fungi	Blastocladiomycota		Allomyces macrogynus	Ensembl Fungi 27 http://ftp.ebi.ac.uk/ensemblgenomes/pub/release-27/fungi/ (Howe et al. 2021 Nucleic Acids Res https://doi.org/10.1093/nar/gkaa942)
92	Amorphea	Obazoa	Holozoa	Fungi	Blastocladiomycota		Catenaria anguillulae	Ensembl Fungi 27 http://ftp.ebi.ac.uk/ensemblgenomes/pub/release-27/fungi/ (Howe et al. 2021 Nucleic Acids Res https://doi.org/10.1093/nar/gkaa942)
93	Amorphea	Obazoa	Holozoa	Fungi	Chytridiomycota		Batrachochytrium dendrobatidis	JGI MycoCosm https://mycocosm.jgi.doe.gov/Batde5/Batde5.home.html
94	Amorphea	Obazoa	Holozoa	Fungi	Chytridiomycota		Spizellomyces punctatus	JGI MycoCosm https://mycocosm.jgi.doe.gov/Spipu1/Spipu1.home.html (Russ et al. 2016 Genome Announce https://doi.org/10.1128/genomeA.00849-16)
95	Amorphea	Obazoa	Holozoa	Fungi	Glomeromycota		Rhizophagus irregularis	Ensembl Fungi 27 http://ftp.ebi.ac.uk/ensemblgenomes/pub/release-27/fungi/ (Howe et al. 2021 Nucleic Acids Res https://doi.org/10.1093/nar/gkaa942)
96	Amorphea	Obazoa	Holozoa	Fungi	Kickxellomycotina		Coemansia reversa	Ensembl Fungi 27 http://ftp.ebi.ac.uk/ensemblgenomes/pub/release-27/fungi/ (Howe et al. 2021 Nucleic Acids Res https://doi.org/10.1093/nar/gkaa942)
97	Amorphea	Obazoa	Holozoa	Fungi	Entomophthoromycota		Conidiobolus coronatus	JGI MycoCosm https://mycocosm.jgi.doe.gov/Conco1/Conco1.home.html (Chang et al. 2015 Genome Biol Evol https://doi.org/10.1093/gbe/evv090)
98	Amorphea	Obazoa	Holozoa	Fungi	Monoblepharidomyocta		Gonapodya prolifera	Ensembl Fungi 27 http://ftp.ebi.ac.uk/ensemblgenomes/pub/release-27/fungi/ (Howe et al. 2021 Nucleic Acids Res https://doi.org/10.1093/nar/gkaa942)
99	Amorphea	Obazoa	Holozoa	Fungi	Neocallimastigomycota		Piromyces sp. E2	JGI MycoCosm https://mycocosm.jgi.doe.gov/PirE2_1/PirE2_1.home.html (Haitjema et al. 2017 https://doi.org/10.1038/nmicrobiol.2017.87)
100	Amorphea	Obazoa	Holozoa	Fungi	Microsporidia		Encephalitozoon cuniculi	Ensembl Fungi 27 http://ftp.ebi.ac.uk/ensemblgenomes/pub/release-27/fungi/ (Howe et al. 2021 Nucleic Acids Res https://doi.org/10.1093/nar/gkaa942)
101	Amorphea	Obazoa	Holozoa	Fungi	Microsporidia		Nematocida parisii	Ensembl Fungi 27 http://ftp.ebi.ac.uk/ensemblgenomes/pub/release-27/fungi/ (Howe et al. 2021 Nucleic Acids Res https://doi.org/10.1093/nar/gkaa942)
102	Amorphea	Obazoa	Holozoa	Fungi	Cryptomycota		Rozella allomycis	Ensembl Fungi 27 http://ftp.ebi.ac.uk/ensemblgenomes/pub/release-27/fungi/ (Howe et al. 2021 Nucleic Acids Res https://doi.org/10.1093/nar/gkaa942)
103	Amorphea	Obazoa	Holozoa	Nucleariida			Parvularia atlantis	Ocaña-Pallarès, in prep.
104	Amorphea	Obazoa	Holozoa	Nucleariida			Fonticula alba	Ensembl Protists 27 http://ftp.ebi.ac.uk/ensemblgenomes/pub/release-27/protists/ (Howe et al. 2021 Nucleic Acids Res https://doi.org/10.1093/nar/gkaa942)
105	Amorphea	Obazoa		Apusozoa			Thecamonas trahens	Ensembl Protists 27 http://ftp.ebi.ac.uk/ensemblgenomes/pub/release-27/protists/ (Howe et al. 2021 Nucleic Acids Res https://doi.org/10.1093/nar/gkaa942)
106	Amorphea	Obazoa		Breviatea			Pygsuia biforma	https://www.ncbi.nlm.nih.gov/nuccore/806642887 (Stairs et al. 2014 Curr Biol https://doi.org/10.1016/j.cub.2014.04.033)
107	Amorphea	Amoebozoa	Discosea	Centramoebia	Acanthopodida		Dracoamoeba jomungandri	EukProt v2 originally https://doi.org/10.6084/m9.figshare.12410606
108	Amorphea	Amoebozoa	Discosea	Centramoebia	Acanthopodida		Acanthamoeba castellanii	EukProt v2 originally ftp://ftp.ensemblgenomes.org/pub/protists/release-42/fasta/protists_amoebozoa1_collection/acanthamoeba_castellanii_str_neff/pep/Acanthamoeba_castellanii_str_neff.Acastellanii.strNEFF_v1.pep.all.fa.gz
109	Amorphea	Amoebozoa	Discosea	Flabellinia	other_Flabellinia		Stygamoeba regulata	EukProt v2 originally https://doi.org/10.6084/m9.figshare.12410606
110	Amorphea	Amoebozoa	Discosea	Flabellinia	Dactylopodida		Cunea sp. BSH-02190019	EukProt v2 originally https://doi.org/10.6084/m9.figshare.12410606
111	Amorphea	Amoebozoa	Discosea	Flabellinia	Dactylopodida		Paramoeba atlantica	EukProt v2 originally https://doi.org/10.6084/m9.figshare.12410606
112	Amorphea	Amoebozoa	Discosea	Flabellinia	Dactylopodida		Paramoeba aestuarina	EukProt v2 originally https://doi.org/10.6084/m9.figshare.12410606
113	Amorphea	Amoebozoa	Discosea	Flabellinia	Dactylopodida		Vexillifera sp. DIVA3-564-2	EukProt v2 originally https://doi.org/10.6084/m9.figshare.12410606
114	Amorphea	Amoebozoa	Discosea	Flabellinia	Vannellida		Vannella sp. DIVA3-517-6-12	EukProt v2 originally https://doi.org/10.6084/m9.figshare.12410606
115	Amorphea	Amoebozoa	Discosea	Flabellinia	Vannellida		Vannella robusta	EukProt v2 originally https://doi.org/10.6084/m9.figshare.12410606
116	Amorphea	Amoebozoa	Tubulinea	Elardia	Arcellinida		Arcella intermedia	EukProt v2 originally https://sra-download.ncbi.nlm.nih.gov/traces/wgs01/wgs_aux/GI/BP/GIBP01/GIBP01P.1.fsa_aa.gz
117	Amorphea	Amoebozoa	Tubulinea	Corycidia	Corycidia		Trichosphaerium sp. Am-I-7-wt	EukProt v2 originally https://doi.org/10.6084/m9.figshare.12410606
118	Amorphea	Amoebozoa	Tubulinea	Echinamoebidia	Echinamoebidia		Vermamoeba vermiformis	EukProt v2 originally https://trace.ncbi.nlm.nih.gov/Traces/sra/?run=SRR5396399
119	Amorphea	Amoebozoa	Evosea	Variosea			Filamoeba nolandi	EukProt v2 originally https://doi.org/10.6084/m9.figshare.12410606
120	Amorphea	Amoebozoa	Evosea	Entamoebidae			Entamoeba dispar	EukProt v2 originally ftp://ftp.ncbi.nlm.nih.gov/genomes/all/GCA/000/209/125/GCA_000209125.2_JCVI_EDISG_1.0/GCA_000209125.2_JCVI_EDISG_1.0_protein.faa.gz
121	Amorphea	Amoebozoa	Evosea	Entamoebidae			Entamoeba histolytica	EukProt v2 originally ftp://ftp.ncbi.nlm.nih.gov/genomes/all/GCF/000/208/925/GCF_000208925.1_JCVI_ESG2_1.0/GCF_000208925.1_JCVI_ESG2_1.0_protein.faa.gz
122	Amorphea	Amoebozoa	Evosea	Entamoebidae			Entamoeba nuttalli	EukProt v2 originally ftp://ftp.ncbi.nlm.nih.gov/genomes/all/GCF/000/257/125/GCF_000257125.1_ENU1_v1/GCF_000257125.1_ENU1_v1_protein.faa.gz
123	Amorphea	Amoebozoa	Evosea	Entamoebidae			Entamoeba invadens	EukProt v2 originally ftp://ftp.ncbi.nlm.nih.gov/genomes/all/GCF/000/330/505/GCF_000330505.1_EIA2_v2/GCF_000330505.1_EIA2_v2_protein.faa.gz
124	Amorphea	Amoebozoa	Evosea	Mastigamoebida			Mastigamoeba balamuthi	EukProt v2 originally https://bioinformatics.psb.ugent.be/gdb/mastigamoeba/Masba_prot_LATEST.tfa.gz
125	Amorphea	Amoebozoa	Evosea	Myxogastria			Physarum polycephalum	EukProt v2 originally http://www.physarum-blast.ovgu.de/Sequences/Physarum_reference_transcriptome.fas.gz
126	Amorphea	Amoebozoa	Evosea	Dictyostelia			Heterostelium album	EukProt v2 originally ftp://ftp.ncbi.nlm.nih.gov/genomes/all/GCF/000/004/825/GCF_000004825.1_PolPal_Dec2009/GCF_000004825.1_PolPal_Dec2009_protein.faa.gz
127	Amorphea	Amoebozoa	Evosea	Dictyostelia			Cavenderia fasciculata	EukProt v2 originally ftp://ftp.ncbi.nlm.nih.gov/genomes/all/GCF/000/203/815/GCF_000203815.1_DFas_2.0/GCF_000203815.1_DFas_2.0_protein.faa.gz
128	Amorphea	Amoebozoa	Evosea	Dictyostelia			Dictyostelium discoideum	EukProt v2 originally ftp://ftp.ncbi.nlm.nih.gov/genomes/all/GCF/000/004/695/GCF_000004695.1_dicty_2.7/GCF_000004695.1_dicty_2.7_protein.faa.gz
129	Amorphea	Amoebozoa	Evosea	Dictyostelia			Dictyostelium purpureum	EukProt v2 originally ftp://ftp.ncbi.nlm.nih.gov/genomes/all/GCF/000/190/715/GCF_000190715.1_v1.0/GCF_000190715.1_v1.0_protein.faa.gz
130	Amorphea	Amoebozoa	Evosea	Dictyostelia			Tieghemostelium lacteum	EukProt v2 originally ftp://ftp.ncbi.nlm.nih.gov/genomes/all/GCA/001/606/155/GCA_001606155.1_ASM160615v1/GCA_001606155.1_ASM160615v1_protein.faa.gz
131	Amorphea	Amoebozoa	Evosea	Cutosea			Armaparvus languidus	EukProt v2 originally https://doi.org/10.6084/m9.figshare.12410606
132	Amorphea	Amoebozoa	Evosea	Cutosea			Sapocribrum chincoteaguense	EukProt v2 originally https://doi.org/10.6084/m9.figshare.12410606
133	CRuMs						Diphylleia sp.	https://www.ncbi.nlm.nih.gov/bioproject/401035 (Brown et al. 2018 Genome Biol Evol https://doi.org/10.1093/gbe/evy014)
134	CRuMs						Mantamonas plastica Bass1	https://www.ncbi.nlm.nih.gov/bioproject/401035 (Brown et al. 2018 Genome Biol Evol https://doi.org/10.1093/gbe/evy014)
135	CRuMs						Rigifila ramosa	https://www.ncbi.nlm.nih.gov/bioproject/401035 (Brown et al. 2018 Genome Biol Evol https://doi.org/10.1093/gbe/evy014)
136	Ancyromonadida						Ancyromonas sigmoides	https://www.ncbi.nlm.nih.gov/bioproject/401035 (Brown et al. 2018 Genome Biol Evol https://doi.org/10.1093/gbe/evy014)
137	Ancyromonadida						Fabomonas tropica	https://www.ncbi.nlm.nih.gov/bioproject/401035 (Brown et al. 2018 Genome Biol Evol https://doi.org/10.1093/gbe/evy014)
138	Ancyromonadida						Nutomonas longa	https://www.ncbi.nlm.nih.gov/bioproject/401035 (Brown et al. 2018 Genome Biol Evol https://doi.org/10.1093/gbe/evy014)
139	Archaeplastida			Embryophyta			Arabidopsis thaliana	Ensembl Plants 27 http://ftp.ebi.ac.uk/ensemblgenomes/pub/release-27/plants/ (Howe et al. 2021 Nucleic Acids Res https://doi.org/10.1093/nar/gkaa942)
140	Archaeplastida			Embryophyta			Mimulus guttatus	JGI Phytozome https://genome.jgi.doe.gov/portal/mimulus/mimulus.home.html (Hellsten et al. 2013 Proc Natl Acad Sci USA https://doi.org/10.1073/pnas.1319032110)
141	Archaeplastida			Embryophyta			Brachypodium distachyon	Ensembl Plants 27 http://ftp.ebi.ac.uk/ensemblgenomes/pub/release-27/plants/ (Howe et al. 2021 Nucleic Acids Res https://doi.org/10.1093/nar/gkaa942)
142	Archaeplastida			Embryophyta			Sorghum bicolor	Ensembl Plants 27 http://ftp.ebi.ac.uk/ensemblgenomes/pub/release-27/plants/ (Howe et al. 2021 Nucleic Acids Res https://doi.org/10.1093/nar/gkaa942)
143	Archaeplastida			Embryophyta			Selaginella moellendorffii	Ensembl Plants 27 http://ftp.ebi.ac.uk/ensemblgenomes/pub/release-27/plants/ (Howe et al. 2021 Nucleic Acids Res https://doi.org/10.1093/nar/gkaa942)
144	Archaeplastida			Embryophyta			Physcomitrella patens	Ensembl Plants 27 http://ftp.ebi.ac.uk/ensemblgenomes/pub/release-27/plants/ (Howe et al. 2021 Nucleic Acids Res https://doi.org/10.1093/nar/gkaa942)
145	Archaeplastida			Chlorophyta			Chlamydomonas reinhardtii	Ensembl Plants 27 http://ftp.ebi.ac.uk/ensemblgenomes/pub/release-27/plants/ (Howe et al. 2021 Nucleic Acids Res https://doi.org/10.1093/nar/gkaa942)
146	Archaeplastida			Chlorophyta			Volvox carteri	JGI 2014-10-01 https://mycocosm.jgi.doe.gov/Volca2_1/Volca2_1.home.html (Prochnik et al. 2010 Science http://doi.org/10.1126/science.1188800)
147	Archaeplastida			Chlorophyta			Chlorella variabilis	JGI 2014-08-18 https://mycocosm.jgi.doe.gov/ChlNC64A_1/ChlNC64A_1.home.html (Blanc et al. 2010 Plant cell https://doi.org/0.1105/tpc.110.076406)
148	Archaeplastida			Chlorophyta			Ostreococcus tauri	Ensembl Plants 27 http://ftp.ebi.ac.uk/ensemblgenomes/pub/release-27/plants/ (Howe et al. 2021 Nucleic Acids Res https://doi.org/10.1093/nar/gkaa942)
149	Archaeplastida			Chlorophyta			Micromonas pusilla	JGI 2009-04-09 https://mycocosm.jgi.doe.gov/MicpuC3v2/MicpuC3v2.home.html (Worden et al. 2009 Science https://doi.org/10.1126/science.1167222)
150	Archaeplastida			Rhodophyta			Cyanidioschyzon merolae	Ensembl Plants 27 http://ftp.ebi.ac.uk/ensemblgenomes/pub/release-27/plants/ (Howe et al. 2021 Nucleic Acids Res https://doi.org/10.1093/nar/gkaa942)
151	Archaeplastida			Rhodophyta			Chondrus crispus	Ensembl Plants 27 http://ftp.ebi.ac.uk/ensemblgenomes/pub/release-27/plants/ (Howe et al. 2021 Nucleic Acids Res https://doi.org/10.1093/nar/gkaa942)
152	Archaeplastida			Rhodophyta			Pyropia yezoensis	National Research Institute of FIsheries Science (Japan) http://nrifs.fra.affrc.go.jp/ResearchCenter/5_BB/genomes/nori/index.html (Nakamura et al. 2013 PLOS ONE https://doi.org/10.1371/journal.pone.0057122)
153	Archaeplastida			Glaucophyta			Cyanophora paradoxa	http://cyanophora.rutgers.edu/cyanophora/blast.php (Price et al. 2012 Science https://doi.org/10.1126/science.1213561)
154	Sar clade		Stramenopiles	Phaeophyceae			Ectocarpus siliculosus	https://bioinformatics.psb.ugent.be/gdb/ectocarpus/ (Cock et al. 2010 Nature https://doi.org/10.1038/nature09016)
155	Sar clade		Stramenopiles	Phaeophyceae			Nannochloropsis gaditana	Ensembl Protists 27 http://ftp.ebi.ac.uk/ensemblgenomes/pub/release-27/protists/ (Howe et al. 2021 Nucleic Acids Res https://doi.org/10.1093/nar/gkaa942)
156	Sar clade		Stramenopiles	Phaeophyceae			Aureococcus anophagefferens	Ensembl Protists 27 http://ftp.ebi.ac.uk/ensemblgenomes/pub/release-27/protists/ (Howe et al. 2021 Nucleic Acids Res https://doi.org/10.1093/nar/gkaa942)
157	Sar clade		Stramenopiles	Phaeophyceae	Diatomea		Phaeodactylum tricornutum	Ensembl Protists 27 http://ftp.ebi.ac.uk/ensemblgenomes/pub/release-27/protists/ (Howe et al. 2021 Nucleic Acids Res https://doi.org/10.1093/nar/gkaa942)
158	Sar clade		Stramenopiles	Phaeophyceae	Diatomea		Thalassiossira pseudonana	Ensembl Protists 27 http://ftp.ebi.ac.uk/ensemblgenomes/pub/release-27/protists/ (Howe et al. 2021 Nucleic Acids Res https://doi.org/10.1093/nar/gkaa942)
159	Sar clade		Stramenopiles	Oomycota			Phytophthora infestans	Ensembl Protists 27 http://ftp.ebi.ac.uk/ensemblgenomes/pub/release-27/protists/ (Howe et al. 2021 Nucleic Acids Res https://doi.org/10.1093/nar/gkaa942)
160	Sar clade		Stramenopiles	Oomycota			Albugo laibachii	Ensembl Protists 27 http://ftp.ebi.ac.uk/ensemblgenomes/pub/release-27/protists/ (Howe et al. 2021 Nucleic Acids Res https://doi.org/10.1093/nar/gkaa942)
161	Sar clade		Stramenopiles	Oomycota			Saprolegnia parasitica	Ensembl Protists 27 http://ftp.ebi.ac.uk/ensemblgenomes/pub/release-27/protists/ (Howe et al. 2021 Nucleic Acids Res https://doi.org/10.1093/nar/gkaa942)
162	Sar clade		Stramenopiles	Labyrinthulomycetes			Aplanochytrium kerguelense	Ensembl Protists 27 http://ftp.ebi.ac.uk/ensemblgenomes/pub/release-27/protists/ (Howe et al. 2021 Nucleic Acids Res https://doi.org/10.1093/nar/gkaa942)
163	Sar clade		Stramenopiles	Labyrinthulomycetes			Schizochytrium aggregatum	Ensembl Protists 27 http://ftp.ebi.ac.uk/ensemblgenomes/pub/release-27/protists/ (Howe et al. 2021 Nucleic Acids Res https://doi.org/10.1093/nar/gkaa942)
164	Sar clade		Stramenopiles	Labyrinthulomycetes			Aurantiochytrium limacinum	Ensembl Protists 27 http://ftp.ebi.ac.uk/ensemblgenomes/pub/release-27/protists/ (Howe et al. 2021 Nucleic Acids Res https://doi.org/10.1093/nar/gkaa942)
165	Sar clade		Alveolata	Apicomplexa			Plasmodium falciparum	Ensembl Protists 27 http://ftp.ebi.ac.uk/ensemblgenomes/pub/release-27/protists/ (Howe et al. 2021 Nucleic Acids Res https://doi.org/10.1093/nar/gkaa942)
166	Sar clade		Alveolata	Apicomplexa			Toxoplasma gondii	Ensembl Protists 27 http://ftp.ebi.ac.uk/ensemblgenomes/pub/release-27/protists/ (Howe et al. 2021 Nucleic Acids Res https://doi.org/10.1093/nar/gkaa942)
167	Sar clade		Alveolata	Ciliophora			Paramecium tetraurelia	Ensembl Protists 27 http://ftp.ebi.ac.uk/ensemblgenomes/pub/release-27/protists/ (Howe et al. 2021 Nucleic Acids Res https://doi.org/10.1093/nar/gkaa942)
168	Sar clade		Alveolata	Ciliophora			Tetrahymena thermophila	Ensembl Protists 27 http://ftp.ebi.ac.uk/ensemblgenomes/pub/release-27/protists/ (Howe et al. 2021 Nucleic Acids Res https://doi.org/10.1093/nar/gkaa942)
169	Sar clade		Alveolata	Perkinsidae			Perkinsus marinus	Ensembl Protists 27 http://ftp.ebi.ac.uk/ensemblgenomes/pub/release-27/protists/ (Howe et al. 2021 Nucleic Acids Res https://doi.org/10.1093/nar/gkaa942)
170	Sar clade		Alveolata	Dinoflagellata			Symbiodinium minutum	GenBank https://www.ncbi.nlm.nih.gov/assembly/GCA_000507305.1/
171	Sar clade		Rhizaria				Bigelowiella natans	Ensembl Protists 27 http://ftp.ebi.ac.uk/ensemblgenomes/pub/release-27/protists/ (Howe et al. 2021 Nucleic Acids Res https://doi.org/10.1093/nar/gkaa942)
172	Sar clade		Rhizaria				Reticulomyxa filosa	Ensembl Protists 27 http://ftp.ebi.ac.uk/ensemblgenomes/pub/release-27/protists/ (Howe et al. 2021 Nucleic Acids Res https://doi.org/10.1093/nar/gkaa942)
173	Haptista	Haptophyta					Emiliania huxleyi	Ensembl Protists 27 http://ftp.ebi.ac.uk/ensemblgenomes/pub/release-27/protists/ (Howe et al. 2021 Nucleic Acids Res https://doi.org/10.1093/nar/gkaa942)
174	Cryptophyta	Cryptophyta					Guillardia theta	Ensembl Protists 27 http://ftp.ebi.ac.uk/ensemblgenomes/pub/release-27/protists/ (Howe et al. 2021 Nucleic Acids Res https://doi.org/10.1093/nar/gkaa942)
175	Heterolobosea						Naegleria gruberi	Ensembl Protists 27 http://ftp.ebi.ac.uk/ensemblgenomes/pub/release-27/protists/ (Howe et al. 2021 Nucleic Acids Res https://doi.org/10.1093/nar/gkaa942)
176	Kinetoplastida						Bodo saltans	Ensembl Protists 27 http://ftp.ebi.ac.uk/ensemblgenomes/pub/release-27/protists/ (Howe et al. 2021 Nucleic Acids Res https://doi.org/10.1093/nar/gkaa942)
177	Kinetoplastida						Trypanosoma cruzi	Ensembl Protists 27 http://ftp.ebi.ac.uk/ensemblgenomes/pub/release-27/protists/ (Howe et al. 2021 Nucleic Acids Res https://doi.org/10.1093/nar/gkaa942)
178	Kinetoplastida						Leishmania major	Ensembl Protists 27 http://ftp.ebi.ac.uk/ensemblgenomes/pub/release-27/protists/ (Howe et al. 2021 Nucleic Acids Res https://doi.org/10.1093/nar/gkaa942)
179	Metamonada						Trichomonas vaginalis	Ensembl Protists 27 http://ftp.ebi.ac.uk/ensemblgenomes/pub/release-27/protists/ (Howe et al. 2021 Nucleic Acids Res https://doi.org/10.1093/nar/gkaa942)
180	Metamonada						Giardia lamblia	Ensembl Protists 27 http://ftp.ebi.ac.uk/ensemblgenomes/pub/release-27/protists/ (Howe et al. 2021 Nucleic Acids Res https://doi.org/10.1093/nar/gkaa942 )

## Sheet: S2_Rel homology domain-containi
							Table S2. Rel homology domain-containing proteins identified in the taxa surveyed in this study, showing key domains and motifs, used as the basis for Figure 2
		Supergroup			Phylum	Phylum	Species	Sequence identifier	Amino acid sequence	Member of animal NFAT or NF-κB family	Pfam domains predicted by PfamScan	RelB_leu_zip PF16180	RHD_DNA_bind_domain PF00554	RHD_dimer PF16179	Ankyrin repeats SM00248 predicted by InterProScan	Ank_4 PF13637	Ank_2 PF12796	Ank PF00023	Ank_5 PF13857.6	RelB_transactiv PF16181	Death PF00531	Possible PxIxIT calcineurin-binding motif	Possible LxVP calcineurin-binding motif	Glycine-rich region or glutamine-rich region	C-terminal domain rich in acidic residues and proline
1	Amorphea	Obazoa	Holozoa	Metazoa	Chordata	Vertebrata	Homo sapiens	Hsap_ENSP00000384273	MDELFPLIFPAEPAQASGPYVEIIEQPKQRGMRFRYKCEGRSAGSIPGERSTDTTKTHPTIKINGYTGPGTVRISLVTKDPPHRPHPHELVGKDCRDGFYEAELCPDRCIHSFQNLGIQCVKKRDLEQAISQRIQTNNNPFQVPIEEQRGDYDLNAVRLCFQVTVRDPSGRPLRLPPVLSHPIFDNRAPNTAELKICRVNRNSGSCLGGDEIFLLCDKVQKEDIEVYFTGPGWEARGSFSQADVHRQVAIVFRTPPYADPSLQAPVRVSMQLRRPSDRELSEPMEFQYLPDTDDRHRIEEKRKRTYETFKSIMKKSPFSGPTDPRPPPRRIAVPSRSSASVPKPAPQPYPFTSSLSTINYDEFPTMVFPSGQISQASALAPAPPQVLPQAPAPAPAPAM…	NF-κB (RelA/p65)	PF00554.19_RHD_DNA_bind__PF16179.2_RHD_dimer	-	1	1	-	-	-	-	-	-	-	-	-	-
1	Amorphea	Obazoa	Holozoa	Metazoa	Chordata	Vertebrata	Homo sapiens	Hsap_ENSP00000221452	MLRSGPASGPSVPTGRAMPSRRVARPPAAPELGALGSPDLSSLSLAVSRSTDELEIIDEYIKENGFGLDGGQPGPGEGLPRLVSRGAASLSTVTLGPVAPPATPPPWGCPLGRLVSPAPGPGPQPHLVITEQPKQRGMRFRYECEGRSAGSILGESSTEASKTLPAIELRDCGGLREVEVTACLVWKDWPHRVHPHSLVGKDCTDGICRVRLRPHVSPRHSFNNLGIQCVRKKEIEAAIERKIQLGIDPYNAGSLKNHQEVDMNVVRICFQASYRDQQGQMRRMDPVLSEPVYDKKSTNTSELRICRINKESGPCTGGEELYLLCDKVQKEDISVVFSRASWEGRADFSQADVHRQIAIVFKTPPYEDLEIVEPVTVNVFLQRLTDGVCSEPLPFTYLP…	NF-κB (RelB)	PF16180.2_RelB_leu_zip__PF00554.19_RHD_DNA_bind__PF16179.2_RHD_dimer__PF16181.2_RelB_transactiv	1	1	1	-	-	-	-	-	1	-	-	-	-
1	Amorphea	Obazoa	Holozoa	Metazoa	Chordata	Vertebrata	Homo sapiens	Hsap_ENSP00000295025	MASGAYNPYIEIIEQPRQRGMRFRYKCEGRSAGSIPGEHSTDNNRTYPSIQIMNYYGKGKVRITLVTKNDPYKPHPHDLVGKDCRDGYYEAEFGQERRPLFFQNLGIRCVKKKEVKEAIITRIKAGINPFNVPEKQLNDIEDCDLNVVRLCFQVFLPDEHGNLTTALPPVVSNPIYDNRAPNTAELRICRVNKNCGSVRGGDEIFLLCDKVQKDDIEVRFVLNDWEAKGIFSQADVHRQVAIVFKTPPYCKAITEPVTVKMQLRRPSDQEVSESMDFRYLPDEKDTYGNKAKKQKTTLLFQKLCQDHVETGFRHVDQDGLELLTSGDPPTLASQSAGITVNFPERPRPGLLGSIGEGRYFKKEPNLFSHDAVVREMPTGVSSQAESYYPSPGPISSGLS…	NF-κB (c-Rel)	PF00554.19_RHD_DNA_bind__PF16179.2_RHD_dimer	-	1	1	-	-	-	-	-	-	-	-	-	-
1	Amorphea	Obazoa	Holozoa	Metazoa	Chordata	Vertebrata	Homo sapiens	Hsap_ENSP00000226574	MAEDDPYLGRPEQMFHLDPSLTHTIFNPEVFQPQMALPTADGPYLQILEQPKQRGFRFRYVCEGPSHGGLPGASSEKNKKSYPQVKICNYVGPAKVIVQLVTNGKNIHLHAHSLVGKHCEDGICTVTAGPKDMVVGFANLGILHVTKKKVFETLEARMTEACIRGYNPGLLVHPDLAYLQAEGGGDRQLGDREKELIRQAALQQTKEMDLSVVRLMFTAFLPDSTGSFTRRLEPVVSDAIYDSKAPNASNLKIVRMDRTAGCVTGGEEIYLLCDKVQKDDIQIRFYEEEENGGVWEGFGDFSPTDVHRQFAIVFKTPKYKDINITKPASVFVQLRRKSDLETSEPKPFLYYPEIKDKEEVQRKRQKLMPNFSDSFGGGSGAGAGGGGMFGSGGGGGGTG…	NF-κB (p105)	PF00554.19_RHD_DNA_bind__PF16179.2_RHD_dimer__PF12796.4_Ank_2__PF12796.4_Ank_2__PF00531.19_Death	-	1	1	6	-	1	1	-	-	1	-	-	GGGSGAGAGGGGMFGSGGGGGGTGSTGPGYSFPHYGFPTYGG
1	Amorphea	Obazoa	Holozoa	Metazoa	Chordata	Vertebrata	Homo sapiens	Hsap_ENSP00000189444	MESCYNPGLDGIIEYDDFKLNSSIVEPKEPAPETADGPYLVIVEQPKQRGFRFRYGCEGPSHGGLPGASSEKGRKTYPTVKICNYEGPAKIEVDLVTHSDPPRAHAHSLVGKQCSELGICAVSVGPKDMTAQFNNLGVLHVTKKNMMGTMIQKLQRQRLRSRPQGLTEAEQRELEQEAKELKKVMDLSIVRLRFSAFLRASDGSFSLPLKPVISQPIHDSKSPGASNLKISRMDKTAGSVRGGDEVYLLCDKVQKDDIEVRFYEDDENGWQAFGDFSPTDVHKQYAIVFRTPPYHKMKIERPVTVFLQLKRKRGGDVSDSKQFTYYPLVEDKEEVQRKRRKALPTFSQPFGGGSHMGGGSGGAAGGYGGAGGGGSLGFFPSSLAYSPYQSGAGPMGCYP…	NF-κB (p100)	PF00554.19_RHD_DNA_bind__PF16179.2_RHD_dimer__PF12796.4_Ank_2__PF12796.4_Ank_2__PF00531.19_Death	-	1	1	6	-	2	-	-	-	1	-	-	GGGSHMGGGSGGAAGGYGGAGGGG
1	Amorphea	Obazoa	Holozoa	Metazoa	Chordata	Vertebrata	Homo sapiens	Hsap_ENSP00000379330	MNAPERQPQPDGGDAPGHEPGGSPQDELDFSILFDYEYLNPNEEEPNAHKVASPPSGPAYPDDVLDYGLKPYSPLASLSGEPPGRFGEPDRVGPQKFLSAAKPAGASGLSPRIEITPSHELIQAVGPLRMRDAGLLVEQPPLAGVAASPRFTLPVPGFEGYREPLCLSPASSGSSASFISDTFSPYTSPCVSPNNGGPDDLCPQFQNIPAHYSPRTSPIMSPRTSLAEDSCLGRHSPVPRPASRSSSPGAKRRHSCAEALVALPPGASPQRSRSPSPQPSSHVAPQDHGSPAGYPPVAGSAVIMDALNSLATDSPCGIPPKMWKTSPDPSPVSAAPSKAGLPRHIYPAVEFLGPCEQGERRNSAPESILLVPPTWPKPLVPAIPICSIPVTASLPPLEW…	NFAT (NFAT1)	PF00554.19_RHD_DNA_bind__PF16179.2_RHD_dimer	-	1	1	-	-	-	-	-	-	-	PRIEIT	LPVP, LLVP	-
1	Amorphea	Obazoa	Holozoa	Metazoa	Chordata	Vertebrata	Homo sapiens	Hsap_ENSP00000316553	MPSTSFPVPSKFPLGPAAAVFGRGETLGPAPRAGGTMKSAEEEHYGYASSNVSPALPLPTAHSTLPAPCHNLQTSTPGIIPPADHPSGYGAALDGGPAGYFLSSGHTRPDGAPALESPRIEITSCLGLYHNNNQFFHDVEVEDVLPSSKRSPSTATLSLPSLEAYRDPSCLSPASSLSSRSCNSEASSYESNYSYPYASPQTSPWQSPCVSPKTTDPEEGFPRGLGACTLLGSPRHSPSTSPRASVTEESWLGARSSRPASPCNKRKYSLNGRQPPYSPHHSPTPSPHGSPRVSVTDDSWLGNTTQYTSSAIVAAINALTTDSSLDLGDGVPVKSRKTTLEQPPSVALKVEPVGEDLGSPPPPADFAPEDYSSFQHIRKGGFCDQYLAVPQHPYQWAKP…	NFAT (NFAT2)	PF00554.19_RHD_DNA_bind__PF16179.2_RHD_dimer	-	1	1	-	-	-	-	-	-	-	PRIEIT	LAVP	-
1	Amorphea	Obazoa	Holozoa	Metazoa	Chordata	Vertebrata	Homo sapiens	Hsap_ENSP00000388910	MITTLPSLLPASLASISHRVTNLPSNSLSHNPGLSKPDFPGNSSPGLPSSSSPGRDLGAPAGSMGAASCEDEELEFKLVFGEEKEAPPLGAGGLGEELDSEDAPPCCRLALGEPPPYGAAPIGIPRPPPPRPGMHSPPPRPAPSPGTWESQPARSVRLGGPGGGAGGAGGGRVLECPSIRITSISPTPEPPAALEDNPDAWGDGSPRDYPPPEGFGGYREAGGQGGGAFFSPSPGSSSLSSWSFFSDASDEAALYAACDEVESELNEAASRFGLGSPLPSPRASPRPWTPEDPWSLYGPSPGGRGPEDSWLLLSAPGPTPASPRPASPCGKRRYSSSGTPSSASPALSRRGSLGEEGSEPPPPPPLPLARDPGSPGPFDYVGAPPAESIPQKTRRTSSE…	NFAT (NFAT3)	PF00554.19_RHD_DNA_bind__PF16179.2_RHD_dimer	-	1	1	-	-	-	-	-	-	-	PSIRIT	LAVP, LTVP	-
1	Amorphea	Obazoa	Holozoa	Metazoa	Chordata	Vertebrata	Homo sapiens	Hsap_ENSP00000300659	MTTANCGAHDELDFKLVFGEDGAPAPPPPGSRPADLEPDDCASIYIFNVDPPPSTLTTPLCLPHHGLPSHSSVLSPSFQLQSHKNYEGTCEIPESKYSPLGGPKPFECPSIQITSISPNCHQELDAHEDDLQINDPEREFLERPSRDHLYLPLEPSYRESSLSPSPASSISSRSWFSDASSCESLSHIYDDVDSELNEAAARFTLGSPLTSPGGSPGGCPGEETWHQQYGLGHSLSPRQSPCHSPRSSVTDENWLSPRPASGPSSRPTSPCGKRRHSSAEVCYAGSLSPHHSPVPSPGHSPRGSVTEDTWLNASVHGGSGLGPAVFPFQYCVETDIPLKTRKTSEDQAAILPGKLELCSDDQGSLSPARETSIDDGLGSQYPLKKDSCGDQFLSVPSPF…	NFAT (NFAT4)	PF00554.19_RHD_DNA_bind__PF16179.2_RHD_dimer	-	1	1	-	-	-	-	-	-	-	PSIQIT	LSVP, LEVP, LPVP	-
1	Amorphea	Obazoa	Holozoa	Metazoa	Chordata	Vertebrata	Homo sapiens	Hsap_ENSP00000396538	MPSDFISLLSADLDLESPKSLYSRDSLKLHPSQNFHRAGLLEESVYDLLPKELQLPPSRETSVASMSQTSGGEAGSPPPAVVAADASSAPSSSSMGGACSSFTTSSSPTIYSTSVTDSKAMQVESCSSAVGVSNRGVSEKQLTSNTVQQHPSTPKRHTVLYISPPPEDLLDNSRMSCQDEGCGLESEQSCSMWMEDSPSNFSNMSTSSYNDNTEVPRKSRKRNPKQRPGVKRRDCEESNMDIFDADSAKAPHYVLSQLTTDNKGNSKAGNGTLENQKGTGVKKSPMLCGQYPVKSEGKELKIVVQPETQHRARYLTEGSRGSVKDRTQQGFPTVKLEGHNEPVVLQVFVGNDSGRVKPHGFYQACRVTGRNTTPCKEVDIEGTTVIEVGLDPSNNMTLA…	NFAT (NFAT5)	PF00554.19_RHD_DNA_bind__PF16179.2_RHD_dimer	-	1	1	-	-	-	-	-	-	-	-	-	-
2	Amorphea	Obazoa	Holozoa	Metazoa	Chordata	Vertebrata	Mus musculus	Mmus_ENSMUSP00000024179	MGAASCEDEELEFKLVFGEEKEPPPLGPGGPGEELDSEDTPPCCRLALGEPLPYGAAPIGIPRPPPPRPGMHSPPPRPAPSPGTWESQPARSVRLGGPGGNAGGAGGGRVLECPSIRITSISPTPDPPTSLEDTSETWGDGSPRDYPPPEGFGGYREAGGQGGGAFFSPSPGSSSLSSWSFFSDASDEAALYAACDEVESELNEAASRFGLSSPLPSPRASPRPWTPEDPWSLYGPSSGGRAPEDSWLLLSAPGPVPASPRPASPCGKRRYSSSGTPSSASPALSRRGSLGEEGPEPPPPPPLPLVRDPSSPGPFDYVGAPPTESIPQKTRRTSSEQAVALPRSEEPPSCNGKLPSGTEDSVAAPGALRKEVAGMDYLAVPSPLAWSKARIGGHSPIFR…	NFAT	PF00554.19_RHD_DNA_bind__PF16179.2_RHD_dimer	-	1	1	-	-	-	-	-	-	-	PSIRIT	LAVP	-
2	Amorphea	Obazoa	Holozoa	Metazoa	Chordata	Vertebrata	Mus musculus	Mmus_ENSMUSP00000025867	MDDLFPLIFPSEPAQASGPYVEIIEQPKQRGMRFRYKCEGRSAGSIPGERSTDTTKTHPTIKINGYTGPGTVRISLVTKDPPHRPHPHELVGKDCRDGYYEADLCPDRSIHSFQNLGIQCVKKRDLEQAISQRIQTNNNPFHVPIEEQRGDYDLNAVRLCFQVTVRDPAGRPLLLTPVLSHPIFDNRAPNTAELKICRVNRNSGSCLGGDEIFLLCDKVQKEDIEVYFTGPGWEARGSFSQADVHRQVAIVFRTPPYADPSLQAPVRVSMQLRRPSDRELSEPMEFQYLPDTDDRHRIEEKRKRTYETFKSIMKKSPFNGPTEPRPPTRRIAVPTRNSTSVPKPAPQPYTFPASLSTINFDEFSPMLLPSGQISNQALALAPSSAPVLAQTMVPSSAMV…	NF-κB	PF00554.19_RHD_DNA_bind__PF16179.2_RHD_dimer	-	1	1	-	-	-	-	-	-	-	-	-	-
2	Amorphea	Obazoa	Holozoa	Metazoa	Chordata	Vertebrata	Mus musculus	Mmus_ENSMUSP00000029057	MDVPEPQPDPDGGDGPGHEPGGSPQDELDFSILFDYDYLNPIEEEPIAHKAISSPSGLAYPDDVLDYGLKPCNPLASLSGEPPGRFGEPDSIGFQNFLSPVKPAGASGPSPRIEITPSHELMQAGGALRGRDAGLSPEQPALALAGVAASPRFTLPVPGYEGYREPLCLSPASSGSSASFISDTFSPYTSPCVSPNNAGPDDLCPQFQNIPAHYSPRTSPIMSPRTSLAEDSCLGRHSPVPRPASRSSSPGAKRRHSCAEALVAPLPAASPQRSRSPSPQPSPHVALQDDSIPAGYPPTAGSAVLMDALNTLATDSPCGIPSKIWKTSPDPTPVSTAPSKAGLARHIYPTVEFLGPCEQEERRNSAPESILLVPPTWPKQLVPAIPICSIPVTASLPPL…	NFAT	PF00554.19_RHD_DNA_bind	-	1	-	-	-	-	-	-	-	-	PRIEIT	LPVP, LLVP	-
2	Amorphea	Obazoa	Holozoa	Metazoa	Chordata	Vertebrata	Mus musculus	Mmus_ENSMUSP00000029812	MADDDPYGTGQMFHLNTALTHSIFNAELYSPEIPLSTDGPYLQILEQPKQRGFRFRYVCEGPSHGGLPGASSEKNKKSYPQVKICNYVGPAKVIVQLVTNGKNIHLHAHSLVGKHCEDGVCTVTAGPKDMVVGFANLGILHVTKKKVFETLEARMTEACIRGYNPGLLVHSDLAYLQAEGGGDRQLTDREKEIIRQAAVQQTKEMDLSVVRLMFTAFLPDSTGSFTRRLEPVVSDAIYDSKAPNASNLKIVRMDRTAGCVTGGEEIYLLCDKVQKDDIQIRFYEEEENGGVWEGFGDFSPTDVHRQFAIVFKTPKYKDVNITKPASVFVQLRRKSDLETSEPKPFLYYPEIKDKEEVQRKRQKLMPNFSDSFGGGSGAGAGGGGMFGSGGGGGSTGSPG…	NF-κB	PF00554.19_RHD_DNA_bind__PF16179.2_RHD_dimer__PF12796.4_Ank_2__PF00023.27_Ank__PF00023.27_Ank__PF00531.19_Death	-	1	1	6	-	1	2	-	-	1	-	-	GGGSGAGAGGGGMFGSGGGGGSTG
2	Amorphea	Obazoa	Holozoa	Metazoa	Chordata	Vertebrata	Mus musculus	Mmus_ENSMUSP00000046312	MTGLEQDPEFDFDFLFEFDQSGGGAAAAEHYSYVSPSVTSTLPLPTAHSALPAACHDLQTSTPGISAVPSANHPPSYGGAVDSGPSGYFLSSGNTRPNGAPTLESPRIEITSYLGLHHGSGQFFHDVEVEDVLPSCKRSPSTATLHLPSLEAYRDPSCLSPASSLSSRSCNSEASSYESNYSYPYASPQTSPWQSPCVSPKTTDPEEGFPRSLGACHLLGSPRHSPSTSPRASITEESWLGARGSRPTSPCNKRKYSLNGRQPSCSPHHSPTPSPHGSPRVSVTEDTWLGNTTQYTSSAIVAAINALTTDSTLDLGDGVPIKSRKTALEHAPSVALKVEPAGEDLGTTPPTSDFPPEEYTFQHLRKGAFCEQYLSVPQASYQWAKPKSLSPTSYMSPSL…	NFAT	PF00554.19_RHD_DNA_bind__PF16179.2_RHD_dimer	-	1	1	-	-	-	-	-	-	-	PRIEIT	LSVP	-
2	Amorphea	Obazoa	Holozoa	Metazoa	Chordata	Vertebrata	Mus musculus	Mmus_ENSMUSP00000050166	MPSRRAARESAPELGALGSSDLSSLSLTVSRTTEIIDEYIKENGFGLDGTQLSEMPRLVPRGPASLSSVTLGPAAPPPPATPSWSCTLGRLVSPGPCPRPYLVITEQPKQRGMRFRYECEGRSAGSILGESSTEASKTLPAIELRDCGGLREVEVTACLVWKDWPHRVHPHSLVGKDCTDGVCRVRLRPHVSPRHSFNNLGIQCVRKKEIEAAIERKIQLGIDPYNAGSLKNHQEVDMNVVRICFQASYRDQQGHLHRMDPILSEPVYDKKSTNTSELRICRINKESGPCTGGEELYLLCDKVQKEDISVVFSTASWEGRADFSQADVHRQIAIVFKTPPYEDLEISEPVTVNVFLQRLTDGVCSEPLPFTYLPRDHDSYGVDKKRKRGLPDVLGELSS…	NF-κB	PF16180.2_RelB_leu_zip__PF00554.19_RHD_DNA_bind__PF16179.2_RHD_dimer__PF16181.2_RelB_transactiv	1	1	1	-	-	-	-	-	1	-	-	-	-
2	Amorphea	Obazoa	Holozoa	Metazoa	Chordata	Vertebrata	Mus musculus	Mmus_ENSMUSP00000072859	MDNCYDPGLDGIPEYDDFEFSPSIVEPKDPAPETADGPYLVIVEQPKQRGFRFRYGCEGPSHGGLPGASSEKGRKTYPTVKICNYEGPAKIEVDLVTHSDPPRAHAHSLVGKQCSELGVCAVSVGPKDMTAQFNNLGVLHVTKKNMMEIMIQKLQRQRLRSKPQGLTEAERRELEQEAKELKKVMDLSIVRLRFSAFLRASDGSFSLPLKPVISQPIHDSKSPGASNLKISRMDKTAGSVRGGDEVYLLCDKVQKDDIEVRFYEDDENGWQAFGDFSPTDVHKQYAIVFRTPPYHKMKIERPVTVFLQLKRKRGGDVSDSKQFTYYPLVEDKEEVQRKRRKALPTFSQPFGGGSHMGGGSGGSAGGYGGAGGGGSLGFFSSSLAYNPYQSGAAPMGCYP…	NF-κB	PF00554.19_RHD_DNA_bind__PF16179.2_RHD_dimer__PF12796.4_Ank_2__PF12796.4_Ank_2__PF00531.19_Death	-	1	1	7	-	2	-	-	-	1	-	-	GGGSHMGGGSGGSAGGYGGAGGGGSLG
2	Amorphea	Obazoa	Holozoa	Metazoa	Chordata	Vertebrata	Mus musculus	Mmus_ENSMUSP00000074198	MDVPEPQPDPDGGDGPGHEPGGSPQDELDFSILFDYDYLNPIEEEPIAHKAISSPSGLAYPDDVLDYGLKPCNPLASLSGEPPGRFGEPDSIGFQNFLSPVKPAGASGPSPRIEITPSHELMQAGGALRGRDAGLSPEQPALALAGVAASPRFTLPVPGYEGYREPLCLSPASSGSSASFISDTFSPYTSPCVSPNNAGPDDLCPQFQNIPAHYSPRTSPIMSPRTSLAEDSCLGRHSPVPRPASRSSSPGAKRRHSCAEALVAPLPAASPQRSRSPSPQPSPHVALQDDSIPAGYPPTAGSAVLMDALNTLATDSPCGIPSKIWKTSPDPTPVSTAPSKAGLARHIYPTVEFLGPCEQEERRNSAPESILLVPPTWPKQLVPAIPICSIPVTASLPPL…	NFAT	PF00554.19_RHD_DNA_bind__PF16179.2_RHD_dimer	-	1	1	-	-	-	-	-	-	-	PRIEIT	LPVP, LLVP	-
2	Amorphea	Obazoa	Holozoa	Metazoa	Chordata	Vertebrata	Mus musculus	Mmus_ENSMUSP00000075311	MPSDFISLLSADLDLESPKSLYSRESVYDLLPKELQLPPPRETSVASMSQTSGGEAGSPPPAVVAADASSAPSSSSMGGACSSFTTSSSPTIYSTSVTDSKAMQVESCSSAVGVSNRGVSEKQLTGNTVQQHPSTPKRHTVLYISPPPEDLLDNSRMSCQDEGCGLESEQSCSMWMEDSPSNFSNMSTSSYNDNTEVPRKSRKRNPKQRPGVKRRDCEESNMDIFDADSAKAPHYVLSQLTTDNKGNSKAGNGTLDSQKGTGVKKSPMLCGQYPVKSEGKELKIVVQPETQHRARYLTEGSRGSVKDRTQQGFPTVKLEGHNEPVVLQVFVGNDSGRVKPHGFYQACRVTGRNTTPCKEVDIEGTTVIEVGLDPSNNMTLAVDCVGILKLRNADVEARI…	NFAT	PF00554.19_RHD_DNA_bind__PF16179.2_RHD_dimer	-	1	1	-	-	-	-	-	-	-	-	-	-
2	Amorphea	Obazoa	Holozoa	Metazoa	Chordata	Vertebrata	Mus musculus	Mmus_ENSMUSP00000076653	MGGACSSFTTSSSPTIYSTSVTDSKAMQVESCSSAVGVSNRGVSEKQLTGNTVQQHPSTPKRHTVLYISPPPEDLLDNSRMSCQDEGCGLESEQSCSMWMEDSPSNFSNMSTSSYNDNTEVPRKSRKRNPKQRPGVKRRDCEESNMDIFDADSAKAPHYVLSQLTTDNKGNSKAGNGTLDSQKGTGVKKSPMLCGQYPVKSEGKELKIVVQPETQHRARYLTEGSRGSVKDRTQQGFPTVKLEGHNEPVVLQVFVGNDSGRVKPHGFYQACRVTGRNTTPCKEVDIEGTTVIEVGLDPSNNMTLAVDCVGILKLRNADVEARIGIAGSKKKSTRARLVFRVNITRKDGSTLTLQTPSSPILCTQPAGVPEILKKSLHSCSVKGEEEVFLIGKNFLKGTK…	NFAT	PF00554.19_RHD_DNA_bind__PF16179.2_RHD_dimer	-	1	1	-	-	-	-	-	-	-	-	-	-
2	Amorphea	Obazoa	Holozoa	Metazoa	Chordata	Vertebrata	Mus musculus	Mmus_ENSMUSP00000077196	MPSTSFPVPSKFPLGPPAAVCGSGETLRPAPPSGGTMKAAEEEHYSYVSPSVTSTLPLPTAHSALPAACHDLQTSTPGISAVPSANHPPSYGGAVDSGPSGYFLSSGNTRPNGAPTLESPRIEITSYLGLHHGSGQFFHDVEVEDVLPSCKRSPSTATLHLPSLEAYRDPSCLSPASSLSSRSCNSEASSYESNYSYPYASPQTSPWQSPCVSPKTTDPEEGFPRSLGACHLLGSPRHSPSTSPRASITEESWLGARGSRPTSPCNKRKYSLNGRQPSCSPHHSPTPSPHGSPRVSVTEDTWLGNTTQYTSSAIVAAINALTTDSTLDLGDGVPIKSRKTALEHAPSVALKVEPAGEDLGTTPPTSDFPPEEYTFQHLRKGAFCEQYLSVPQASYQWAK…	NFAT	PF00554.19_RHD_DNA_bind__PF16179.2_RHD_dimer	-	1	1	-	-	-	-	-	-	-	PRIEIT	LSVP	-
2	Amorphea	Obazoa	Holozoa	Metazoa	Chordata	Vertebrata	Mus musculus	Mmus_ENSMUSP00000092355	MPSRRAARESAPELGALGSSDLSSLSLTVSRTTDELEIIDEYIKENGFGLDGTQLSEMPRLVPRGPASLSSVTLGPAAPPPPATPSWSCTLGRLVSPGPCPRPYLVITEQPKQRGMRFRYECEGRSAGSILGESSTEASKTLPAIELRDCGGLREVEVTACLVWKDWPHRVHPHSLVGKDCTDGVCRVRLRPHVSPRHSFNNLGIQCVRKKEIEAAIERKIQLGIDPYNAGSLKNHQEVDMNVVRICFQASYRDQQGHLHRMDPILSEPVYDKKSTNTSELRICRINKESGPCTGGEELYLLCDKVQKEDISVVFSTASWEGRADFSQADVHRQIAIVFKTPPYEDLEISEPVTVNVFLQRLTDGVCSEPLPFTYLPRDHDSYGVDKKRKRGLPDVLGE…	NF-κB	PF16180.2_RelB_leu_zip__PF00554.19_RHD_DNA_bind__PF16179.2_RHD_dimer__PF16181.2_RelB_transactiv	1	1	1	-	-	-	-	-	1	-	-	-	-
2	Amorphea	Obazoa	Holozoa	Metazoa	Chordata	Vertebrata	Mus musculus	Mmus_ENSMUSP00000096350	MPSRRAARESAPELGALGSSDLSSLSLTVSRTTDELEIIDEYIKENGFGLDGTQLSEMPRLVPRGPASLSSVTLGPAAPPPPATPSWSCTLGRLVSPGPCPRPYLVITEQPKQRGMRFRYECEGRSAGSILGESSTEASKTLPAIELRDCGGLREVEVTACLVWKDWPHRVHPHSLVGKDCTDGVCRVRLRPHVSPRHSFNNLGIQCVRKKEIEAAIERKIQLGIDPYNAGSLKNHQEVDMNVVRICFQASYRDQQGHLHRMDPILSEPVYDKKSTNTSELRICRINKESGPCTGGEELYLLCDKVQKEDISVVFSTASWEGRADFSQADVHRQIAIVFKTPPYEDLEISEPVTVNVFLQRLTDGVCSEPLPFTYLPRDHDSYGVDKKRKRGLPDVLGE…	NF-κB	PF16180.2_RelB_leu_zip__PF00554.19_RHD_DNA_bind__PF16179.2_RHD_dimer__PF16181.2_RelB_transactiv	1	1	1	-	-	-	-	-	1	-	-	-	-
2	Amorphea	Obazoa	Holozoa	Metazoa	Chordata	Vertebrata	Mus musculus	Mmus_ENSMUSP00000099928	MASSGYNPYVEIIEQPRQRGMRFRYKCEGRSAGSIPGERSTDNNRTYPSVQIMNYYGKGKIRITLVTKNDPYKPHPHDLVGKDCRDGYYEAEFGPERRPLFFQNLGIRCVKKKEVKEAIILRISAGINPFNVPEQQLLDIEDCDLNVVRLCFQVFLPDEHGNFTTALPPIVSNPIYDNRAPNTAELRICRVNKNCGSVRGGDEIFLLCDKVQKDDIEVRFVLNDWEARGVFSQADVHRQVAIVFKTPPYCKAILEPVTVKMQLRRPSDQEVSESMDFRYLPDEKDAYGNKSKKQKTTLIFQKLLQDCGHFTEKPRTAPLGSTGEGRFIKKESNLFSHGTVLPEMPRSSGVPGQAEPYYSSCGSISSGLPHHPPAIPSVAHQPTSWPPVTHPTSHPVSTN…	NF-κB	PF00554.19_RHD_DNA_bind__PF16179.2_RHD_dimer	-	1	1	-	-	-	-	-	-	-	-	-	-
2	Amorphea	Obazoa	Holozoa	Metazoa	Chordata	Vertebrata	Mus musculus	Mmus_ENSMUSP00000104812	MDVPEPQPDPDGGDGPGHEPGGSPQDELDFSILFDYDYLNPIEEEPIAHKAISSPSGLAYPDDVLDYGLKPCNPLASLSGEPPGRFGEPDSIGFQNFLSPVKPAGASGPSPRIEITPSHELMQAGGALRGRDAGLSPEQPALALAGVAASPRFTLPVPGYEGYREPLCLSPASSGSSASFISDTFSPYTSPCVSPNNAGPDDLCPQFQNIPAHYSPRTSPIMSPRTSLAEDSCLGRHSPVPRPASRSSSPGAKRRHSCAEALVAPLPAASPQRSRSPSPQPSPHVALQDDSIPAGYPPTAGSAVLMDALNTLATDSPCGIPSKIWKTSPDPTPVSTAPSKAGLARHIYPTVEFLGPCEQEERRNSAPESILLVPPTWPKQLVPAIPICSIPVTASLPPL…	NFAT	PF00554.19_RHD_DNA_bind__PF16179.2_RHD_dimer	-	1	1	-	-	-	-	-	-	-	PRIEIT	LPVP, LLVP	-
2	Amorphea	Obazoa	Holozoa	Metazoa	Chordata	Vertebrata	Mus musculus	Mmus_ENSMUSP00000104931	MTTANCGAHDELDFKLVFGEDGAPAPVSQVSRPADLEPDDCASIYIFNVDPPPSTLNSSLGLPHHGLLQSHSSVLSPSFQLQGYKNYEGTGDISESKYSPLGGPKPFECPSIQITSISPNCHQGTDAHEDDLHINDPEREYLERPSRDHLYLPLEPSYRESSLSPSPASSISSRSWFSDASSCESLSHIYDDVDSELNEAAARFTLGSPLTSPGGSPGGCPGEESWHQQYGSGHSLSPRQSPCHSPRSSITDENWLSPRPASGPSSRPTSPCGKRRHSSAEVCYAGSLSPHHSPVPSPGHSPRGSVTEDTWLTAPVHTGSGLSPAPFPFQYCVETDIPLKTRKTSEDQAAILPGKLEICSDDQGNLSPSRETSVDDGLGSQYPLKKDSSGDQFLSVPSP…	NFAT	PF00554.19_RHD_DNA_bind__PF16179.2_RHD_dimer	-	1	1	-	-	-	-	-	-	-	PSIQIT	LSVP, LEVP, LPVP, LSVP	-
2	Amorphea	Obazoa	Holozoa	Metazoa	Chordata	Vertebrata	Mus musculus	Mmus_ENSMUSP00000107512	MDNCYDPGLDGIPEYDDFEFSPSIVEPKDPAPETADGPYLVIVEQPKQRGFRFRYGCEGPSHGGLPGASSEKGRKTYPTVKICNYEGPAKIEVDLVTHSDPPRAHAHSLVGKQCSELGVCAVSVGPKDMTAQFNNLGVLHVTKKNMMEIMIQKLQRQRLRSKPQGLTEAERRELEQEAKELKKVMDLSIVRLRFSAFLRASDGSFSLPLKPVISQPIHDSKSPGASNLKISRMDKTAGSVRGGDEVYLLCDKVQKDDIEVRFYEDDENGWQAFGDFSPTDVHKQYAIVFRTPPYHKMKIERPVTVFLQLKRKRGGDVSDSKQFTYYPLVEDKEEVQRKRRKALPTFSQPFGGGSHMGGGSGGSAGGYGGAGGGGSLGFFSSSLAYNPYQSGAAPMGCYP…	NF-κB	PF00554.19_RHD_DNA_bind__PF16179.2_RHD_dimer__PF12796.4_Ank_2__PF12796.4_Ank_2__PF00531.19_Death	-	1	1	7	-	2	-	-	-	1	-	-	GGGSHMGGGSGGSAGGYGGAGGGGSLG
2	Amorphea	Obazoa	Holozoa	Metazoa	Chordata	Vertebrata	Mus musculus	Mmus_ENSMUSP00000116094	MPSDFISLLSADLDLESPKSLYSRESVYDLLPKELQLPPPRETSVASMSQTSGGEAGSPPPAVVAADASSAPSSSSMGGACSSFTTSSSPTIYSTSVTDSKAMQVESCSSAVGVSNRGVSEKQLTGNTVQQHPSTPKRHTVLYISPPPEDLLDNSRMSCQDEGCGLESEQSCSMWMEDSPSNFSNMSTSSYNDNTEVPRKSRKRNPKQRPGVKRRDCEESNMDIFDADSAKAPHYVLSQLTTDNKGNSKAGNGTLDSQKGTGVKKSPMLCGQYPVKSEGKELKIVVQPETQHRARYLTEGSRGSVKDRTQQGFPTVKLEGHNEPVVLQVFVGNDSGRVKPHGFYQACRVTGRNTTPCKEVDIEGTTVIEVGLDPSNNMTLAVDCVGILKLRNADVEARI…	NFAT	PF00554.19_RHD_DNA_bind__PF16179.2_RHD_dimer	-	1	1	-	-	-	-	-	-	-	-	-	-
2	Amorphea	Obazoa	Holozoa	Metazoa	Chordata	Vertebrata	Mus musculus	Mmus_ENSMUSP00000118130	XTLDSQKGTGVKKSPMLCGQYPVKSEGKELKIVVQPETQHRARYLTEGSRGSVKDRTQQGFPTVKLEGHNEPVVLQVFVGNDSGRVKPHGFYQACRVTGRNTTPCKEVDIEGTTVIEVGLDPSNNMTLASASRSS	NFAT	PF00554.19_RHD_DNA_bind	-	1	-	-	-	-	-	-	-	-	-	-	-
2	Amorphea	Obazoa	Holozoa	Metazoa	Chordata	Vertebrata	Mus musculus	Mmus_ENSMUSP00000118329	MQRPALRRPGPRQPLRTMGSADREEPIAHKAISSPSGLAYPDDVLDYGLKPCNPLASLSGEPPGRFGEPDSIGFQNFLSPVKPAGASGPSPRIEITPSHELMQAGGALRGRDAGLSPEQPALALAGVAASPRFTLPVPGYEGYREPLCLSPASSGSSASFISDTFSPYTSPCVSPNNAGPDDLCPQFQNIPAHYSPRTSPIMSPRTSLAEDSCLGRHSPVPRPASRSSSPGAKRRHSCAEALVAPLPAASPQRSRSPSPQPSPHVALQDDSIPAGYPPTAGSAVLMDALNTLATDSPCGIPSKIWKTSPDPTPVSTAPSKAGLARHIYPTVEFLGPCEQEERRNSAPESILLVPPTWPKQLVPAIPICSIPVTASLPPLEWPLSNQSGSYELRIEVQPK…	NFAT	PF00554.19_RHD_DNA_bind	-	1	-	-	-	-	-	-	-	-	PRIEIT	LPVP, LLVP	-
2	Amorphea	Obazoa	Holozoa	Metazoa	Chordata	Vertebrata	Mus musculus	Mmus_ENSMUSP00000119370	MPSDFISLLSADLDLESPKSLYSRDSLKLHPSQTFHRAGLLEESVYDLLPKELQLPPPRETSVASMSQTSGGEAGSPPPAVVAADASSAPSSSSMGGACSSFTTSSSPTIYSTSVTDSKAMQVESCSSAVGVSNRGVSEKQLTGNTVQQHPSTPKRHTVLYISPPPEDLLDNSRMSCQDEGCGLESEQSCSMWMEDSPSNFSNMSTSSYNDNTEVPRKSRKRNPKQRPGVKRRDCEESNMDIFDADSAKAPHYVLSQLTTDNKGNSKAGNGTLDSQKGTGVKKSPMLCGQYPVKSEGKELKIVVQPETQHRARYLTEGSRGSVKDRTQQGFPTVKLEGHNEPVVLQVFVGNDSGRVKPHGFYQACRVTGRNTTPCKEVDIEGTTVIEVGLDPSNNMTLA…	NFAT	PF00554.19_RHD_DNA_bind__PF16179.2_RHD_dimer	-	1	1	-	-	-	-	-	-	-	-	-	-
2	Amorphea	Obazoa	Holozoa	Metazoa	Chordata	Vertebrata	Mus musculus	Mmus_ENSMUSP00000122871	QNHLIVKVPPYHDQHITLPVSVGIYVVTNAGRSHDVQPFTYTPDPAGALNVNVKKEISSPARPCSFEEAMKAMKTTGCNVDKVTILPNALITPLISSSMIKTEDVTPMEVTSEKRSSPIFQTTKSIGSTQQTLETISNIAGGAPFSSPSSSSHLTPESENQQQLQPKAYNPETLTTIQTQDISQPGTFPAVSAASQLPSSDALLQQATQFQTREAQSRDTIQSDTVVNLSQLTEASQQQQSPLQEQAQTLQQQIPSNIFPSPSSVSQLQSTIQQLQAGSFTGSAAGGRSGSVDLVQQVLEAQQQLSSVLFSTPDGNENVQEQLNADIFQVSQIQNSVSPGMFSSAESAVHTRPDNLLPGRADSVHQQTENTLSNQQQQQQQQQQVMESSAAMVMEMQQS…	NFAT	PF16179.2_RHD_dimer	-	-	1	-	-	-	-	-	-	-	-	-	-
2	Amorphea	Obazoa	Holozoa	Metazoa	Chordata	Vertebrata	Mus musculus	Mmus_ENSMUSP00000126884	MTGLEQDPEFDFDFLFEFDQSGGGAAAAEHYSYVSPSVTSTLPLPTAHSALPAACHDLQTSTPGISAVPSANHPPSYGGAVDSGPSGYFLSSGNTRPNGAPTLESPRIEITSYLGLHHGSGQFFHDVEVEDVLPSCKRSPSTATLHLPSLEAYRDPSCLSPASSLSSRSCNSEASSYESNYSYPYASPQTSPWQSPCVSPKTTDPEEGFPRSLGACHLLGSPRHSPSTSPRASITEESWLGARGSRPTSPCNKRKYSLNGRQPSCSPHHSPTPSPHGSPRVSVTEDTWLGNTTQYTSSAIVAAINALTTDSTLDLGDGVPIKSRKTALEHAPSVALKVEPAGEDLGTTPPTSDFPPEEYTFQHLRKGAFCEQYLSVPQASYQWAKPKSLSPTSYMSPSL…	NFAT	PF00554.19_RHD_DNA_bind__PF16179.2_RHD_dimer	-	1	1	-	-	-	-	-	-	-	PRIEIT	LSVP	-
2	Amorphea	Obazoa	Holozoa	Metazoa	Chordata	Vertebrata	Mus musculus	Mmus_ENSMUSP00000127784	MPSDFISLLSADLDLESPKSLYSRDSLKLHPSQTFHRAGLLEESVYDLLPKELQLPPPRETSVASMSQTSGGEAGSPPPAVVAADASSAPSSSSMGGACSSFTTSSSPTIYSTSVTDSKAMQVESCSSAVGVSNRGVSEKQLTGNTVQQHPSTPKRHTVLYISPPPEDLLDNSRMSCQDEGCGLESEQSCSMWMEDSPSNFSNMSTSSYNDNTEVPRKSRKRNPKQRPGVKRRDCEESNMDIFDADSAKAPHYVLSQLTTDNKGNSKAGNGTLDSQKGTGVKKSPMLCGQYPVKSEGKELKIVVQPETQHRARYLTEGSRGSVKDRTQQGFPTVKLEGHNEPVVLQVFVGNDSGRVKPHGFYQACRVTGRNTTPCKEVDIEGTTVIEVGLDPSNNMTLA…	NFAT	PF00554.19_RHD_DNA_bind__PF16179.2_RHD_dimer	-	1	1	-	-	-	-	-	-	-	-	-	-
2	Amorphea	Obazoa	Holozoa	Metazoa	Chordata	Vertebrata	Mus musculus	Mmus_ENSMUSP00000128345	MADDDPYGTGQMFHLNTALTHSIFNAELYSPEIPLSTDGPYLQILEQPKQRGFRFRYVCEGPSHGGLPGASSEKNKKSYPQVKICNYVGPAKVIVQLVTNGKNIHLHAHSLVGKHCEDGVCTVTAGPKDMVVGFANLGILHVTKKKVFETLEARMTEACIRGYNPGLLVHSDLAYLQAEGGGDRQLTDREKEIIRQAAVQQTKEMDLSVVRLMFTAFLPDSTGSFTRRLEPVVSDAIYDSKAPNASNLKIVRMDRTAGCVTGGEEIYLLCDKVQKDDIQIRFYEEEENGGVWEGFGDFSPTDVHRQFAIVFKTPKYKDVNITKPASVFVQLRRKSDLETSEPKPFLYYPEIKDKEEVQRKRQKLMPNFSDSFGGGSGAGAGGGGMFGSGGGGGSTGSPG…	NF-κB	PF00554.19_RHD_DNA_bind__PF16179.2_RHD_dimer__PF12796.4_Ank_2__PF00023.27_Ank__PF00023.27_Ank__PF00531.19_Death	-	1	1	6	-	1	2	-	-	1	-	-	GGGSGAGAGGGGMFGSGGGGGSTGSPGPGYGYSNYGFPPYGG
2	Amorphea	Obazoa	Holozoa	Metazoa	Chordata	Vertebrata	Mus musculus	Mmus_ENSMUSP00000129001	MPSTSFPVPSKFPLGPPAAVCGSGETLRPAPPSGGTMKAAEEEHYSYVSPSVTSTLPLPTAHSALPAACHDLQTSTPGISAVPSANHPPSYGGAVDSGPSGYFLSSGNTRPNGAPTLESPRIEITSYLGLHHGSGQFFHDVEVEDVLPSCKRSPSTATLHLPSLEAYRDPSCLSPASSLSSRSCNSEASSYESNYSYPYASPQTSPWQSPCVSPKTTDPEEGFPRSLGACHLLGSPRHSPSTSPRASITEESWLGARGSRPTSPCNKRKYSLNGRQPSCSPHHSPTPSPHGSPRVSVTEDTWLGNTTQYTSSAIVAAINALTTDSTLDLGDGVPIKSRKTALEHAPSVALKVEPAGEDLGTTPPTSDFPPEEYTFQHLRKGAFCEQYLSVPQASYQWAK…	NFAT	PF00554.19_RHD_DNA_bind__PF16179.2_RHD_dimer	-	1	1	-	-	-	-	-	-	-	PRIEIT	LSVP	-
2	Amorphea	Obazoa	Holozoa	Metazoa	Chordata	Vertebrata	Mus musculus	Mmus_ENSMUSP00000130875	MSPRTSLAEDSCLGRHSPVPRPASRSSSPGAKRRHSCAEALVAPLPAASPQRSRSPSPQPSPHVALQDDSIPAGYPPTAGSAVLMDALNTLATDSPCGIPSKIWKTSPDPTPVSTAPSKAGLARHIYPTVEFLGPCEQEERRNSAPESILLVPPTWPKQLVPAIPICSIPVTASLPPLEWPLSNQSGSYELRIEVQPKPHHRAHYETEGSRGAVKAPTGGHPVVQLHGYMENKPLGLQIFIGTADERILKPHAFYQVHRITGKTVTTTSYEKIVGNTKVLEIPLEPKNNMRATIDCAGILKLRNADIELRKGETDIGRKNTRVRLVFRVHVPEPSGRIVSLQAASNPIECSQRSAHELPMVERQDMDSCLVYGGQQMILTGQNFTAESKVVFMEKTTGP…	NFAT	PF00554.19_RHD_DNA_bind	-	1	-	-	-	-	-	-	-	-	-	LLVP	-
2	Amorphea	Obazoa	Holozoa	Metazoa	Chordata	Vertebrata	Mus musculus	Mmus_ENSMUSP00000132763	MGAASCEDEELEFKLVFGEEKEPPPLGPGGPGEELDSEDTPPCCRLALGEPLPYGAAPIGIPRPPPPRPGMHSPPPRPAPSPGTWESQPARSVRLGGPGGNAGGAGGGRVLECPSIRITSISPTPDPPTSLEDTSETWGDGSPRDYPPPEGFGGYREAGGQGGGAFFSPSPGSSSLSSWSFFSDASDEAALYAACDEVESELNEAASRFGLSSPLPSPRASPRPWTPEDPWSLYGPSSGGRAPEDSWLLLSAPGPVPASPRPASPCGKRRYSSSGTPSSASPALSRRGSLGEEGPEPPPPPPLPLVRDPSSPGPFDYVGAPPTESIPQKTRRTSSEQAVALPRSEEPPSCNGKLPSGTEDSVAAPGALRKEVAGMDYLAVPSPLAWSKARIGGHSPIFR…	NFAT	PF00554.19_RHD_DNA_bind__PF16179.2_RHD_dimer	-	1	1	-	-	-	-	-	-	-	PSIRIT	LAVP	-
3	Amorphea	Obazoa	Holozoa	Metazoa	Chordata	Vertebrata	Anolis carolinensis	Acar_ENSACAP00000001030	MKSAEEEHYNYPSSNINSSLPLSVAHPSLSTSCHGLQTSNPVISIVPSTNHPSGYGGHIDSGNTGYYLPPNVRPNGVPALESPRIEITSYLGLHHNNNQFFHDAEVEESIPNAKRSPSTATLNLPNIEAYRDPTCLSPASSLSSRSCNSEASSYESNYSYPYTSPQTSPWQSPCVSPKTTETEERYQRSLVACTLLNSPRHSPSTSPRTSITDENWLSTRNSRPSSPCNKRKYSLNGRQTSYSPHHSPTPSPQTSPRVSVTDETWLGNTNQYTSSAIVAAINALTTDSTIDMNDGIPIKSRKTAIDHSPSMALKTEPSGDDQGTISPTADLSPEEFPGFQHIRKGSFCDQYLSVPQHPYQWAKSKPLPPTSYMSPSLPALDWQLPSHSGPYELRIEVQP…	NFAT	PF00554.19_RHD_DNA_bind__PF16179.2_RHD_dimer	-	1	1	-	-	-	-	-	-	-	PRIEIT	LSVP	-
3	Amorphea	Obazoa	Holozoa	Metazoa	Chordata	Vertebrata	Anolis carolinensis	Acar_ENSACAP00000002953	MRFRYKCEGRSAGSIPGEHTTDINRTFPSIQILNYVGKIKIRITLVTKTEPYRPHPHRLVGKDCENGYYEAEFGPERRVLIFQNLGIQCVKKRDLKESIILRMSKKINPFGVSEDQMLAIDEYDLSVVRLCFQALVCDEHGNCTIPLPPVISNPIYDNRAPKSAELRICRVNKNCGSVKGGDEIFLLCDKVLKDDIEVRFVMNDWEAKGVFSQADVHRQVAIVFRTPPFYKDISEPITVQMQLRRPSDQELSLPMDFRYLPEEKDPYGHKSKKQRMPIVFKKLIKDCGPYEKSKAGSMFQPASSEGKMIKKEGNLYHPQTGSVPMERTSMNTLPAQPYYPPSINNHCSNGHHVTMGPIKQNGVLPSCWRSSGPPFDGFLPEENFSGNMLPPGLQNSGSP…	NF-κB	PF00554.19_RHD_DNA_bind__PF16179.2_RHD_dimer	-	1	1	-	-	-	-	-	-	-	-	-	-
3	Amorphea	Obazoa	Holozoa	Metazoa	Chordata	Vertebrata	Anolis carolinensis	Acar_ENSACAP00000003541	MSQTSGGEAGSPPPGVIAADASSAPSSSSMGGACSSFATTSSSPTIYSTSVTDSKAMQVESCSSAMGVSNRGVSDQPLTHNAAQPPQPQAQPTPKRHTVLCISPPPEDLLDTSRMSCQEEGCGLESEHSCSIWVEDSPSNFSNMSTSSYNDNTEVPRKSRKRNPKQRPGIKRRDCEESTMDIFDADSAKAPHYVLSQLSTDSKSNVKAGNGTPETPKTASGKKSPMLCGQYPSKQEGKELKIVVQPETQHRARYLTEGSRGSVKDRTQQGFPTVKLEGHNEPVTLQVFVGNDSGRVKPHGFYQACRVTGRNTTPCKEVDIEGTTVIEVGLDPGNNMTLAVDCVGILKLRNADVEARIGIAGSKKKSTRARLVFRVNVPRKDGSTLTLQTPSSPILCTQP…	NFAT	PF00554.19_RHD_DNA_bind__PF16179.2_RHD_dimer	-	1	1	-	-	-	-	-	-	-	-	-	-
3	Amorphea	Obazoa	Holozoa	Metazoa	Chordata	Vertebrata	Anolis carolinensis	Acar_ENSACAP00000004015	DIIDELIKEDGFEVGSVQRPTRVSHIEPARLISRCPNSVSPTGMQVLPEPAGMSLLRLDSPSPKPLKLVITEQPKQRGMRFRYQCEGRSAGSILGEASTETNKTLPTIELQNYSGISEVKVTACLVWKDWPYRIHPHSLVGKDCHNGLCEVTLKPRINPKHSFNNLGIQCVKKKDIEESIEKKLQLGIDPFKAGSLKNHQEVDMNVVRICFLASYQDCTGKTRHLSPVLSEPIFDKKSTNTSELKIYRMNKEYGACSGGEEFYLLCDKVQKEDISIIFRKDTWEGKADFSQADVHRQIAIVFKTPPYQHLDITEPVEVEVYLRRLTDSVSSDPFSFTYLPKDQDTYRVNKKRKQGMPDVLEELSGPASTDPHGIEAKRKKKKPGYMDHFNLIPSAVFLL…	NF-κB	PF00554.19_RHD_DNA_bind__PF16179.2_RHD_dimer__PF16181.2_RelB_transactiv	-	1	1	-	-	-	-	-	1	-	-	-	-
3	Amorphea	Obazoa	Holozoa	Metazoa	Chordata	Vertebrata	Anolis carolinensis	Acar_ENSACAP00000004332	QAHLISGSFLSSFQNLGIQCVRKRDLDKAVAKRIETGNNPFNVSVEELKGDYDLNAVRLCFQVWIRDAGSGHLVQLPLVVSQPIYDNRAPNTAELKICRVNRNSGSCRGGDEIFLLCDKVQKEDIEVRFFKDSWEAKGSFSQADVHRQVAIVFKTPPYLDQALREPVTIQMQLRRPSDKEVSGPMEFRYLPDEGDSHRIEEKRKRTLSTFKTFVQKAPFAAPEPRSWRRIAVPKQNLARPGTS	NF-κB	PF00554.19_RHD_DNA_bind__PF16179.2_RHD_dimer	-	1	1	-	-	-	-	-	-	-	-	-	-
3	Amorphea	Obazoa	Holozoa	Metazoa	Chordata	Vertebrata	Anolis carolinensis	Acar_ENSACAP00000006109	LIISYMQCLDGLDYDDFQFGSHLIEQKELHMETAEGPFLTIIEQPKQRGFRFRYGCEGPSHGGLPGASSEKGHKTYPTVKISNYVGLARIEVDLVTHTDPPQVHAHSLVGKQCNEDGNCIVTVGPKDMTAQFNNLGVLHVTKKNMMEIIKNKLQKQKMRNRSQTLTESDHDELEQEAKELKKTMDLSIVRLRFSAYLRDSNGNFTLALKPVVSDPIHDSKSPGASNLKISRMDKTAGSVRGGDEVYLLCDKVQKDDIEVRFYEDDENGWQAGDFSPTDVHKQYAIVFRTPPYHKTQIDRPVTVFLQLKRKRGGDVSDSKQFTYYPIVEDKEEVERKRKKFLPQFPQHFGGGAPMGGAGGGAGGFGSGGGGNPWHSAGYSPYNSNIYLSGTHPVGSYQGG…	NF-κB	PF00554.19_RHD_DNA_bind__PF16179.2_RHD_dimer__PF12796.4_Ank_2__PF12796.4_Ank_2	-	1	1	6	-	2	-	-	-	-	-	-	GGGAPMGGAGGGAGGFGSGGGG
3	Amorphea	Obazoa	Holozoa	Metazoa	Chordata	Vertebrata	Anolis carolinensis	Acar_ENSACAP00000009101	MGAANCEDEDLEFKLIFGEEEKEPPALGVPLDSDLDADNLPVYCSLSLGDPPPYASPLSIPCPLHLGSSRAGMHSPPPRPVDLDGDTFESQPARRVRLGGSRVLECPSIQITTISPSRRCEEDDWDSSPRDYLLLEAFGGYRESTSSSGFFTPSPASSGSVSPWSFFSDDEAPAGDDVEHELNEAAARFALNSPLGSPRGSPKPWSSAEESWPGYGVNYSPSRGAEDGWMVLGPRPASPCGKRRYSSSETHSSASPCLSRRGSLGEEATGESVEASGDGATFNSTGARLVESIPQKARKTSTEQTVALTRKEDGSCNGEDTGNGFGLGMARKEGMDYLAVPSPLAWSKARIGGHSPIFRSSALPPLDWPLPSQYEQYELKIEVQPGKHHRAHYETEGSR…	NFAT	PF00554.19_RHD_DNA_bind__PF16179.2_RHD_dimer	-	1	1	-	-	-	-	-	-	-	PSIQIT	LGVP, LAVP, LTVP, LSVP	-
3	Amorphea	Obazoa	Holozoa	Metazoa	Chordata	Vertebrata	Anolis carolinensis	Acar_ENSACAP00000009688	MTAANCESGANDELDFRLIFGEEDGGRQQQQPGPPPTTTTPLGPTSAAAADFEPDNCASVCIFNVDHSSSVNHPICIPCHGFQSHSSPLSSPNRLQGHKSYEGSSPLGGPKPFECPSIQITSISPNCHQGIENSENEMHTNGPQNEYMERPSRDHLYLPLEPSYRESSLSPSPASSISSRSWFSDASSCESISHIYDDVDSELNEAAARFTLGSPLASPGGSPRGCPVDEPWQPCYGYGQVLSPRQSPCHSPRTSITDENWLSPRPTSRPSSRPTSPCGKRRHSSAEICYIGSLSPHHSPTPSPGHSPRGSITEDTWLNSSLHGLTPGLSPFQCCAETDIPLKTRKTSDDQTAILSGKIDLCSEEQGSLSPSLETAIDDSSGSQHTLKKDLSGDQFLSV…	NFAT	PF00554.19_RHD_DNA_bind__PF16179.2_RHD_dimer	-	1	1	-	-	-	-	-	-	-	PSIQIT	LSVP, LEVP	-
3	Amorphea	Obazoa	Holozoa	Metazoa	Chordata	Vertebrata	Anolis carolinensis	Acar_ENSACAP00000012873	MASSPNDSDPNSQPGDPDQTSNISPQEELDFSILFDYDYDNSIAEEPTPSHKIISPPSGVTYPHDDVSDYGLKPYPFVLPSLSADHMGRYGQPDSLGSKCYLDPVKAAGPPTLSPRIEITPSYELIHSGGPFGSRDTDLLVEHQSSSAATSPRFTLPVPGFESYREPLCLSPPSSGSSASFISETNFSPYTSPCVSPNNGPSDDLCPQFQNTHAHYSPRTSPIMSPQTTTVEDTCLGPRSPSPRPNSRSSSPGAKRRYSCTEFYGSQHPSASPRQSRTPSPQASPQISLREDGSSVTYTQLSTSSTLMDAMSNLSTDPSCGVPTKIWRTSPDPSSMHSHKASMSCHVLQPIEYIGTCDQDDRRNPPPESILLVPPSWPKQLMPAIPICSIPVQSLPPLE…	NFAT	PF00554.19_RHD_DNA_bind__PF16179.2_RHD_dimer	-	1	1	-	-	-	-	-	-	-	PRIEIT	LPVP, LLVP	-
4	Amorphea	Obazoa	Holozoa	Metazoa	Chordata	Vertebrata	Gallus gallus	Ggal_ENSGALP00000000945	MPSDFISLLSADLDLESPKSLYSKESVYDLLPKELQLPPSRETSVASMSQTSGGEAGSPPPAVVAADASSAPSSSSMGGACSSFTTSSSPTIYSTSVTDSKAMQVESCSSAVGVSNRGVSEKQLTSNTVQQQQSTPKRHTVLYISPPPEDLLDNSRMSCQDEGCGLESEQSCSMWMEDSPSNFSNMSTSSYNDNTEVPRKSRKRNPKQRPGIKRRDCEESNMDIFDADSAKAPHYVLSQLSTDSKGNSKAGNGASESQKGAGGKKTPMLCGQYPTKSEGKELKIVVQPETQHRARYLTEGSRGSVKDRTQQGFPTVKLEGHNEPVVLQVFVGNDSGRVKPHGFYQACRVTGRNTTPCKEVDIEGTTVIEVGLDPSNNMTLAVDCVGILKLRNADVEARI…	NFAT	PF00554.19_RHD_DNA_bind__PF16179.2_RHD_dimer	-	1	1	-	-	-	-	-	-	-	-	-	-
4	Amorphea	Obazoa	Holozoa	Metazoa	Chordata	Vertebrata	Gallus gallus	Ggal_ENSGALP00000005357	SDLESDDCASIYIFNVDQPSSSVNQPICIPRHGLQSHSSPLSPPARLQSHKSYEGTSEVPESKYSPLGGPKPFECPSIQITSISPNCHQGIEANEDELLTNGTENEYMERPSRDHLYLPLEPSYRESSLSPSPASSISSRSWFSDASSCESISHVYDDVDSELNEAAARFTLGSPLASPGGSPRGPSDESWQQPYGFGHALSPRQSPCHSPRTSITDENWLSPRPTSRPSSRPTSPCGKRRHSSAEICYAGSLSPHHSPTPSPGHSPRGSITEDTWLNTSIHSVQGLNSGLSPFQCCTETDIPLKTRKTSEDQTATLSGKIDICPEEQGNLSSSLENAVDDCSGSQHTLKKDLPGDQFLSVPSHFTWNKPKPGHTPIFRTSSLPPLDWPLPSHYGQCEL…	NFAT	PF00554.19_RHD_DNA_bind__PF16179.2_RHD_dimer	-	1	1	-	-	-	-	-	-	-	PSIQIT	LSVP, LEVP	-
4	Amorphea	Obazoa	Holozoa	Metazoa	Chordata	Vertebrata	Gallus gallus	Ggal_ENSGALP00000009054	CLDGIDYDDFSFGSHMVEQKEPLMETAVGPYLVIIEQPKQRGFRFRYGCEGPSHGGLPGASSEKGHKTYPTVKICNYEGMARIEVDLVTHSDPPRVHAHSLVGKQCNEAGNCVAIVGPKDMTAQFSNLGVLHVTKKNMMEIMKEKLKKQKTRNTNGLLTEAELREIELEAKELKKVMDLSIVRLRFTAYLRDSSGNFTLALQPVISDPIHDSKSPGASNLKISRMDKTAGSVRGGDEVYLLCDKVQKDDIEVRFYEDDENGWQAFGDFSPTDVHKQYAIVFRTPPYHKPKIDRPVTVFLQLKRKRGGDVSDSKQFTYYPVVEDKEEVERKRKKVLPQFPQHFGGGSHMGGAGGAGGFGAGGGGNLSFPYSSGLGYNNLYSSSPHPVGGGYQGGVQMKAA…	NF-κB	PF00554.19_RHD_DNA_bind__PF16179.2_RHD_dimer__PF12796.4_Ank_2__PF12796.4_Ank_2__PF00531.19_Death	-	1	1	6	-	2	-	-	-	1	-	-	GGGSHMGGAGGAGGFGAGGGGNLSFPYSSGLGYNNLYSSSPHPVGGGYQGG
4	Amorphea	Obazoa	Holozoa	Metazoa	Chordata	Vertebrata	Gallus gallus	Ggal_ENSGALP00000012917	MSAAAQAAEPDPQDGTPGHCPGPGPARDGSPQEEFDFSILFDYDYLKPIEEEPTPHKTNSPPSGVAYAHDVLDCGLKPCPLPFPSLSADPMGRYGQPDSIGTAPTHPASAAGASAPSPRIEITSYPELINSGGPFRSRDTDVLLVEHQSNSATTSPRVTLPVPGFEGYREPLCLSPASSGSSASFISETNLSPCTSPCVSPNNGPSDDLCPQFQNIHTHYSPRTSPIMSPRTSITEETCLGQHSPSPRPNSRSSSPGAKRRYSCTQQPSTSPRQSRTPSPQSSPRIPLREDSSTVTYTQLSSAPLSMDAMNSLPTDPSCAVPTKIWKTSPDPSSMPSHKNSIPCHVFQTVDFHGPCEQEDRRNSAPESILLVPPSWTKQLMPAIPICSLPVQSLPPLEW…	NFAT	PF00554.19_RHD_DNA_bind__PF16179.2_RHD_dimer	-	1	1	-	-	-	-	-	-	-	PRIEIT	LPVP, LLVP	-
4	Amorphea	Obazoa	Holozoa	Metazoa	Chordata	Vertebrata	Gallus gallus	Ggal_ENSGALP00000020619	MTGVEAEQEFDFDFPFQGGNRSRLCKICFPEHYNYTSSNVNAGLPLNVAHSSLSTPCHGLQTSNPIISVVPSTNHPSGYGGHIDSGASEYYLPPNIRPNGAPALESPRIEITSYMGLHHNNNQFFHDEVEEAIPNAKRSPSTATLNLPNLEAYRDPSCLSPASSLSSRSCNSEASSYESNYSYPYTSPQTSPWQSPCVSPKTTDTEEGYQRGMVACTLLSSPRHSPSTSPRTSVTEENWLGARGSRPPSPCNKRKYSLNGRQTSYSPHHSPTPSPQNSPRVSVTDETWLGNTNQYTSSAIVAAINALTTDSTIDMNDGIPIKSRKTAIDHTPSMTLKTEPAGEDHGNISPTADLSPEDFSSFQHIRKGNFCEQYLSVPQHPYQWAKPKSLSPTSYMSPS…	NFAT	PF00554.19_RHD_DNA_bind__PF16179.2_RHD_dimer	-	1	1	-	-	-	-	-	-	-	PRIEIT	LSVP	-
4	Amorphea	Obazoa	Holozoa	Metazoa	Chordata	Vertebrata	Gallus gallus	Ggal_ENSGALP00000036814	MAGEDPYIMGVSDPQMFAMDQLMGMSTIFNNTGYITSDLPLRTADGPYLQIIEQPKQRGFRFRYVCEGPSHGGLPGASSEKNKKSYPQVKICNYVGPAKVIVQLVTNGKYVHLHAHSLVGKFCEDGVCTVNAGPKDMVVGFANLGILHVTKKKVFETLETRMIDACKKGYNPGLLVHPELGYLQAEGCGDRQLTEREREIIRQAAVQQTKEMDLSVVRLMFTAFLPDSNGGFTRRLDPVISDAIYDSKAPNASNLKIVRMDRTAGCVTGGEEIYLLCDKVQKDDIQIRFYEEDENGGMWEGFGDFSPTDVHRQFAIVFKTPKYRDVNITKPASVFVQLRRKSDLETSEPKPFLYYPEIKDKEEVQRKRQKLMPNFSDGYGGGSGAGGGGMFGGGGGGAG…	NF-κB	PF00554.19_RHD_DNA_bind__PF16179.2_RHD_dimer__PF12796.4_Ank_2__PF00023.27_Ank__PF12796.4_Ank_2__PF00531.19_Death	-	1	1	7	-	2	1	-	-	1	-	-	GYGGGSGAGGGGMFGGGGGGAGSGFSYPSYGYSAFGG
4	Amorphea	Obazoa	Holozoa	Metazoa	Chordata	Vertebrata	Gallus gallus	Ggal_ENSGALP00000039504	MAGISEPYIEIFEQPRQRGMRFRYKCEGRSAGSIPGEHSTDNNKTFPSIQILNYFGKVKIRTTLVTKNEPYKPHPHDLVGKDCRDGYYEAEFGPERRVLSFQNLGIQCVKKKDLKESISLRISKKINPFNVPEEQLHNIDEYDLNVVRLCFQAFLPDEHGNYTLALPPLISNPIYDNRAPNTAELRICRVNKNCGSVKGGDEIFLLCDKVQKDDIEVRFVLDNWEAKGSFSQADVHRQVAIVFRTPPFLRDITEPITVKMQLRRPSDQEVSEPMDFRYLPDEKDPYGNKAKRQRSTLAWQKLIQDCGSAVTERPKAVPIPTVNPEGKLIKKEPNMFSPTLMLPGLGTLTSSSQMYPPCSQMPHQPAQLGPGKQDTLPSCWQQLFSSSPSASSLLSMHPH…	NF-κB	PF00554.19_RHD_DNA_bind__PF16179.2_RHD_dimer	-	1	1	-	-	-	-	-	-	-	-	-	-
4	Amorphea	Obazoa	Holozoa	Metazoa	Chordata	Vertebrata	Gallus gallus	Ggal_ENSGALP00000042025	CLDGIDYDDFSFGSHMVEQKEPLMETAVGPYLVIIEQPKQRGFRFRYGCEGPSHGGLPGASSEKGHKTYPTVKICNYEGMARIEVDLVTHSDPPRVHAHSLVGKQCNEAGNCVAIVGPKDMTAQFSNLGVLHVTKKNMMEIMKEKLKKQKTRNTNGLLTEAELREIELEAKELKKVMDLSIVRLRFTAYLRDSSGNFTLALQPVISDPIHDSKSPGASNLKISRMDKTAGSVRGGDEVYLLCDKVQKDDIEVRFYEDDENGWQAFGDFSPTDVHKQYAIVFRTPPYHKPKIDRPVTVFLQLKRKRGGDVSDSKQFTYYPVVEDKEEVERKRKKVLPQFPQHFGGGSHMGGAGGAGGFGAGGGGNLSFPYSSGLGYNNLYSSSPHPVGGGYQGGVQMKAA…	NF-κB	PF00554.19_RHD_DNA_bind__PF16179.2_RHD_dimer__PF12796.4_Ank_2__PF12796.4_Ank_2__PF00531.19_Death	-	1	1	6	-	2	-	-	-	1	-	-	GGGSHMGGAGGAGGFGAGGGG
5	Amorphea	Obazoa	Holozoa	Metazoa	Chordata	Vertebrata	Xenopus tropicalis	Xtro_ENSXETP00000000018	MSALKIENFDPYSCNGIEESNGIGYSSSLLDTRVLGQDMANVAFLSIIEQPKQRTGAQNICCTGLLYLSTVLSKGNEVFRINTIFNYVGMARIEVDLVTHIDPPRVHAHSLVGKHSNETGNCVVTVGPEDMTAQFNNLGIVHVTKKSQTEILKEKMKRQILRHTGRNLLTEAEERRIEQEVKELKKVTDLSIVRLRFTAYLPDSNGAYTLGLPPVISDPIHDSKSPGASNLRISRMDKTAGSVKGGDEVYLLCDKVQKDDIEVRFYEDDENGWQSFGDFAPTDVHKQYAIVFRTPPYHTQKIDRPVTVFLQLKRKKGGDVSDSKQFTYYPLEQDKEEVDRKRRKDLPTFNNHFFGGGSPMGGAGGGSSFGQGGGGSNINYPYPGMQTAFYMSSPAGGGY…	NF-κB	PF00554.19_RHD_DNA_bind__PF16179.2_RHD_dimer__PF00023.27_Ank__PF12796.4_Ank_2__PF12796.4_Ank_2__PF00531.19_Death	-	1	1	6	-	2	1	-	-	1	-	-	GGGSPMGGAGGGSSFGQGGGGS
5	Amorphea	Obazoa	Holozoa	Metazoa	Chordata	Vertebrata	Xenopus tropicalis	Xtro_ENSXETP00000001898	MSAPREEPELDFDYLFEYEYNKGEQLGGTDREHFNYASSNLSASLSLGVTNSSLSNPCHGLQSSNPVISIIPSSSHPPGYGGNLDSEATGYYLSPSIRPVGPPALESPRIEITSCLAMHPNHNQFFNEPDIEEAIPQAKRIHSTATLNLPNVDTYRDPSCLSPASSLSSRSCNSEASSFESNYSYPFTSPQTSPWQSPCVSPKTTDPEEGYQRSMVTCTLLSSPRHSPSTSPRTSISEENWLNAPSSRPSSPCIKRKYSLNGRQTSYSPHHSPTPSPHNSPRVSVTDETWLGNTHQYTSSAIVAAINALTTDPTDMNDGIPIKSRKTAADHTPNMSLKTEPVCDDHSTMSSTNDLSPDDYSGFHHIRKGNFCDQYLSVPQQSYQWAKPKNISPTSYLSP…	NFAT	PF00554.19_RHD_DNA_bind__PF16179.2_RHD_dimer	-	1	1	-	-	-	-	-	-	-	-	LSVP	-
5	Amorphea	Obazoa	Holozoa	Metazoa	Chordata	Vertebrata	Xenopus tropicalis	Xtro_ENSXETP00000004697	MTAQHSQHGRLHTTFGLNEPYIEIFEQPRQRGMRYRYKCEGRCAGSILGETSTENNRTYPSIKIMNYTGKGILRITLVTKNEPYKPHPHDLVGKDCRDGYYELEFGSDRTVLCFQNLGIQCVRRKEVREAIHTRIMRKMNPFGVREDQLLTIEDYDLNVVRLCFQVFLPDEHGSYTRALPPVVSNPIYDNRAPNTAELRICRVNKNCGSVNGGDEIFLLCDKVQKDDIEVRFFTDNWEAKGTFGQADVHRQVAIVFKTPPFHRSITDAVTVKMQLRRPSDQEVSEPMDFRYLPDPEDPHGNKFKKQKTSEVMQKFKFEMQDRRDLNPPTFGVNPIKREHFTNSSGCGQRFLPMLPTKPACATYNNTTSPQSRVPKFNSNIQPSLSQLPVLNSAMQDNMH…	NF-κB	PF00554.19_RHD_DNA_bind__PF16179.2_RHD_dimer	-	1	1	-	-	-	-	-	-	-	-	-	-
5	Amorphea	Obazoa	Holozoa	Metazoa	Chordata	Vertebrata	Xenopus tropicalis	Xtro_ENSXETP00000012789	MSAAHCGWEDLDFRAIFGEETLENRESVDIAPDDCASFFIFSRDQANSSVSQPVCIPHNEHQIHSSTHSSASCLQDYRTYDSSSEIQDYTCSSSFGPKSFECPSIQITSISPSCHQDIGTFENAENNRPERDYMDRPLRDHLCLHLEPSFREPSLSPSPGSSISSRSWISDASSCESLSHIYDDLDSELNEAAARFTLGSPLTSPSGSPREHPVEKTWHVCSVSPSSRQSPCHSPRNSITDENWLSPRPSSKPPSRPTSPCGKRRHSSADIFYSGLVSPHYSPATSPGPSPRGSITEDSWLNASPHPVPSLSLYQCWQETAIPLKTRKTSEDHSARLAGKTELNTEDLACLSPTVDMPTDESACSQHPVIQDSSTDQFLSVPSHFTWNKHKSGHTPVFR…	NFAT	PF00554.19_RHD_DNA_bind__PF16179.2_RHD_dimer	-	1	1	-	-	-	-	-	-	-	PSIQIT	LSVP	-
5	Amorphea	Obazoa	Holozoa	Metazoa	Chordata	Vertebrata	Xenopus tropicalis	Xtro_ENSXETP00000026924	SHKTISPPPGVAYSHGELFIKSYSTLPYHRDAMGTYEQTDSLGSKYCFDPLKAAGASALSPRIEITPSHELIQSGGRSRESDIFVEFHSNSAATSPRVTLPVPGFEGYREPLCLSPASSGSSTSFISETNFSPYTSPCVSPNGPNDDLCPQFQNIHTHYSPRASPIMSPRESMTEDTFLGPHSPSSRPRSRSSSPGSKRRSPSPQPSPQVHLRDDSSSLGFSHSSASTLMDAMNSLAADHSCGVPPKIWKTSPEPSPVASHKNLPCHIYQPTEYLGPYDKEERPNADPGPILLMPPSWPKQLVPAMPYYSIPVTSLPPLEWPLPNQAGSYELQIEMQPKPHHRAHYETEGSRGAVKSPNGGHPVVQLNGYMENKPLGLQIFIGTADERILKPHAFYQVH…	NFAT	PF00554.19_RHD_DNA_bind__PF16179.2_RHD_dimer	-	1	1	-	-	-	-	-	-	-	PRIEIT	LPVP	-
5	Amorphea	Obazoa	Holozoa	Metazoa	Chordata	Vertebrata	Xenopus tropicalis	Xtro_ENSXETP00000036791	PRAGMHSPPPRRASEQDLNGTYLSQPSRFIPLGGSRFIECPSIRITSDSPGNSDGESEEQSRRDLWDDRPPRDQLFLPPDPFGYRESFLSPSPASSHSSWSFLSSEASSCDSLGQMCEEVERELNEAASRFTLASPLGSPRGSPKPWCGQNDDFWSVSSVSGPSPSPREELLLPYPHAQVSRPTSPCGKRRYSNSNEEGMQQTGSPSPAHSRRGSVGEDNIAIERDASPKPCDHNQQPMPTPTTERGDNIPQKARRTSAEQTVAPVRPEESTSPVKTSPPGTSLCEETTGVFHQNRKENAGMDYLAVPSALAWSKARVAGQSPIFRSSSLPPLDWPLPSQFEGLELRVEMQPRTHHRAHYETEGSRGAVKASPGGHPVVKLSGYNEKPITLQMFIGTAD…	NFAT	PF00554.19_RHD_DNA_bind__PF16179.2_RHD_dimer	-	1	1	-	-	-	-	-	-	-	PSIRIT	LAVP	-
5	Amorphea	Obazoa	Holozoa	Metazoa	Chordata	Vertebrata	Xenopus tropicalis	Xtro_ENSXETP00000038722	ESVYDLLPKELQLPSSRETSFAPMSQTSGGEAGSPPPAVIAADASSASSSSMGGACSSFTTTSSPSIYSTSLTDTKAMQSESCSSALGVSKPGVSEQLLASNAGQQQTGPLRWTVLNISPPPEDLLDNSQMSCQDEGGGLESEQSCSMWTEDSTSNFSNMSTHSYNDNTEVPRKSRKRNPKQRPGAKRQDSNMDVFDADSAKAPHYVLSQLNSDSKGHTGNGAAENSKGGKKSLVLCEQYPAKAEAKELKIVVQPETQHRARYLTEGSRGSVKDRTQQGFPTVKLEGHNESVVLQVFVGNDSGRVKPHGFYQACRVTGRNTTPCKEVDIEGTTVIEVMLDPSNMMTLAVDCVGILKLRNADVEARIGVAGSKKKSTRARLVFRVNITRSDGSILTLQTP…	NFAT	PF00554.19_RHD_DNA_bind__PF16179.2_RHD_dimer	-	1	1	-	-	-	-	-	-	-	-	-	-
5	Amorphea	Obazoa	Holozoa	Metazoa	Chordata	Vertebrata	Xenopus tropicalis	Xtro_ENSXETP00000046127	LSAPETFIIVLSSDVSLFHLDTYLPINPLFQEPIYMTSEPNLRSAEGPYIEITEQPKQRGFRFRYVCEGPSHGGLPGASSEKNKKSYPQIKIHNYVGQVKIIVQLITNSKDIRLHAHSLVGKNCEDGICSLTVGPKDTIVGFANLGILHVTKKKVIEILEARMTDAFKKGHNAALLVHPELNYTYSEDRQLNVREKEIIRQAAMQQAKDIDLSVVRLMFTAFLPDSEGRFTRSLEPVVSVPIFDSKAPNASNLKIVRMDRTAGCVTGGEEVYLLCDKVQKDDIQVRFYEEDENGGFWEGFGDFSPTDVHRQFAIVFKTPKYKDVNITKAASVFVQLRRKSDYETSEPKPFLYYPEIKDKEEVQRKRQKLMPNFSDGFGGSGAGSGGGGGGLYGGGGGAG…	NF-κB	PF00554.19_RHD_DNA_bind__PF16179.2_RHD_dimer__PF12796.4_Ank_2__PF00023.27_Ank	-	1	1	6	-	1	1	-	-	-	PYIEIT	-	GFGGSGAGSGGGGGGLYGGGGGAGGSGAGGSYGFSSFSYNNYGGLNFHGG
5	Amorphea	Obazoa	Holozoa	Metazoa	Chordata	Vertebrata	Xenopus tropicalis	Xtro_ENSXETP00000055326	MPSSHPHVEIIEQPKQRGMRFRYKCEGRSAGSIPGERSTDTTKTHPTIKINHYQGSARIRISLVTKDSPHKPHPHELVGKDCKDGYYEAELSPDRSIHSFQNLGIQCVKKREVEDAIAHRIRTNNNPFNVPPEELKSDYDLNTVCLCFQVFIPDRAAGQVVPLPFVVSQPIYDNRAPNTAELKICRVNRNSGSCMGGDEIFLLCDKVQKEDIEVLFVLGNWEARGIFSQADVHRQVAIVFRTPAFQDTKIRQSVKVQMQLRRPSDKEVSEPMEFQYLPDEVDPHHIDEKRKRTLDSFKHYVKNPFAGGETRTPRRIAVPNRIVPTKALNHFPFFWNMHSICSVHFIPEPITASIRPSPSVPNPMVPSLSFSMPVLKVDSVTSASTRLSTVNISDFSNLG…	NF-κB	PF00554.19_RHD_DNA_bind__PF16179.2_RHD_dimer	-	1	1	-	-	-	-	-	-	-	-	-	-
5	Amorphea	Obazoa	Holozoa	Metazoa	Chordata	Vertebrata	Xenopus tropicalis	Xtro_ENSXETP00000060561	MSAPREEPELDFDYLFEYEYNKGEQLGGTDREHFNYASSNLSASLSLGVTNSSLSNPCHGLQSSNPVISIIPSSSHPPGYGGNLDSEATGYYLSPSIRPVGPPALESPRIEITSCLAMHPNHNQFFNEPDIEEAIPQAKRIHSTATLNLPNVDTYRDPSCLSPASSLSSRSCNSEASSFESNYSYPFTSPQTSPWQSPCVSPKTTDPEEGYQRSMVTCTLLSSPRHSPSTSPRTSISEENWLNAPSSRPSSPCIKRKYSLNGRQTSYSPHHSPTPSPHNSPRVSVTDETWLGNTHQYTSSAIVAAINALTTDPTDMNDGIPIKSRKTAADHTPNMSLKTEPVCDDHSTMSSTNDLSPDDYSGFHHIRKGNFCDQYLSVPQQSYQWAKPKNISPTSYLSP…	NFAT	PF00554.19_RHD_DNA_bind	-	1	-	-	-	-	-	-	-	-	PRIEIT	LSVP	-
5	Amorphea	Obazoa	Holozoa	Metazoa	Chordata	Vertebrata	Xenopus tropicalis	Xtro_ENSXETP00000061578	MREEGRAETSFLSQQLGTTIEDVMDLINSDMPVMPSTSSTLFACEETPSDMLSTVTVSHCVPREQCPSTSWASQRESPYPELKITEQPKQRGMRFRYQCEGRSAGSILGTQSTEHNKTLPEIEVINCDGLEKICVTVCLVWKDPPHRVHPHGLVGKDCHDGICQVTLHPQNDVAKHSFSNLGIQCVRKKEIDSSVNHRLKLNIDPYKAGKWRLHEEVDLNVVRLCFQASCTGPGFQYEIAPVLSEPIYDKKSTNTSELKISRMNRESGRCEGGEEVYILCDKVQKEDILVIFAEDDWEARADFSQADVHRQIAIVLKTPPYHDLHITEPAYVSVFLQRITDGIRSEGIPFVYMPRVKDPNCVHSKRTYRDSLQLSDIGDPDPHGIKMKKRKVKPCYADH…	NF-κB	PF00554.19_RHD_DNA_bind__PF16179.2_RHD_dimer	-	1	1	-	-	-	-	-	-	-	-	-	-
5	Amorphea	Obazoa	Holozoa	Metazoa	Chordata	Vertebrata	Xenopus tropicalis	Xtro_ENSXETP00000063270	MMSALKIENFDPYSCNGIEESNGIGYSSSLLDTRVLGQDMANVAFLSIIEQPKQLSFFFKLKCLFPKHGPGTTKQLVFHHNVALKIFNYVGMARIEVDLVTHIDPPRVHAHSLVGKHSNETGNCVVTVGPEDMTAQFNNLGIVHVTKKSQTEILKEKMKRQILRHTGRNLLTEAEERRIEQEVKELKKVTDLSIVRLRFTAYLPDSNGAYTLGLPPVISDPIHDSKSPGASNLRISRMDKTAGSVKGGDEVYLLCDKVQKDDIEVRFYEDDENGWQSFGDFAPTDVHKQYAIVFRTPPYHTQKIDRPVTVFLQLKRKKGGDVSDSKQFTYYPLEQDKEEVDRKRRKDLPTFNNHFFGGGSPMGGAGGGSSFGQGGGGSNINYPYPGMQTAFYMSSPAGG…	NF-κB	PF00554.19_RHD_DNA_bind__PF16179.2_RHD_dimer__PF00023.27_Ank__PF12796.4_Ank_2__PF12796.4_Ank_2__PF00531.19_Death	-	1	1	6	-	2	1	-	-	1	-	-	GGGSPMGGAGGGSSFGQGGGG
6	Amorphea	Obazoa	Holozoa	Metazoa	Chordata	Vertebrata	Danio rerio	Drer_ENSDARP00000006495	MPSDFISLLSADIDPSSPKSLYSKESVYDLLPAELQLPSLVQQENSSMSQKSGGEAGPPPAAAAAAALPTDAAAPCAAASSPGALSSTLPSCPSMLSATSAPEQTPEPQPERMEPASDAAQSQATPSKRRTVLSISPPPEDLLDDSRMSCQDDTLPNLDSEQSSTIWLEDSVSNFSMGSSSSYNDNTEVPRKSRKRTPRQRPGSKPAAREEAGMDVFDADSAKAPHFVLSQLGSDAKVTPKASSLEVSNNQKGGVLSIQYPPKSEGKELKILVQPETQHRARYLTEGSRGSVKDRTQQGFPTIKLDGVSDPVVLQVFVANDAGRVKPHGFYQACRVTGRNTTACKEVDIEGTTVIEVNLEPTNSMTLPVDCVGILKLRNADVEARIGVAGSKKKSTRAR…	NFAT	PF00554.19_RHD_DNA_bind__PF16179.2_RHD_dimer	-	1	1	-	-	-	-	-	-	-	-	-	-
6	Amorphea	Obazoa	Holozoa	Metazoa	Chordata	Vertebrata	Danio rerio	Drer_ENSDARP00000019575	QTQMTPSKRPVLNISPPPEDLFDDSHMSCQDDLLLDSEQSSSIWIENSVSNFSIVSSSSYNDNTEVPRKARKCTPRQKPGPKPVSAEEASMDVFDADSAKGPHFVLSQLGPDSKTCSKASSDGPQVSALKGGVLSCQYPQKGEGKELKIVVQPETQHRARYLTEGSRGSVKDQTQQGFPTIKLEGVKESVVMQIFVGNDAGRVKPHGFYQACRVTGRNTTACREVDIEGTTVIEVPMDPSSNMTLPVDCVGILKLRNADVEARIGVAGSKKKSTRARLVFRVNIPRPDGSALTLQTSSSPILCTQPAGAPEILKKSLHSCSVKGGNEVFIIGKNFLKGTKVIFQENASADDKSWKAEADIDMEFFHQNHLIVKVPPYQNPAITSPISVGIYVVTNAGRS…	NFAT	PF00554.19_RHD_DNA_bind__PF16179.2_RHD_dimer	-	1	1	-	-	-	-	-	-	-	-	-
6	Amorphea	Obazoa	Holozoa	Metazoa	Chordata	Vertebrata	Danio rerio	Drer_ENSDARP00000052520	MKSAEEDAYCYNQNTSISIPLGNPCPPSQYHNLQTSPSLSISISQPSSFPQDDMSSVGYFQTSGPRSNGAPTLESPRIEITAYGQFPEDEVEDNSVPVTKRVNSIVTLTLPSVDGYRDPTCLSPASSVSSRSCHSDASSYESGFSYNYDNSPQNSPWQSPCVSPKGSSSLQSCTLGASPRHSPSGSPRTSITDDNWIGNRGSRPNSPCGGKRKYSFNGGPSHKYHPYSPNQSPGPSPQTSPRLSVTEDSWLPNTNQYTNSAIVAAINALTTDGLTDLAEGIPLKSRKTSLEHSASMNLKVEPGGDETGSLELCQDDFSSVRLPFKKETYCSGFLDVPQHPYWSKPKPYISPSLPALDWQLPSSSGPYSLQIDVQPKSHHRAHYETEGSRGAVKALAGGH…	NFAT	PF00554.19_RHD_DNA_bind__PF16179.2_RHD_dimer	-	1	1	-	-	-	-	-	-	-	PRIEIT	LDVP	-
6	Amorphea	Obazoa	Holozoa	Metazoa	Chordata	Vertebrata	Danio rerio	Drer_ENSDARP00000056498	MAGALRMDDTHYQIGFVVNEPMTFPSAYDDLPYMPEAFEVKHEPFVQETVDGPYIQIIEEPKQRGFRFRYECEGPSHGGLPGASSERNRRTYPTVKVLNFVGNARVEVQLVTHTDPPRVHAHSLVGRHCNESGVCSVDVGPSDFTAQFSNLGILHVTKRGVVEVLTKRLKEEKRKVKGPGYKFSDAEENALMQEAKELGKNMDLNIVRLKFTAYLQDSNGSYTRALKPVVSNPIYDSKSPNASNLKI	NF-κB	PF00554.19_RHD_DNA_bind	-	1	-	-	-	-	-	-	-	-	-	-	-
6	Amorphea	Obazoa	Holozoa	Metazoa	Chordata	Vertebrata	Danio rerio	Drer_ENSDARP00000057671	MDDTHYQIGFVVNEPMTFPSAYDDLPYMPEAFEVKHEPFVQETVDGPYIQIIEEPKQRGFRFRYECEGPSHGGLPGASSERNRRTYPTVKVLNFVGNARVEVQLVTHTDPPRVHAHSLVGRHCNESGVCSVDVGPSDFTAQFSNLGILHVTKRGVVEVLTKRLKEEKRKVKGPGYKFSDAEENALMQEAKELGKNMDLNIVRLKFTAYLQDSNGSYTRALKPVVSNPIYDSKSPNASNLKI	NF-κB	PF00554.19_RHD_DNA_bind	-	1	-	-	-	-	-	-	-	-	-	-	-
6	Amorphea	Obazoa	Holozoa	Metazoa	Chordata	Vertebrata	Danio rerio	Drer_ENSDARP00000067888	MTTANCPGNEELDFRLIFGEDGQQPPLGPADLETDDNTSFYILNVGQPPSLVNQSHGIQRHGGPPPSQFISSSPSLQALHKIYEPSYEPQDSKYTPTGVGGGGNGPPKAFECPSIQITSISPSCQQEMEASEDEMRSKGPDGDYHDRPLSRDHLYLPLDHSYRDSSLSPSPCSSLSSRSWFSDASSCESISHVYDDVDSELNEAAARFTLGSPLTSPGCSPQTGTQEEVWQQQHHHHHPAFAHSLSHSHGHSLSPRQSPCHSPRTSVTDENWLSPRSPSRPSSRPTSPCGKRRHSSADICYLGSLSPHHSPTATPGPSPRGSVTEDTWIGSPSMGVSPFQCCPSEADIPSKTRKTSQDCTAVIQPGKGDLSMDDSGNGSPLLDSPAEDSMHGLKKDGSG…	NFAT	PF00554.19_RHD_DNA_bind__PF16179.2_RHD_dimer	-	1	1	-	-	-	-	-	-	-	PSIQIT	LSVP	-
6	Amorphea	Obazoa	Holozoa	Metazoa	Chordata	Vertebrata	Danio rerio	Drer_ENSDARP00000072078	MDVQSLSMHRDPHLMGEPCVQIFEQPKQRGMRFRYKCEGRSAGSIPGERSSDNNRTYPSIQILNVTGKGKVRVTLVTKSEPYKPHPHDLVGKDCKDGYYEAEFGPERRAIAFQNLGIQCVRRREVKDAIMQRVTRGINPFNVPREQLLQTEEYDLNVVRLCFQIYLQDESGMYSTMLPPIVSNPIYDNRAPNTAELRICRVNKNSGSVKGGDEIFLLCDKVQKDDIEVRFFTQTWEAKGSFSQADVHRQVAIVFKTPAYCDTSITAPVTVRMQLRRPTDQEVSEPMEFRYLPDDKDPYGCREKKRKIDMQMKSSFPSFSQEAMSFMNRTKAVSSTNLMNQRIKTEPPNFYRPPNQGVARQNQPVYYNKGLRSCPMMPHPSETTTQGALSQWTSQVTNTS…	NF-κB	PF00554.19_RHD_DNA_bind__PF16179.2_RHD_dimer	-	1	1	-	-	-	-	-	-	-	-	-	-
6	Amorphea	Obazoa	Holozoa	Metazoa	Chordata	Vertebrata	Danio rerio	Drer_ENSDARP00000072751	MAGALRMDDTHYQIGFVVNEPMTFPSAYDDLPYMPEAFEVKHEPFVQETVDGPYIQIIEEPKQRGFRFRYECEGPSHGGLPGASSERNRRTYPTVKVLNFVGNARVEVQLVTHTDPPRVHAHSLVGRHCNESGVCSVDVGPSDFTAQFSNLGILHVTKRGVVEVLTKRLKEEKRKVKGPGYKFSDAEENALMQEAKELGKNMDLNIVRLKFTAYLQDSNGSYTRALKPVVSNPIYDSKSPNASNLKISRMDKTSGSVLGGEEVFLLCDKVQKDDIDIRFYEEEDEWEALGDFSPTDVHKQYAIVFKTPPYRCTNIDRPVTVFLQLKRKKGGDCSEPKQFTYVPHNQDKEEVQRKRMKALPDHYGGWRGGPQGGAGGFGGPGSGTGGGGGMGGGFPFNPM…	NF-κB	PF00554.19_RHD_DNA_bind__PF16179.2_RHD_dimer__PF12796.4_Ank_2__PF12796.4_Ank_2	-	1	1	6	-	2	-	-	-	-	-	-	GGWRGGPQGGAGGFGGPGSGTGGGGGMGGGFPFNPMDNSSFFVGGCGGFGGG
6	Amorphea	Obazoa	Holozoa	Metazoa	Chordata	Vertebrata	Danio rerio	Drer_ENSDARP00000098057	MSNLYENIDNQEDLDFPLLFLYNQPGNDLPPDDPADEPGDPSNNDPNQTSSCILQDPSLYGEESQFSNETLMYQQSDLRQSYSHSPSLAAHPGNSPRIEITCPDLHHHDHVLTNPVNINPPMLMVPGYDMSLYRETQCLSPASSTSSTSWHSDGYSPCISPGAGEVSPAGVTEADLCPMIQAIHASGSPNTSPRTSITEDTALERRSTSPRSRSSSPQGKRTYVQYKTQSQQFGQDEPAKFYPPANLEDSLNNFSNLTKPIPTKIVRPNADYSLYSESQASMFPAMTEMKKEFTVESRYFIPATWPSQVLEGVCSMPVAALPALDWPLPCSSGQYELRIEAQPRQHHRAHYETEGSRGAVKASSGGHPVVQLRGYTGTEPLVLQIFIGTADDRNLRPHA…	NFAT	PF00554.19_RHD_DNA_bind__PF16179.2_RHD_dimer	-	1	1	-	-	-	-	-	-	-	PRIEIT	LMVP, LEVP, LSVP	-
6	Amorphea	Obazoa	Holozoa	Metazoa	Chordata	Vertebrata	Danio rerio	Drer_ENSDARP00000101834	MSSFYGEKAALGLAAELSQVNCQDELEFDYLFEYENQTGLQDEQGISSHSSPPSLSYPPEGVAPYAIKPCASSYVDVHTEGFSAYEQLEAKGYLEHARPNNQALSPRIEITPSRELYNHGQNQLINTSPSPGLTVPGQDPLAYREPQCLSPASSNSSTSWHSENLSPWASPCVSPSNSQLSGDLCPRLQGVHTGSPRTSPGTSPQTTSLSEDACIGPRSPSPRPGSRSTSPLCKRTYEMYTNPNLVPVARSRSPSPHGGHKEHHVNHYISNNGVNGFSVGQAASVPTKIVKTNQQGYPLYSDNHTEGYLLSCEQDMKGKPGPEPFFVIPQIWPKQLVPGMCSIPVSSLPSLEWPLPSRTDQLELHIEVQPKPHHRAHYETEGSRGAVKAPTGGHPVVQL…	NFAT	PF00554.19_RHD_DNA_bind__PF16179.2_RHD_dimer	-	1	1	-	-	-	-	-	-	-	PRIEIT	LTVP, LPVP	-
6	Amorphea	Obazoa	Holozoa	Metazoa	Chordata	Vertebrata	Danio rerio	Drer_ENSDARP00000104333	MGAAPGSGWEEGEFEFKLVFEEDPPRQSRCGPEDTESGHSNQESADTQDICGQPVGIPLPTPSAGRRAGMHSPPPRRALVREFSGTYESLPARSIQVSESRVLECPSIQITTISPEDDSGPAGGSYWDSGGGWDRERLYLPLLDSYRDVMTGSLSPSPSPASSSSSRGWLSPASSCDSLLVEEDELNDAAAHFCLSPSSRPTSPGGKKRRNSPLASPSTSRRSSYSEDLSSLPDTGETSAQSQAPASCELNIPQKTRKTSLEQVSSRDIEPELSSVQTSQCTLPELRREPPALGMDYLSVPPALGWGRTRASAHSPLFRSNALPPLDWPLPSQFDQYELRIEVQPRPHHRAHYETEGSRGAVKASPGGHPVVKLVGYTERQPLSLQVFVGTADDRSIRP…	NFAT	PF00554.19_RHD_DNA_bind__PF16179.2_RHD_dimer	-	1	1	-	-	-	-	-	-	-	PSIQIT	LSVP	-
6	Amorphea	Obazoa	Holozoa	Metazoa	Chordata	Vertebrata	Danio rerio	Drer_ENSDARP00000104876	MDGMFHQWGTSQVPQGPPHVEIIEQPKSRGMRFRYKCEGRSAGSIPGEKSNDTTKTHPAIRVHNYSGPVRVRISLVTKNQPYKPHPHELVGKDCKHGYYEADLQERRIHSFQNLGIQCVKKKDVGEAVSCRLQTQNNPFKIPDAKIWEEEFDLNAVRLCFQVSITLSSGDLFPLEPVVSQPIYDNRAPNTAELKICRVNRNSGSCRGGDEIFLLCDKVQKEDIEVRFFLDSWESKGSFSQADVHRQVAIVFRTPPYCDTNLTEPLRVKMQLRRPSDREVSEPMDFQYLPSDPDEHRLMEKRKRTEGMLHNLKLSSIITGSSMSAERRPFPTAKRTLPVSKQPVAASAPASVPAVSAAPPLKPPPTSFFSPPPGQLFTQQKMEPSPLPASSSDIWKYLQA…	NF-κB	PF00554.19_RHD_DNA_bind__PF16179.2_RHD_dimer	-	1	1	-	-	-	-	-	-	-	-	-	-
6	Amorphea	Obazoa	Holozoa	Metazoa	Chordata	Vertebrata	Danio rerio	Drer_ENSDARP00000107135	MAGEDPYVTYLDSNDPFQDTIWMNTMDPTTFPAIHNNNIMRTAVDGPCLQITEQPKQRGFRFRYGCEGPSHRASRGLQREEPQV	NF-κB	PF00554.19_RHD_DNA_bind	-	1	-	-	-	-	-	-	-	-	-	-	-
6	Amorphea	Obazoa	Holozoa	Metazoa	Chordata	Vertebrata	Danio rerio	Drer_ENSDARP00000107495	MENSLSFDQVPTAHADGMAAMQSIRGAKGSSQRRGLASVATQRRIPQQTGTEHLEMFLEKPDLVVVEQPKERGMRFRYECEGRSAGSILGASSTDSNKTLPAIEIQGPIDNIKKVMVTVSLVTKDIPYRPHPHCLVGKDCTDGICVIHINPHSNRRHSFANLGIQCVRRKELDASLQKRRNKNIDPFNTGHSKSIEDMDMNVVRLCFQCELEQKNGDRITLNPVVSNPIYDKKATTTAELKINRLNVIRGPCTGKTEIYMLCDKVQKDDIEIIFSIEDWEAKAEFAQTDVHRQIAIVFKSPPFREQDILEETEVNVCLRRMSDRMDSEPVKFTYVPDNADPYGVNRKRKMKTDVKFSESCNIPQSQDLLMNDPGTSQQFDPFYPTPECNVSSAPIAVPL…	NF-κB	PF00554.19_RHD_DNA_bind__PF16179.2_RHD_dimer	-	1	1	-	-	-	-	-	-	-	-	-	-
6	Amorphea	Obazoa	Holozoa	Metazoa	Chordata	Vertebrata	Danio rerio	Drer_ENSDARP00000120657	MSSNYSEELDFRLIFGESSFSHTESRSDDDANCYPLYPSEPHFPTEQLDNCTNQPYGTPNPGSVQPMESPSRVFDCPSIQITSIPANCLQDPGTQQLDQSTGACAEVGAGSLSRDQLFLPLDASYRDTSSLCPSPCSSLSSRSWLSDASSCESFSHIYDDVEAELNEAAAQVRLASPLVSPLPSPLPSPLNSPQASPQVSPLVSPFGSPGCMAAYGDDPWYRYQQYHQQSLQYPFAQSLSPYQSPRTSITEETWLSPRPHSSSSRPSSRPTSPCGKRRHSSAEVIPGLASPHLSPNATPSHSPRGSVTEESWMGGATFAPYHTLPVDVDVPSKTRRTYQANHNQDQASLFSGQEDSGLQDQGLANSGIAVSLPSLKKEDIVEHFLAVPTPFSWVKPKQA…	NFAT	PF00554.19_RHD_DNA_bind__PF16179.2_RHD_dimer	-	1	1	-	-	-	-	-	-	-	PSIQIT	LAVP	-
6	Amorphea	Obazoa	Holozoa	Metazoa	Chordata	Vertebrata	Danio rerio	Drer_ENSDARP00000121285	MAGALRMDDTHYQIGFVVNEPMTFPSAYDDLPYMPEAFEVKHEPFVQETVDGPYIQIIEEPKQRGFRFRYECEGPSHGGLPGASSERNRRTYPTVKVLNFVGNARVEVQLVTHTDPPRVHAHSLVGRHCNESGVCSVDVGPSDFTAQFSNLGILHVTKRGVVEVLTKRLKEEKRKVKGPGYKFSDAEENALMQEAKELGKNMDLNIVRLKFTAYLQDSNGSYTRALKPVVSNPIYDSKSPNASNLKISRMDKTSGSVLGGEEVFLLCDKVQKDDIDIRFYEEEDEWEALGDFSPTDVHKQYAIVFKTPPYRCTNIDRPVTVFLQLKRKKGGDCSEPKQFTYVPHNQDKEEVQRKRMKALPDHYGGWRGGPQGGAGGFGGPGSGTGGGGGMGGGFPFNPM…	NF-κB	PF00554.19_RHD_DNA_bind__PF16179.2_RHD_dimer__PF12796.4_Ank_2__PF12796.4_Ank_2	-	1	1	6	-	2	-	-	-	-	-	-	GGWRGGPQGGAGGFGGPGSGTGGGGGMGGGFPFNPMDNSSFFVGGCGGFGGG
6	Amorphea	Obazoa	Holozoa	Metazoa	Chordata	Vertebrata	Danio rerio	Drer_ENSDARP00000126682	XICRVNRNSGSCRGGDEIFLLCDKVQKEDIEVRFFLDSWESKGSFSQADVHRQVAIVFRTPPYCDTNLTEPLRVKMQLRRPSDREVSEPMDFQYLPSDPDEHRLMEKRKRTEGMLHNLKLSSIITGSSMSAERRPFPTAKRTLPVSKQPVAASAPASVPAVSAAPPLKPPPTSFFSPPPGQLFTQQKMEPSPLPASSSDIWKYLQAMSVDSQPKAVPVLPFPSGTVSTGRDARLITAARGENTVLHPYTLHYTHLTHVLLLV	NF-κB	PF16179.2_RHD_dimer	-	-	1	-	-	-	-	-	-	-	-	-	-
6	Amorphea	Obazoa	Holozoa	Metazoa	Chordata	Vertebrata	Danio rerio	Drer_ENSDARP00000127082	XICRVNRNSGSCRGGDEIFLLCDKVQKEDIEVRFFLDSWESKGSFSQADVHRQVAIVFRTPPYCDTNLTEPLRVKMQLRRPSDREVSEPMDFQYLPSDPDEHRLMEKRKRTEGMLHNLKLSSIITGSSMSAERRPFPTAKRTLPVSKQPVAASAPASVPAVSAAPPLKPPPTSFFSPPPGQLFTQQKMEPSPLPASSSDIWKYLQAMSVDSQPKAVPVLPFPSGTVSTALPTCLTQAFPTVNLSDLHDCTIKSSTIAEPAPLKDPEPAPEVQSAFTIRMNNTFPDENLPDFPSFSELQGSGDSISNEDIQAILDQSTRQKLPEPCCELPSAADLSWMGYHPNFPGLHGNVTAQDNGAGEAAAAPSVLDDLVELTSMEDDRFMSLFESCDMSTFHF	NF-κB	PF16179.2_RHD_dimer	-	-	1	-	-	-	-	-	-	-	-	-	-
7	Amorphea	Obazoa	Holozoa	Metazoa	Chordata	Vertebrata	Latimeria chalumnae	Lcha_ENSLACP00000000625	MALSGGFLFSRQLHGYIESEPLTLQLFIGTADDRLLRPHAFYQVHRITGKTVSTTSHETLFSNTKVLEIPLLPDNNMKAIIDCAGILKLRNSDIELRKGETDIGRKNTRVRLVFRVHIPQPNGRTISLQVASNPIECSQRSAQELPLVEKQNLDSFPVTGGQTMILTGHNFLPDSKVIFVEKAQG	NFAT	PF00554.19_RHD_DNA_bind	-	1	-	-	-	-	-	-	-	-	-	-	-
7	Amorphea	Obazoa	Holozoa	Metazoa	Chordata	Vertebrata	Latimeria chalumnae	Lcha_ENSLACP00000001488	SDLEQDDHTSFYIFNVDQSQSAVNQPIGIPRHGLQPLASVFSSPPRLQPQKNHEGTCDIPQPKYSQIGGPKAFECPSIQITSISPNCQQELEANEDELQANGPENDYTERTSRDHLYLPLDPSYRDASLSPSPASSISSRSWFSDASSCESFSHVYDDVDSELNEAAARFNLGSPLASPGGSPRGCPGDESWQAPYTFGPTLSPRQSPCHSPRTSITDENWLSPRPPSRPSSRPTSPCGKRRHSSADICYIGSLSPHHSPTPSPGHSPRGSVTDDTWLGNNVHSGQGFSPGLSPFHCHPAETDIPLKSRKTSQDQTTILSGKVDLTVDDQGGLSPSLESSVDDGSGAQHSLKKDLSGEQFLSVPSHFTWNKPKPGHTPIFRTSSLPPLDWPLPCQYGQY…	NFAT	PF00554.19_RHD_DNA_bind__PF16179.2_RHD_dimer	-	1	1	-	-	-	-	-	-	-	PSIQIT	LSVP, LPVP	-
7	Amorphea	Obazoa	Holozoa	Metazoa	Chordata	Vertebrata	Latimeria chalumnae	Lcha_ENSLACP00000001999	MTSSEEPEFDFDFLFEYNPGEDSNSRGASNVYNCPTSSIATSLPFNGGNTSLPSQCHSITSSSPIISVLQPSNHLHGYGGVADTGTGGYYLTPGIRPNGAPALESPRIEITPYIGLHHGTNQYLPEPEIEEAPNSKRLNSIVTLTLPNADLYRDPSCLSPASSLSSRSCNSEASSYESGYSYPSPQTSPWQSPCVSPKGTATEDGYHRGIAACTLMNSPRHSPSTSPRTSITDENWLTARNSRPPSPCGKRKYSLNGGHYRQPSYSPHHSPTPSPQTSPRVSVTEETWIDSTNQYTNSAIVAAINALTTDTTIDMSDCIPIKSRKTAVDHNSSMALKTEPVGEDHGIISSTVDLSPEDFPGSRLPFKKENFGDQYLSVPQHPYSWTKQKTLSPTSYISQ…	NFAT	PF00554.19_RHD_DNA_bind	-	1	-	-	-	-	-	-	-	-	PRIEIT	LSVP	-
7	Amorphea	Obazoa	Holozoa	Metazoa	Chordata	Vertebrata	Latimeria chalumnae	Lcha_ENSLACP00000002827	YLKIIEQPRQRGFRFRYSCEGPSHGGLQGVSSEKNKKTHPTVKVFNYIGPAKIVVQCVTVDDPPLLHVHSLVGKECTDGQCIVDVDSEEMVASFPNLVILHIPKRNVSEILAEEREKIRDAAEQQAKYMDLTVVRLMFTAYLPDNNGNFTYGLVPVLTSPIFDSRKTKRVIIKKPFQAVSSKEGLKGTLFIFTKRLGLDDIQVRFYEEDENGLIWEAFGKFGLSDVHKQCAIVFKTPKYYNLCISEAVMVFVHLRRRSDGETSESKPFIYYP	NF-κB	PF00554.19_RHD_DNA_bind__PF16179.2_RHD_dimer	-	1	1	-	-	-	-	-	-	-	-	-	-
7	Amorphea	Obazoa	Holozoa	Metazoa	Chordata	Vertebrata	Latimeria chalumnae	Lcha_ENSLACP00000003071	PPEQYHLCPDTKHHKFLQLIFYFFVFLVDGPYLQIIEQPKQRGFRFRYGCEGPSHGGLPGASSEKNKKSYPQVELRNYLGPAKIIVQLVTNGRDQAHLHAHSLVGKHCEKGICTVMVGPKEMTAGFPNLGILHVTKKKVQETLEMRMTDAYKMGYISGSTIHPDLCCVLPEGNGSYEIKEHERVLIQQAASAQAKEIDLSVVRLMFTAFLPDSNGGFTRRLEPVISEAIYDSKAPNASNLKIVRMDKTAGSVVGGEEVYLLCDKVQKDDIQIRFYEEDENGGFWEGFGDFSPTDVHRQFAIVFRTPKYRDINITKPVSVFVQLRRKSDNETSEPKPFQYYPEIKDKEEVQRKRQKLMPNFSDSFGGGGSGAGAGGGAPYGGGGGGAGSGGAALGYNYSF…	NF-κB	PF00554.19_RHD_DNA_bind__PF16179.2_RHD_dimer__PF12796.4_Ank_2__PF12796.4_Ank_2__PF00531.19_Death	-	1	1	6	-	2	-	-	-	1	-	-	GGGGSGAGAGGGAPYGGGGGGAGSGGAALG
7	Amorphea	Obazoa	Holozoa	Metazoa	Chordata	Vertebrata	Latimeria chalumnae	Lcha_ENSLACP00000003642	MSQKSGGEVGPPLPASVPADASPSSSSSVGGVCSSLTTTSSPIMHSSTSVTDNVAMQVESCTAEQRVSSQGVSEMLAYENQLTNKAAQQLQSTPKRRTVLNISPPPEDLLDDSRMSCQDEGCGADSEQSCNMWMDESTSNFSLMSSSSYNDNTEVPRKSRKRSPKQRPGIKQQECKEASMDIFDADSARGPHYVLSQLVSEGKGSSKTGNGTADGHKGQVVKKSPTLCGQYPTKAEGKELKILVQPETQHRARYLTEGSRGSVKDRTQQGFPTVKLEGHNEPVVLQVFVGNDSGRVKPHGFYQACKVTGRNTTPCKEVDIEGTTVIEVSLDPNSNMTLAVDCVGILKLRNADVEARIGIAGSKKKSTRARLVFRVSIPRSDGSILTLQTPSFPILCTQP…	NFAT	PF00554.19_RHD_DNA_bind__PF16179.2_RHD_dimer	-	1	1	-	-	-	-	-	-	-	-	-	-
7	Amorphea	Obazoa	Holozoa	Metazoa	Chordata	Vertebrata	Latimeria chalumnae	Lcha_ENSLACP00000003643	VHTADASPSSSSSVGGVCSSLTTTSSPIMHSSTSVTDNVAMQVESCTAEQRVSSQGVSEMLAYENQLTNKAAQQLQSTPKRRTVLNISPPPEDLLDDSRMSCQDEGCGADSEQSCNMWMDESTSNFSLMSSSSYNDNTEVPRKSRKRSPKQRPGIKQQECKEASMDIFDADSARGPHYVLSQLVSEGKGSSKTGNGTADGHKGQVVKKSPTLCGQYPTKAEGKELKILVQPETQHRARYLTEGSRGSVKDRTQQGFPTVKLEGHNEPVVLQVFVGNDSGRVKPHGFYQACKVTGRNTTPCKEVDIEGTTVIEVSLDPNSNMTLAVDCVGILKLRNADVEARIGIAGSKKKSTRARLVFRVSIPRSDGSILTLQTPSFPILCTQPAGVPEILKKSLHNCS…	NFAT	PF00554.19_RHD_DNA_bind__PF16179.2_RHD_dimer	-	1	1	-	-	-	-	-	-	-	-	-	-
7	Amorphea	Obazoa	Holozoa	Metazoa	Chordata	Vertebrata	Latimeria chalumnae	Lcha_ENSLACP00000009097	RSSALPPLDWPLPSQYEQYELKIEMQPRTHHRAHYETEGSRGAVKASPSGHPMVKLSGYNEKPLTLQMFIGTADERNLRPHAFYQVHRITGKMVATSSYEAMAGSTKVLELSTLLDFDSLESIDCAGILKLRNSDIELRKGETDIGRKNTRVRLVFRVHIPQGNGKVVSLQTASVPIECSQRSAQELPQIESYSINTCSVNGGEEVILTGSNFLPESKVIFIEKGPDGKLQWEEEAKVNRIRSNESSLVVEVPQYYTKAVQRPIQVYFYVSNGKRKRSPTQSFRYLPG	NFAT	PF00554.19_RHD_DNA_bind__PF16179.2_RHD_dimer	-	1	1	-	-	-	-	-	-	-	-	-	-
7	Amorphea	Obazoa	Holozoa	Metazoa	Chordata	Vertebrata	Latimeria chalumnae	Lcha_ENSLACP00000009688	MLIVVFSPKVKIFEQPRQRGMRFRYKCEGRSAGSIPGERSTDNNRSYPSIQIMNYSGKVRVRVILVTKNEPYSPHPHDLVGRDCRDGYYEAELGPERRVFCFQNLGIQCVRRKEVRDAILFRINRNINPFGVPQEQLLCIEDYDLNVVRLCFQVFLPDEHGNFTIVLPPVVSNPIYDNRAPNTAELRICRVNKNCGSVRGGDEIFLLCDKVQKDDIEVRFFTQNWEAKGTFSQADVHRQVAIVFRTPAFCRTNITEPMTVQMQLRRPSDQEVSEAMEFRYLPDEKDPYCHQEKKRRTGEVFQKFIQDFRPVQSLPELSKAIPFRCNTEERVIKKEPSNVFSPVVSTGPLLTQPSMATNYYQRPMNSELNHIMFPSPAVQPMHSSQHVSCSSTWTQLDLS…	NF-κB	PF00554.19_RHD_DNA_bind__PF16179.2_RHD_dimer	-	1	1	-	-	-	-	-	-	-	-	-	-
7	Amorphea	Obazoa	Holozoa	Metazoa	Chordata	Vertebrata	Latimeria chalumnae	Lcha_ENSLACP00000014026	SEEPTPSHKIFCPPSGITFPHDVPRSGSKTLTYVGPSGDHMGRYDQTDDPESKYFLDSLRPAGASAVSPRIEITPSHELIHSGGTYHSREGEILIEHPSNSATTSPRFTLPVPGYETNPYREPPCLSPASSGSSASFISETNYSPYTSPCVSPNNGHGDDLCPQFQNINTNYSPRTSPAMSPHTSIPEDNGLGPRSPSPRPGSRSSSPGAKRRFSCTEQYPIQQTSPRQSRTSSPQASPHTCLREDNASMIFNQFPCSSALTDAMNSLSTESSCSIPKRIFINSDSSPAIAHVFQEGFLGSCEQDIKMKPGSESILLVPPSWPKHIMPHFPLNRYSIPVASLPSLEWPLLSESGPYELRIEVQPKPHHRAHYETEGSRGAVKAPTGGHPIVQLHGYMEN…	NFAT	PF00554.19_RHD_DNA_bind__PF16179.2_RHD_dimer	-	1	1	-	-	-	-	-	-	-	PRIEIT	LPVP, LLVP, LPVP	-
7	Amorphea	Obazoa	Holozoa	Metazoa	Chordata	Vertebrata	Latimeria chalumnae	Lcha_ENSLACP00000015582	PYVEIIEQPKQRGMRFRYKCEGRSAGSIPGEKSNDTTKTYPTIKIHNYQGPIRARISLVTKDPPHAPHPHELVGKDCKDGYHEADLTGERSVYRFFSLSLFLREREPLSSLSGRVSVPKEDVTKNIEYDLNAVRLCFQVFIRDQMNQLIPLQPVVSHPIFDSRAPNTAELKICRVNKNSGSCKGGDEIFLLCDKVQKGKLFRK	NF-κB	PF00554.19_RHD_DNA_bind__PF16179.2_RHD_dimer	-	1	1	-	-	-	-	-	-	-	-	-	-
7	Amorphea	Obazoa	Holozoa	Metazoa	Chordata	Vertebrata	Latimeria chalumnae	Lcha_ENSLACP00000018523	MDSNLLHAHSLVGKHCTDDGICIVHVGPKDMTAQFCNLGILHVTKKDVLNTVINKIKKQRLRERGHSTYREFTVEENAKIKKEGADMKMYMDLSIVCLRFTAYLPDSSGQYVLPLKPVVSVPIHDSKAPGASNLKISRMDKTAGSVLGGDEVYLLCDKVQKDDIEVRFFENEAEGWQAFGQFSPTDVHKQCAIVFKTPPYYRTTIDKPVTVFLQLKRKRGGDASEPKQFTYYPEVKDKEGVGAKRKKVIPYFQSHFGDGPAAGGGGGGGGGAMFGTGGGFGGNVESPRMNFLYSINNHTYNGSTQMSGGMQKQKRCATAESPQQVGAQQGDAQTETQAQESTTAAENRNNVDLRRQALLGSLGLHMIAQRTARALQDYAKTADPRILMAVQIHQGGAQD…	NF-κB	PF00554.19_RHD_DNA_bind__PF16179.2_RHD_dimer__PF12796.4_Ank_2__PF12796.4_Ank_2__PF13637.3_Ank_4	-	1	1	6	1	2	-	-	-	-	-	-	GDGPAAGGGGGGGGGAMFGTGGGFGG
7	Amorphea	Obazoa	Holozoa	Metazoa	Chordata	Vertebrata	Latimeria chalumnae	Lcha_ENSLACP00000018524	HLVILEQPKQRGFRFRYGCEGPSHGGLPGASSEKGKKTFPTVQIRNYEGHAKIEVDLVNHMDSNLLHAHSLVGKHCTDDGICIVHVGPKDMTAQFCNLGILHVTKKDVLNTVINKIKKQRLRERGHSTYREFTVEENAKIKKEGADMKMYMDLSIVCLRFTAYLPDSSGQYVLPLKPVVSVPIHDSKAPGASNLKISRMDKTAGSVLGGDEVYLLCDKVQKDDIEVRFFENEAEGWQAFGQFSPTDVHKQCAIVFKTPPYYRTTIDKPVTVFLQLKRKRGGDASEPKQFTYYPEVKDKEGVGAKRKKVIPYFQSHFGDGPAAGGGGGGGGGAMFGTGGGFGGNVESPRMNFLYSINNHTYNGSTQMSGGMQKQKRCATAESPQQVGAQQGDAQTETQAQ…	NF-κB	PF00554.19_RHD_DNA_bind__PF16179.2_RHD_dimer__PF12796.4_Ank_2__PF12796.4_Ank_2__PF13637.3_Ank_4	-	1	1	6	1	2	-	-	-	-	-	-	GGGGGGGGGAMFGTGGGFGG
7	Amorphea	Obazoa	Holozoa	Metazoa	Chordata	Vertebrata	Latimeria chalumnae	Lcha_ENSLACP00000022961	MSSYLPNNQDSDSQGDQKDQNPNQQEEFEFSDIFDYDYGFSCPTEEPTPSHKIFCPPSGITFPHDVPRSGSKTLTYVGPSGDHMGRYDQTDDPESKYFLDSLRPAGASAVSPRIEITPSHELIHSGGTYHSREGEILIEHPSNSATTSPRFTLPVPGYETNPYREPPCLSPASSGSSASFISETNYSPYTSPCVSPNNGHGDDLCPQFQNINTNYSPRTSPAMSPHTSIPEDNGLGPRSPSPRPGSRSSSPGAKRRFSCTEQYPIQQTSPRQSRTSSPQASPHTCLREDNASMIFNQFPCSSALTDAMNSLSTESSCSIPKRIFINSDSSPAIAHVFQEGFLGSCEQDIKMKPGSESILLVPPSWPKHIMPHFPLNSIPVASLPSLEWPLLSESGPYEL…	NFAT	PF00554.19_RHD_DNA_bind__PF16179.2_RHD_dimer	-	1	1	-	-	-	-	-	-	-	PRIEIT	LPVP, LLVP, LPVP	-
8	Amorphea	Obazoa	Holozoa	Metazoa	Chordata	Vertebrata	Callorhinchus milii	Cmil_SINCAMP00000000672	PYIEIIEQPRQRGFRFRYGCEGPSHGGLPGVSSERSKKTYPTVKIHNYTGPAKIVVQLVTIDEPALLHVHSLVGRQCGGGTCVVRIDSEDMTASFPNLGILHVPKKEVATIIEDQLKIHINAQKQAKCMDLSVVRLMFTPYLLGNDDKLMCRLSPAISDPIYDSKAPNASSLRIVRMARTAGSVVGGDEVFLLCDKVQKDDVQVRFYEEDGNGQMWEAFGKFSPTDVHRQFAIVFRTPKYYDVHIAKPVSVFVQLRRRSDGESSESTPFIYYP	NF-κB	PF00554.19_RHD_DNA_bind__PF16179.2_RHD_dimer	-	1	1	-	-	-	-	-	-	-	-	LHVP	-
8	Amorphea	Obazoa	Holozoa	Metazoa	Chordata	Vertebrata	Callorhinchus milii	Cmil_SINCAMP00000004871	SEATNTSELRICRLNKDCGSCTGGEELFLLCDKVQKEDIAIVFSTKNWEAKGVFSQSDVHRQIAIVFKTPPYCDIEIEEQASVELRLYRPSDKEYSDPFIFRYQPKQIDIYGVSHKCKRKVRFPPINTFMDNDSKRKLSAFHEPIRHYHPLNCSSVDTKMQLKKPSLGNQGGACYNAQQSYMEPEEEHSFDNSDMYTAYNHPDCNAFPTDCVPATHSRHEEDLMYPITLDCCLMTKEEKDYDVNLLEALEMGGVREMATVDDIGYGLSDQSHEEFAAILSYSIDLPNNRSEAKC	NF-κB	PF16179.2_RHD_dimer	-	-	1	-	-	-	-	-	-	-	-	-	-
8	Amorphea	Obazoa	Holozoa	Metazoa	Chordata	Vertebrata	Callorhinchus milii	Cmil_SINCAMP00000005985	SVYDLLPKQLQLPASETSVVSMSQKSGGEAGSPPSATVAADASSSGGQSSTFTTSSNPSMHSTSVTDSTSMQVDSCAPEQGVSSQGVSELLNYENQLSNAPQLQSTPKRRTVLNISPPPEDLLDDSRMSCQDEAGDSEQSSNIWMDDSGSNFSIMSSSSYNDNTTVPRKSRKRSPKQRPGFVPEGDEDTNMDVFDADSAKGPHYVLSQLGSEGKSSSKGSNGLKVVTKKNPALTGHYPGKSEGKELKVLVQPETQHRARYLTEGSRGSVKDRTQQGFPTVKLEGHNEPVVLQVFVGNDSGRVKPHGFYQACRVTGRNTTPCKEVDIEGTTVIEVSLEPGNNMTLAVDCVGILKLRNADVEARIGIVGSKKKSTRARLVFRVNIVRADGSILTLQTPSSP…	NFAT	PF00554.19_RHD_DNA_bind__PF16179.2_RHD_dimer	-	1	1	-	-	-	-	-	-	-	-	-	-
8	Amorphea	Obazoa	Holozoa	Metazoa	Chordata	Vertebrata	Callorhinchus milii	Cmil_SINCAMP00000005998	SVYDLLPKQLQLPASETSVVSMSQKSGGEAGSPPSATVAADASSSGGQSSTFTTSSNPSMHSTSVTDSTSMQVDSCAPEQGVSSQGVSELLNYENQLSNAPQLQSTPKRRTVLNISPPPEDLLDDSRMSCQDEAGDSEQSSNIWMDDSGSNFSIMSSSSYNDNTTVPRKSRKRSPKQRPGFVPEGDEDTNMDVFDADSAKGPHYVLSQLGSEGKSSSKGSNGPEEKQKVVTKKNPALTGHYPGKSEGKELKVLVQPETQHRARYLTEGSRGSVKDRTQQGFPTVKLEGHNEPVVLQVFVGNDSGRVKPHGFYQACRVTGRNTTPCKEVDIEGTTVIEVSLEPGNNMTLAVDCVGILKLRNADVEARIGIVGSKKKSTRARLVFRVNIVRADGSILTLQT…	NFAT	PF00554.19_RHD_DNA_bind__PF16179.2_RHD_dimer	-	1	1	-	-	-	-	-	-	-	-	-	-
8	Amorphea	Obazoa	Holozoa	Metazoa	Chordata	Vertebrata	Callorhinchus milii	Cmil_SINCAMP00000007125	MSAVNYGNDEFDFTLIFGEDGPQPGLGPAERELDDSAPFYIVNEGNPLSSVNRPIGIPQHETQTLSTIFSPPLRLQTCNIQEPKYSPIGAPKAFECPSIQITSISPNCHQGIGPNEDEVHANGTDNDYLERPSRDHLYLPLDPAYYRDASLSPSPASSISSRSWFSDASSCESFSHVYDDVDSELNEAAARFTLSSPGGSPRGCPADESWQPNYGLANSLSPRQSPCHSPRASITDENWLSPRPTSRPSSRPTSPCGKRRHSSAEICYADSLSPHHSPTPSPGHSPRGSVTEDTWLGNIALQGASSLSPGLLPFQCFPPDTNIPLKSRKTSQDQTATVSGKAELTSEDQGCLSSSIESPLEDLSGSQHPLKKDLSSEQFLSVPSHFTWNKPKPGGHTPI…	NFAT	PF00554.19_RHD_DNA_bind__PF16179.2_RHD_dimer	-	1	1	-	-	-	-	-	-	-	PSIQIT	LSVP	-
8	Amorphea	Obazoa	Holozoa	Metazoa	Chordata	Vertebrata	Callorhinchus milii	Cmil_SINCAMP00000011077	TEAYNFASPNVTVIPSPGMVNPSIPTACHGLQSSPVISVLPATNQMMGYGGSIDTGASTYYLSPNIRPNGIPTLESPRIEITPYIGIHPGINQFASEAETDGDENGPSSKRSNSIVTLCLPNADAYRDPSCLSPASSLSSRSCHSEASESSYSYLYDTSPQTSPLQSPCVSPKGTVLEESYPRGQASCTLWNSPRHSPGTSPRTSITEENWLSPRPTSRPSSRPQSPCGKRRYSFNGGYYRQPSNSPHHSRTPSPQASPRVSVTEETWLRSGNQYTNSAILEAITALTTDTSMDINESIPVKSRRTLQDQTGSMSLKPEPSNDEQRAYSPSTDLPQEEFCGSRHPFKKETFCDQYLSVPHPYIWAKPKPASPTSYASPSFPALDWQLPSHSGPYELQIE…	NFAT	PF00554.19_RHD_DNA_bind__PF16179.2_RHD_dimer	-	1	1	-	-	-	-	-	-	-	PRIEIT	LSVP	-
8	Amorphea	Obazoa	Holozoa	Metazoa	Chordata	Vertebrata	Callorhinchus milii	Cmil_SINCAMP00000013500	SLLGEERRCKPTRTGQMSFLYNDPDRQVDSEEFDFSALFDNSHDEDFATKDAEHVACSHNDIVSSGIGYSTMDAPHYGPQSCNSVTSAVLTEEHLSEYGHVDNREFKYYLEPAKPPASSGVESPRIEITPSPGLFYAASHPGGPREQYSPVASRSTLPVPGPENNAYRDPFSPASSASSTSCHSYVSHEYGISPQTSPVTSPCVSPKNGGSNEHQVQAPHHSPRTSPANSPTTHIENWHGPRSPSPSPRQSSRSSSPIGKRRYSCDRSRTPSPQASPRVITRDEPTFHPCSNASLAEAMSTLTTDSNNDSGEIWGKARIVDLPPPTSLKTDMTRSEKHPMFSMTDFLEIAGTCHELKKDIYNPETVFLMPPHPLHWSKPKPLCGIASLPPLEWQLPCQS…	NFAT	PF00554.19_RHD_DNA_bind__PF16179.2_RHD_dimer	-	1	1	-	-	-	-	-	-	-	PRIEIT	LPVP	-
8	Amorphea	Obazoa	Holozoa	Metazoa	Chordata	Vertebrata	Callorhinchus milii	Cmil_SINCAMP00000013502	DAEHVACSHNDIVSSGIGYSTMDAPHYGPQSCNSVTSAVLTEEHLSEYGHVDNREFKYYLEPAKPPASSGVESPRIEITPSPGLFYAASHPGGPREQYSPVASRSTLPVPGPENNAYRDPFSPASSASSTSCHSYVSHEYGISPQTSPVTSPCVSPKNGGSNEHQVQAPHHSPRTSPANSPTTHIENWHGPRSPSPSPRQSSRSSSPIGKRRYSCDRSRTPSPQASPRVITRDEPTFHPCSNASLAEAMSTLTTDSNNDSGEIWGKARIVDLPPPTSLKTDMTRSEKHPMFSMTDFLEIAGTCHELKKDIYNPETVFLMPPHPLHWSKPKPLCGIASLPPLEWQLPCQSGQYELEIEVQPKPHHRAHYETEGSRGAVKSPSGCHPVVQLHGYVDNKPLS…	NFAT	PF00554.19_RHD_DNA_bind__PF16179.2_RHD_dimer	-	1	1	-	-	-	-	-	-	-	PRIEIT	LPVP	-
8	Amorphea	Obazoa	Holozoa	Metazoa	Chordata	Vertebrata	Callorhinchus milii	Cmil_SINCAMP00000015486	RGFRFRYGCEGPSHGGLPGASSEKNKKTYPTVKICNYVGNAKIVVQLVTCGKTAVHLHAHSLVGKQCEKGICLVQLGPKEMTSVFPNLGILHVTKKNVASTLEQRMVHACIMGYNNGIVIHPEINHRHIETCSMRELTERERELIHQASIQQAKEMDLSVVRLMFTALLPDSSCRFTRRLEPVISDPIYDSKAPNASNLRIVRMDKTAGCVTGGDEVYLLCDKVQKDDIQVRFYEENENGGIWEALGDFGPTDVHRQFAIVFRTPKYRDLTISKPASVFVQLRRRSDNETSEPKPFTYYPQINDKEEVQRKRQKLLPNFSDHFGGGGGGGMYGGGGGAAGGGGGDSDFLIGSSYYPGFQGYTNFSPYPYPPGATNASAGMKHAAGSSIEDNGDDVGTAG…	NF-κB	PF00554.19_RHD_DNA_bind__PF16179.2_RHD_dimer__PF12796.4_Ank_2__PF12796.4_Ank_2__PF00531.19_Death	-	1	1	6	-	2	-	-	-	1	-	LEVP	GGGGGGGMYGGGGGAAGGGGG
8	Amorphea	Obazoa	Holozoa	Metazoa	Chordata	Vertebrata	Callorhinchus milii	Cmil_SINCAMP00000015490	MAEDDTYQLRMFNMDNYSAGMFNSPIGPTDPPLQTPDGPYLQIVEQPKQRGFRFRYGCEGPSHGGLPGASSEKNKKTYPTVKICNYVGNAKIVVQLVTCGKTAVHLHAHSLVGKQCEKGICLVQLGPKEMTSVFPNLGILHVTKKNVASTLEQRMVHACIMGYNNGIVIHPEINHRHIETCSMRELTERERELIHQASIQQAKEMDLSVVRLMFTALLPDSSCRFTRRLEPVISDPIYDSKAPNASNLRIVRMDKTAGCVTGGDEVYLLCDKVQKDDIQVRFYEENENGGIWEALGDFGPTDVHRQFAIVFRTPKYRDLTISKPASVFVQLRRRSDNETSEPKPFTYYPQINDKEEVQRKRQKLLPNFSDHFGGGGGGGMYGGGGGAAGGGGGSSYYPG…	NF-κB	PF00554.19_RHD_DNA_bind__PF16179.2_RHD_dimer__PF12796.4_Ank_2__PF12796.4_Ank_2__PF00531.19_Death	-	1	1	6	-	2	-	-	-	1	-	LEVP	GGGGGGGMYGGGGGAAGGGGG
8	Amorphea	Obazoa	Holozoa	Metazoa	Chordata	Vertebrata	Callorhinchus milii	Cmil_SINCAMP00000020314	MDVRCHQSAMSPLILQGEPYVEIAEQPKQRGMRFRYKCEGRSAGSIPGEHSTDNSRTYPSIQIMNYVGRGRVLITLVTKSEPFKPHPHDLVGKDCREGFYEADFGPDRRVLCFQNLGIQCVRRREVKEAILFRIQRCLNPFNVPQEQLLQIEDYDLNVVRLCFQVFLPDEHGTFTRALPPVISNPIYDNRAPNTAELKICRINKNTGSVKGGDEIFLLCDKVQKDDIEVRFFTHNWEAKGSFSQADVHRQVAIVFRTPAYCQTNISEPMTVKMQLRRPSDQEVSEPMEFRYLPDERVNCFHEKRKRTAEVFQKLMQDWVPGANRSDRLPVVPVVSRQFATARIKTEPLSSFPCPQQAPPDLSQHHPNSTVSQNHHIFFPPAPQQTAVGPPTTVASSWHR…	NF-κB	PF00554.19_RHD_DNA_bind__PF16179.2_RHD_dimer	-	1	1	-	-	-	-	-	-	-	-	-	-
8	Amorphea	Obazoa	Holozoa	Metazoa	Chordata	Vertebrata	Callorhinchus milii	Cmil_SINCAMP00000025350	MDDDYSLEMANCLDYSQSHPDGPSLIITEQPKQRGFRFRYGCEGPSHGGVPGASSEKNRKTYPSVKIINYCGNAKIVVSLVTNNKPHMCHAHSLVGKHCTEEGTCVVSVGPKDMTAQFANLGILHVTKRNVPKVLLRRFLGPTESDPAATKTPVRKNSQDEKLQQLKKESENLAKTMDLSVVRLQFTAYLPDSTGLYTLELKPVISDPIFDSKAPNASNLRIVRMDKTFGCVTGGEEIYLLCDKVQKEDIQVRFYEGNAESDWEAFGEFGPTDVHRQFAIVFRTPCYRDTNIRKPVSVYVQLRRRLQVECSEPTAFTYCPKFKEREEIYRRKKGVQLPNFQDHFGGSPPSWGSNMYSRGGGLGYGFGGYLDMYPSNQQYGSQHMAGSHGGGSHLAHQPR…	NF-κB	PF00554.19_RHD_DNA_bind__PF16179.2_RHD_dimer__PF12796.4_Ank_2__PF00023.27_Ank__PF00531.19_Death	-	1	1	6	-	1	1	-	-	1	-	-	GGSPPSWGSNMYSRGGGLGYGFGG
8	Amorphea	Obazoa	Holozoa	Metazoa	Chordata	Vertebrata	Callorhinchus milii	Cmil_SINCAMP00000025353	GPSLIITEQPKQRGFRFRYGCEGPSHGGVPGASSEKNRKTYPSVKIINYCGNAKIVVSLVTNNKPHMCHAHSLVGKHCTEEGTCVVSVGPKDMTAQFANLGILHVTKRNVPKVLLRRFLGPTESDPAATKTPVRKNSQDEKLQQLKKESENLAKTMDLSVVRLQFTAYLPDSTGLYTLELKPVISDPIFDSKAPNASNLRIVRMDKTFGCVTGGEEIYLLCDKVQKEDIQVRFYEGNAESDWEAFGEFGPTDVHRQFAIVFRTPCYRDTNIRKPVSVYVQLRRRLQVECSEPTAFTYCPKFKEREEIYRRKKGVQLPNFQDHFGGSPPSWGSNMYSRGGEYFLRLRALQITERTALALQDYAITGDARMLLAVQRHLTAVQDDNGDTSLHLAIIHQQPL…	NF-κB	PF00554.19_RHD_DNA_bind__PF16179.2_RHD_dimer__PF12796.4_Ank_2__PF00023.27_Ank__PF00531.19_Death	-	1	1	6	-	1	1	-	-	1	-	-	GGSPPSWGSNMYSRGG
9	Amorphea	Obazoa	Holozoa	Metazoa	Chordata	Vertebrata	Petromyzon marinus	Pema_ENSPMAP00000000257	APFLEVVEQPEARGMRFRYPSEGACAGSLLGASTTDRDKTYPSVRLVNLTGKAEVQVCLVTRDAPHRPHPYSLVGRDCEDGIFKQLVVQGRSTVQCRSRLINVGIQCVKKSMVQRSAEDKIRKINPFKGTPPSAVSDRVVVRPEEMDLTAVRLCFQAKLLPSNQILTPVLSEIIFDKKATCASQLKITRMNKTYGSVHGGDEVMLFCEKVQKDDIRVVFSLAGWQAEGIFSTGDVHKQVAIVFKTPAFHDQSICAPVKVSIHLWRPSDQQQSIPHSFLYKPELDGARLCDH	NF-κB	PF00554.19_RHD_DNA_bind__PF16179.2_RHD_dimer	-	1	1	-	-	-	-	-	-	-	-	-	-
9	Amorphea	Obazoa	Holozoa	Metazoa	Chordata	Vertebrata	Petromyzon marinus	Pema_ENSPMAP00000001549	SPRHSPSGSPRTSITEENYLSPRPSSPCGKRRHSGADASAPSPSRTPSPLPSPRSLGLAEPAGRGGGGSCSPTGASPDLGPVPGAAVLDISESVPPKARRTSLDQASAGGGGGGGGGVGDERDSPCDSFQQHCAKKDLPPVLASPALHMAGDNFLAVPPLFSWKSSLPVAPCAPPPPPSTSLPSLDWQLPSAAGPYELRVDVQPKSHHRAHYETEGSRGAVKATTGGHPVVKPHSLVATEKPLNLQMFIGTADERLLRPHAFYQVHRITGKTVATPSQECVLTGTKVLEIPILPENGMTA	NFAT	PF00554.19_RHD_DNA_bind	-	1	-	-	-	-	-	-	-	-	-	LAVP	-
9	Amorphea	Obazoa	Holozoa	Metazoa	Chordata	Vertebrata	Petromyzon marinus	Pema_ENSPMAP00000005312	RGRAALLSPRLPDPALVIVEEPKQRGMRFRYQCEGRATGSIFGERSDTSTKTYPAVQVQNYSERVLLRVSLVSKEEPYRPHPHALVGTDCNDGIFQATLEPPDLRVQFQNLGIQCAKRKDIMSAIRMRVTKQKIDPFNEIPSNHKTPMEGLDLNAVRFCFEAFLINSHGSIVKALPPVVSNPIYDKKGCNTSELKIIRLNEHSGCAAGGDERYILCDKVQKGE	NF-κB	PF00554.19_RHD_DNA_bind	-	1	-	-	-	-	-	-	-	-	-	-	-
9	Amorphea	Obazoa	Holozoa	Metazoa	Chordata	Vertebrata	Petromyzon marinus	Pema_ENSPMAP00000006421	TESLQKMLQGITERESTEPQLQIVQQPRQRGMRFRYECEGRSAGSIPGEHSTDSNRTFPAVQKFSGIILNGSMQILNYKNRAKIRVSLVTKSDPPKPHPHSLVGRDCRDGICEMDIGPDSMIASFSNLGIQCVRRREIMDALQLRLKKKVDPFNVGNAALDIEDMDLNVVRLCFEAFVYDSAQNVVALPPVVSHEIRDRRATSTSELKICRVSQNVGSVRGGDEIFLLCDKVQREDIEVRFFDDSGWEARGLFSQTDVHRQVAIVFTTPPYRDQAVTREVTVRMQLRRPTDNEVSDSMEFRYLP	NF-κB	PF00554.19_RHD_DNA_bind__PF16179.2_RHD_dimer	-	1	1	-	-	-	-	-	-	-	-	-	-
9	Amorphea	Obazoa	Holozoa	Metazoa	Chordata	Vertebrata	Petromyzon marinus	Pema_ENSPMAP00000006424	TEPQLQIVQQPRQRGMRFRYECEGRSAGSIPGEHSTDSNRTFPAVQILNYKNRAKIRVSLVTKSDPPKPHPHSLVGRDCRDGICEMDIGPDSMIASFSNLGIQCVRRREIMDALQLRLKKKVDPFNGTSLSVRAEPHGFSSSIALTRHPFVGTHHSHICKIVHALTLRSSPHAVGNAALDIEDMDLNVVRLCFEAFVYDSAQNVVALPPVVSHEIRDRRATSTSELKICRVSQNVGSVRGGDEIFLLCDKVQREDIEVRFFDDSGWEARGLFSQTDVHRQVAIVFTTPPYRDQAVTREVTVRMQLRRPTDNEVSDSMEFRYLP	NF-κB	PF00554.19_RHD_DNA_bind__PF16179.2_RHD_dimer	-	1	1	-	-	-	-	-	-	-	-	-	-
9	Amorphea	Obazoa	Holozoa	Metazoa	Chordata	Vertebrata	Petromyzon marinus	Pema_ENSPMAP00000007159	MGDDLYHLDTNLEMLEQYNTVDIHAFQNEFEVPQPVVTGPYLQITEEPKQRGFRFRYPCEGPSHGGLPGCSSERNKKTFPTVRICKYLGLAKVVVQLVTENAPYRLHPHSLVGKNAENGAVSCTVGPHDMTAMFPSLGVLHVTKKSVASVLEKLWSDAQVSGLASIGNIVLENSFNNVNARALTDAEARQIKNDAQQGAKTIDLSVVRLMFTAYLPDSNGIFTHRLPPVFSNPIYDSKAPNANNLKIVRMDKTSGCVTGGDEVYLLCDKVQKGEEATRGLDSTTIRTTFSSSSLPTQYAIVFKTPRYCNVDISKSVTVFVQLRRKSDSETSEAKPFIYYPQKQDKEEVARKRQKTLPHFSDHLGGGGMGGGMGGGGMGGGMGGGMGGGMGGGMGGGMGG…	NF-κB	PF00554.19_RHD_DNA_bind__PF16179.2_RHD_dimer	-	1	1	2	-	-	-	-	-	-	-	-	GGGGMGGGMGGGGMGGGMGGGMGGGMGGGMGGGMGGGMSGGMSSTSMAPGAGGGATEFFGGPSTESPTGGSFSALGGGGG
9	Amorphea	Obazoa	Holozoa	Metazoa	Chordata	Vertebrata	Petromyzon marinus	Pema_ENSPMAP00000007177	MLEQYNTVDIHAFQNEFEVPQPVVTGPYLQITEEPKQRGFRFRYPCEGPSHGGLPGCSSERNKKTFPTVRICKYLGLAKVVVQLVTENAPYRLHPHSLVGKNAENGAVSCTVGPHDMTAMFPSLGVLHVTKKSVASVLEKLCLLLSFAVFRFHCEQRHTRVAVLYSSALITDAEARQIKNDAQQGAKTIDLSVVRLMFTAYLPDSNGIFTHRLPPVFSNPIYDSKAPNANNLKIVRMDKTSGCVTGGDEVYLLCDKVQKGEEPXTAAASDWLTNFAFTITRCSVNGRFPSCHTQYAIVFKTPRYCNVDISKSVTVFVQLRRKSDSETSEAKPFIYYPQKQDKEEVARKRQKTLPHFSDHLGGGGMGGGMGGGGMGGGMGGGMGGGMGGGMGGGMGGGMS…	NF-κB	PF00554.19_RHD_DNA_bind__PF16179.2_RHD_dimer__PF12796.4_Ank_2	-	1	1	2	-	1	-	-	-	-	-	-	GGGGMGGGMGGGGMGGGMGGGMGGGMGGGMGGGMGGGMSGGMSSTSMAPGAGGGATEFFGGPSTESPTGGSFNFSGG
10	Amorphea	Obazoa	Holozoa	Metazoa	Chordata	Tunicata	Ciona intestinalis	Cint_ENSCINP00000014252	MSDQSLVLHQSTRENMFPEENGEPYLEIIENPKSRGFRFRYTCEGPSHGGIPGGSSDKNKKTFPAVKICNYQGYARIVVQLVTNEENPRLHPHSLVGKQCQNGICTVQCGPKDMTATFPNLGIQHVTKKNVATILEERYIAAEMQLSSINDGFPQEVQRNIKDEDRKRIAAKAQSEAKSIDLSVVRLMFIAYLPDSNGAFTIMLKPVISDAIFDSKAPNAATLKICRMDCNAGSASGGDEVYLLCDKVQKDDIQVVFSEEDMQGNNLWEAYGSFSPTDVHRQFAIVFRTPAYKDTEIKMPVNVQVQLRRKSDNEVSESRPFTYLPNKSDLELIDRKRRKVMPDFLDHTGNGSTGGYSFNPQAAILPSSYNFSGNTGSGNTAGNGAGKVKEARRPPQKQQ…	NF-κB	PF00554.19_RHD_DNA_bind__PF16179.2_RHD_dimer__PF12796.4_Ank_2	-	1	1	7	-	1	-	-	-	-	-	-	-
11	Amorphea	Obazoa	Holozoa	Metazoa	Chordata	Tunicata	Ciona savignyi	Csav_ENSCSAVP00000005127	MTDSLVLHQSTRENMFPEENGEPYLEIIENPKSRGFRFRYTCEGPSHGGIPGGSSDKNKKTFPAVKICNYQGYARIVVQLVTNEENPRLHPHSLVGKQCQNGICTVQCGPKDMTATFPNLGIQHVTKKNVATILEERYIAAEMQLSSINDGFPQEVQRNIKEEDRKRISVKATSEAKSIDLSVVRLMFIAYLPDSNGAFTIMLKPVISDAIFDSKAPNAATLKICRMDCNAGSASGGDEVYLLCDKVQKDDIQVVFSEEDMQGNNIWEGYGNFSPTDVHRQFAIVFRTPQYRDVDIKQPVNVQVQLRRKSDHEVSEAKPFTYLPNKSDLELIDRKRRKPMPDFVDHLGNGNTGGYSFAAGSNVQQSYNFSSSPAGGDNGGGKVKEARRPPAKQQNPQKG…	NF-κB	PF00554.19_RHD_DNA_bind__PF16179.2_RHD_dimer__PF13637.3_Ank_4__PF12796.4_Ank_2__PF00531.19_Death	-	1	1	7	1	1	-	-	-	1	-	-	-
11	Amorphea	Obazoa	Holozoa	Metazoa	Chordata	Tunicata	Ciona savignyi	Csav_ENSCSAVP00000005128	MTATFPNLGIQHVTKKNVATILEERYIAAEMQLSSINDGFPQEVQRNIKEEDRKRISVKATSEAKSIDLSVVRLMFIAYLPDSNGAFTIMLKPVISDAIFDSKAPNAATLKICRMDCNAGSASGGDEVYLLCDKVQKDDIQVVFSEEDMQGNNIWEGYGNFSPTDVHRQFAIVFRTPQYRDVDIKQPVNVQVQLRRKSDHEVSEAKPFTYLPNKSDLELIDRKRRKPMPDFVDHLGNGNTGGYSFAAGSNVQQSYNFSSSPAGGDNGGGKVKEARRPPAKQQNPQKGPMDPTMLLKLNRIKTEPVSWAVNEPTNQVCPNEGCAKTRSPESQIQNPHSKCTHHFTAAPKTDLRALTKKWAERNSTALHDYSITGDVRMLLVLQRHLTSIRDHSGDSVLHV…	NF-κB	PF00554.19_RHD_DNA_bind__PF16179.2_RHD_dimer__PF13637.3_Ank_4__PF12796.4_Ank_2	-	1	1	7	1	1	-	-	-	-	-	-	-
11	Amorphea	Obazoa	Holozoa	Metazoa	Chordata	Tunicata	Ciona savignyi	Csav_ENSCSAVP00000005129	PYLEIIENPKSRGFRFRYTCEGPSHGGIPGGSSDKNKKTFPAVKICNYQGYARIVVQLVTNEENPRLHPHSLVGKQCQNGICTVQCGPKDMTATFPNLGIQHVTKKNVATILEERYIAAEMQLSSINDGFPQEVQRNIKGEILIVFRHEDRKRISVKATSEAKSIDLSVVRLMFIAYLPDSNGAFTIMLKPVISDAIFDSKAPNAATLKICRMDCNAGSASGGDEVYLLCDKVQKDDIQVVFSEEDMQGNNIWEGYGNFSPTDVHRQFAIVFRTPQYRDVDIKQPVNVQVQLRRKSDHEVSEAKPFTYLPNKSDLELIDRKRRKPMPDFVDHLGNGNTGAEPTEGTYGPHYAPQAQQNKNGTGELGSVFFLFYDNITNHFNPPYLDKYVSSSTLTRIFK…	NF-κB	PF00554.19_RHD_DNA_bind__PF16179.2_RHD_dimer__PF13637.3_Ank_4__PF12796.4_Ank_2	-	1	1	7	1	1	-	-	-	-	-	-	-
11	Amorphea	Obazoa	Holozoa	Metazoa	Chordata	Tunicata	Ciona savignyi	Csav_ENSCSAVP00000005130	PYLEIIENPKSRGFRFRYTCEGPSHGGIPGGSSDKNKKTFPAVKICNYQGYARIVVQLVTNEENPRLHPHSLVGKQCQNGICTVQCGPKDMTATFPNLGIQHVTKKNVATILEERYIAAEMQLSSINDGFPQEVQRNIKGEILIKEFVAEEDRKRISVKATSEAKSIDLSVVRLMFIAYLPDSNGAFTIMLKPVISDAIFDSKAPNAATLKICRMDCNAGSASGGDEVYLLCDKVQKDDIQVVFSEEDMQGNNIWEGYGNFSPTDVHRQFAIVFRTPQYRDVDIKQPVNVQVQLRRKSDHEVSEAKPFTYLPNKSDLELIDRKRRKPMPDFVDHLGNGNTGGSGSFRGDLMDPMVPQPMSHAPLPLLGQSFFELSEFDFSNIESDAGLELEHDFASAWN…	NF-κB	PF00554.19_RHD_DNA_bind__PF16179.2_RHD_dimer__PF13637.3_Ank_4__PF12796.4_Ank_2	-	1	1	7	1	1	-	-	-	-	-	-	-
11	Amorphea	Obazoa	Holozoa	Metazoa	Chordata	Tunicata	Ciona savignyi	Csav_ENSCSAVP00000005131	PYLEIIENPKSRGFRFRYTCEGPSHGGIPGGSSDKNKKTFPAVKICNYQGYARIVVQLVTNEENPRLHPHSLVGKQCQNGICTVQCGPKDMTATFPNLGIQHVTKKNVATILEERYIAAEMQLSSINDGFPQEVQRNIKGEILIVFRHEDRKRISVKATSEAKSIDLSVVRLMFIAYLPDSNGAFTIMLKPVISDAIFDSKAPNAATLKICRMDCNAGSASGGDEVYLLCDKVQKDDIQVVFSEEDMQGNNIWEGYGNFSPTDVHRQFAIVFRTPQYRDVDIKQPVNVQVQLRRKSDHEVSEAKPFTYLPNKSDLELIDRKRRKPMPDFVDHLGNGNTGGEGSKTTTRQTAEPTEGTYGPHYAPQAQQNKNGTDHHNKTPGFMYMNNLTISTQQYNTQD…	NF-κB	PF00554.19_RHD_DNA_bind__PF16179.2_RHD_dimer__PF13637.3_Ank_4__PF12796.4_Ank_2	-	1	1	7	1	1	-	-	-	-	-	-	-
11	Amorphea	Obazoa	Holozoa	Metazoa	Chordata	Tunicata	Ciona savignyi	Csav_ENSCSAVP00000005132	PYLEIIENPKSRGFRFRYTCEGPSHGGIPGGSSDKNKKTFPAVKICNYQGYARIVVQLVTNEENPRLHPHSLVGKQCQNGICTVQCGPKDMTATFPNLGIQHVTKKNVATILEERYIAAEMQLSSINDGFPQEDRKRISVKATSEAKSIDLSVVRLMFIAYLPDSNGAFTIMLKPVISDAIFDSKAPNAATLKICRMDCNAGSASGGDEVYLLCDKVQKDDIQVVFSEEDMQGNNIWEGYGNFSPTDVHRQFAIVFRTPQYRDVDIKQPVNVQVQLRRKSDHEVSEAKPFTYLPNKSDLELIDRKRRKPMPDFVDHLGNGNTGGYSFAAGSNVQQSYNFSSSPAGGDNGGGKVKEARRPPAKQQNPQKGPMDPTMLLKLNRIKTEPVSWAKWAERNSTA…	NF-κB	PF00554.19_RHD_DNA_bind__PF16179.2_RHD_dimer__PF13637.3_Ank_4__PF12796.4_Ank_2	-	1	1	7	1	1	-	-	-	-	-	-	-
11	Amorphea	Obazoa	Holozoa	Metazoa	Chordata	Tunicata	Ciona savignyi	Csav_ENSCSAVP00000008151	PSRRPRLEIVEQPKQRGMRFRYECEGRSAGSIPGKNTNGDRKTWPSCQILNYSGQIMRVSLVSKDDPAKPHPHSLVGRDCNNGVCQVNVDPSNQMLGVFPNLGIQCVKRKEVSQAIQDRLNNGINPFATMLEGDERSAVDVDLNIVRLCFEAFIQDSRGKYTQKLDPVVSDPIYDKKATCSSVLKICRVDKTHGSCMGNEEVFLLCDKVQKEDIQVVFFRDGWEALGDFNAMDVHRQVAIVFRTPPFCNSNLQEKVDVHFKLRRPSDHETSKPLLFTYLPVFHEIPPKHKFPAPHHHPVVNNSSRSGEIRKNIFNKIKKSNEANNIAAQRQFQAHNLQRPNNTIYNRPPPQNNFQTNMVPSKPYVKTEEIQTNMFQWSEQPSPFPISTTYQNMIQPSKF…	NF-κB	PF00554.19_RHD_DNA_bind__PF16179.2_RHD_dimer	-	1	1	-	-	-	-	-	-	-	-	-	-
11	Amorphea	Obazoa	Holozoa	Metazoa	Chordata	Tunicata	Ciona savignyi	Csav_ENSCSAVP00000008152	MVLVQSNMDPSRRPRLEIVEQPKQRGMRFRYECEGRSAGSIPGKNTNGDRKTWPSCQYTNIMAMQIMRVSLVSKDDPAKPHPHSLVGRDCNNGVCQVNVDPSNQMLGVFPNLGIQCVKRKEVSQAIQDRLNNGINPFATMLEGDERSAVDVDLNIVRLCFEAFIQDSRGKYTQKLDPVVSDPIYDKKATCSSVLKICRVDKTHGSCMGNEEVFLLCDKVQKEDIQVVFFRDGWEALGDFNAMDVHRQVAIVFRTPPFCNSNLQEKVDVHFKLRRPSDHETSKPLLFTYLPVFHVCSIAAMLLDR	NF-κB	PF00554.19_RHD_DNA_bind__PF16179.2_RHD_dimer	-	1	1	-	-	-	-	-	-	-	-	-	-
12	Amorphea	Obazoa	Holozoa	Metazoa	Chordata	Tunicata	Oikopleura dioica	Odio_GSOIDT00012710001	MVETKNEPEPLSAEEDNAPLFPFSIPNKKVLLKTRPKLVILEHPSRQHRARYESEGSRGAVKDASQDGSPKIQLLGYNESSVDVYIFVCNDKGSPKPHLYFSACKIASRTSTPCDETELTIEGIRTRAIKITLYPKDNMIGTVDCVGILKMRNADVENKYKQQLNKNMTRKKNNSIVRMAFRATIPEFCGDETFHIEVLSTTIQCSQPEGQPEILDLSTSHGSPEGDEKLILIGKNLNKNCEILFSAENWTAAARANSEFPSSKDHLVVWTPRYIDSQIQYDVQVEVRIKHGGKLLEPYSKPFTYKANTPNNVLGLIQEQIQKGLQLNLNRSSLLQLEKIMTLAKHNSLGNSSFQDDDFQDQMEVKSGSSSLTPKRERDLSSQFSPIPTIGSESGASRA…	NFAT	PF00554.19_RHD_DNA_bind__PF16179.2_RHD_dimer	-	1	1	-	-	-	-	-	-	-	-	-	-
12	Amorphea	Obazoa	Holozoa	Metazoa	Chordata	Tunicata	Oikopleura dioica	Odio_GSOIDT00017918001	MDYSGIGKQHPHSHSQSPHVEFNAPAIPSHRAMPPNSTYNSAYEYDYRNRYNADTLLTAQAPHHCYFSSPDASPMGSRNSSFSDLENLAAYEQHMFMVSPNLQMTHGHSDSEMVGHDFDAKRRKIPNRARSGSCIDAFQYNKQSEMNATWIRNYPCEVDGAKVEITKQPVNHRAQYIGEGSRGPVRSTKGHPQLRISGVLGNVVIRTYLCIEDEPVQYHPFYRVCKVLNKLNVGSQSIQHERTLDNAVFIEQTHKCSTKSEFVDINSVGILKLKNSTVESAFGASFFTQSTKVRMAFMVYLPDRSLNNIIQILSDPICCNQISSDPVIMKASINSAPATGNVELWLIGKHFRHLKVYFQHLSPEGKIIWKTEATVNKSFLAANHLICMVPEYCNTSIRD…	NFAT	PF00554.19_RHD_DNA_bind__PF16179.2_RHD_dimer	-	1	1	-	-	-	-	-	-	-	-	-	-
13	Amorphea	Obazoa	Holozoa	Metazoa	Chordata	Cephalochordata	Branchiostoma floridae	Bflo_133442	MGIKWESRGDFSPTEVHRQVAIVFKAPAYFNLTIKEPVRVQVRLRRPSDGEESEPFDWTYTPVDKDEHSVESKRRKKMPDFAKFLNVPPSSGAAAGPPHTHRMARSNMRGIPMETLQTRPSPAAAAVSLPVSEDVRQLLRRKVQGQGGSQQLFMPPMQTGQFKQDPDLASCTFVPSSQPPTQPVLAAAGSGAAAMRAAPPVYPPSSQPAYPPQLSGVTLSGLMQATKSNIPQASRVDPTGVVYNPSTFISRGGRKSAKTAASAAKPKPPPATTSSASGDKNSFTTTDLSSLGLTFTQVQVQKPDPQAGAQAEVYLEPYQGGDELLNSIDISSLELGSEVTIDANTHADLNELLELVKQNKEE	NF-κB	PF16179.2_RHD_dimer	-	-	1	-	-	-	-	-	-	-	-	LNVP	-
13	Amorphea	Obazoa	Holozoa	Metazoa	Chordata	Cephalochordata	Branchiostoma floridae	Bflo_210462	PVIEIIEQPKARSLRFRYECEGRSAGSILGENSSPENRTYPTIRLLNCSGPAMILVSLVTKDDPPKPHPHSLVGKGCIHGICKINSSPPPVSFPNLGIQCVKRKEITQALAQRIRLGIDPFHTYSRHKGKMDEVDLNTVRLCFQAFLPHPQTGQCTVPVPPRVSMPIHDKKAPGAAELRICKMNKVSGPVTGGDEVTLLCDKVQRDDIEVVFTAKPMGIKWESRGDFSPTEVHRQVAIVFKAPAYFNLTIKEPVRVQVRLRRPSDGEESEPFDWTYTP	NF-κB	PF00554.19_RHD_DNA_bind__PF16179.2_RHD_dimer	-	1	1	-	-	-	-	-	-	-	-	-	-
13	Amorphea	Obazoa	Holozoa	Metazoa	Chordata	Cephalochordata	Branchiostoma floridae	Bflo_217146	MHVFIQQLEGCNKSATLQVFVGTDTGKIKPHGFYQACKVTGRNTTPCTERDIEGTTVIEVPLDPTNNMTQSLDCVGILKLRNADVEARIGLARSKRRSTRCRLVFRVHIPREDGSLLTLQCHSTPIICSEYLVTFGRL	NFAT	PF00554.19_RHD_DNA_bind	-	1	-	-	-	-	-	-	-	-	-	-	-
13	Amorphea	Obazoa	Holozoa	Metazoa	Chordata	Cephalochordata	Branchiostoma floridae	Bflo_217215	PSLNMPNLSSKHGSMQLKILKQPEVHHRARYMTEGSRGSVKDESGHGFPTVKLEGCNKSATLQVFVGTDTGKIKPHGFYQACKVTGRNTTPCTERDIEGTTVIEVPLDPTNNMTQSLDCVGILKLRNADVEARIGLARSKRRSTRCRLVFRVHIPREDGSLLTLQCHSTPIICSEYLPTGQPEILKKSLSSCTVAGGEEMFIIGKNFIKGTQVKFQE	NFAT	PF00554.19_RHD_DNA_bind	-	1	-	-	-	-	-	-	-	-	-	-	-
14	Amorphea	Obazoa	Holozoa	Metazoa	Ambulacraria	Hemichordata	Saccoglossus kowalevskii	Skow_NP_001158458	MDNAYQNDPQLDDLQVLEQLLNATQQQEQQQQQPIVTISPQHFRTPAPPTAQTFMQPQRAPQVQRPFLEIVEQPKQRGQRFRYLCEGRSAGSLPGEHSTHDHKTFPSARLRNYNKEAMVVVSLVTKNEPYMPHPHSLVGKGCAKGICTMKVSTDTKMEASFQNLGIQCVRKKDIAEALQKRKELGIDPYGMFQKGQKFSVEDFELNVVRLCFQAFLRDPKDPNGRFIIPVSPIVSHPIHDKKGTSLNIARVDRTSGSASGEDEVFILCDKVQKDDIEVCFSHSPSDWVGRGQFGANDVHRQVAIVIKTPPFKTKDIKEPVIVQMFLKRPSDLEESDPIDFLYTPVDPDVQGVSAKRKRKVAHFDSYLDNSQQFVKNEPLIMPGTSGGAISNVKPLGAKE…	NF-κB	PF00554.19_RHD_DNA_bind__PF16179.2_RHD_dimer	-	1	1	-	-	-	-	-	-	-	-	-	-
14	Amorphea	Obazoa	Holozoa	Metazoa	Ambulacraria	Hemichordata	Saccoglossus kowalevskii	Skow_NP_001158472	MSPSSGYLSAMDELDGESLQELMSLTDENSIASLAELMESELPSKRKCRRLSLDQSSPSSPSESEDSPVFESDGAVASPTCFAFSKTILKNSEETSLGGSMLNGPLSLTRSPGSLSKLIGYQGVADGTKTGDIGESVIWDDIFSCICHSSQECAMETNPPVKPMKEPSLNVPFPSKENGIELKVLVQPESHHRARYQTEGSRGCVKDESQNAFPTVKLLGCNKPVALQVFIGNDSGKVKPHGFYQASRVCGRNNTPCEEKTIDATTVIEMFFDPAEDMVVSVDCVGIMKLRNADVEHKGLTLPRSKKRSTKARMVFRVNIPKDDGTYRTLQVASSQIACTQPTGMPEIMKKSLSSCSVKGGEELFVLGKNFVRGTTVKFQEICDDQIVWEESAKLDKEN…	NFAT	PF00554.19_RHD_DNA_bind__PF16179.2_RHD_dimer	-	1	1	-	-	-	-	-	-	-	-	LNVP	-
14	Amorphea	Obazoa	Holozoa	Metazoa	Ambulacraria	Hemichordata	Saccoglossus kowalevskii	Skow_NP_001158473	MNENTDNFEIPNELMNNWIANGDVVSVSTDITMLENMTQGTSDSNKAEPSQPDDAPRLVILTEPKARGFRFRYGCEGGSHGGLPGADSERGRKTYPAVKILNYQGMARIVVSLVTNDSIPTPHAHSLVGKQCDDGICTVQVGPTDMTASFPNLGIRHVTKKQVPDVLRKRISESDRLFREFLSDPGTPLTEAEVADRAKQQASDMDLSVVRLCFQAYLADGSGSYTRQLDAVVSKPVYDSKAPNASQLKICRMDRSSGCCTGGDEVYLLCDKVQKDDIQVRFFEDNGNGDVWEQMGDFGPTDVHRQYAIVFKTPKYRNIAIDRPVSVMVQLRRKSDSEVSEPKPFTYHPQQFDKEEVSKKRKKTLPYFGDHLGGGPSGSGMGGSGGGSTYGSTSFAFGG…	NF-κB	PF00554.19_RHD_DNA_bind__PF16179.2_RHD_dimer__PF00023.27_Ank__PF12796.4_Ank_2__PF00023.27_Ank__PF00531.19_Death	-	1	1	6	-	1	1	-	-	1	-	LDVP	GGGPSGSGMGGSGGGSTYGSTSFAFGGGGGFQGFTAGGVQGLQRGGGGQMG
15	Amorphea	Obazoa	Holozoa	Metazoa	Ambulacraria	Echinodermata	Strongylocentrotus purpuratus	Spur_NP_999819	MEEKSDSVQSVEIPEDMLQQLIHQNGQVGLPMSGAENDFDSNDLMHLPVMKGLQEEVSKPHLKILEQPRQRGFRFRYGCEGPSHGGLPGQNSQRGKRSFPSVEICNYKGSARIVVSLVTNEETPRPHAHSLVGKHCKDGLCTVQVGPKDMTASFPNLGILHVTRKDVVPTLKTRILAQHRLYKDLINNSTPGESHWTEPSDAEIEKKAKEMAKDMDLSVVRLCFQTYLPDISGHFTRPLDPVISVPVFDSKAPNATTLKICRMDKSAGCCTGGEEVYLLCDKVQKEDIQVKFFEISADGQMVWQSLAEFGPTDVHRQYAIVFKTPAYKDINIDKPVYVHVQLKRKSDNETSDPKPFTFHPQVPDREGILRKRKKHLAHFNEYSSTYQQGGLGGSNGMGG…	NF-κB	PF00554.19_RHD_DNA_bind__PF16179.2_RHD_dimer__PF00023.27_Ank__PF12796.4_Ank_2__PF12796.4_Ank_2	-	1	1	7	-	2	1	-	-	-	-	-	GGLGGSNGMGGGGG
15	Amorphea	Obazoa	Holozoa	Metazoa	Ambulacraria	Echinodermata	Strongylocentrotus purpuratus	Spur_XP_780741	MSGYYQHHHHHPPIKTEPVSPDEDLFAVYLKDLMIGDPCGGLSNAIPRRATSEPYCEITEQPKQRDHRFRYPVEGRQAGSIAGEKSTSDLPSYPTIKVANLSGRAKVVVSLVTKNDPPLPHPHRLVGDGCRDGVCTRMIDPQRPEVVFHKIGVQRTMNKEVENSLEERKRAGVKLSMVVNKGKTGKKHNYEMKAVRLFFEVYIETIESSGVFDKYLTPVTSTAVYDKKDTVLSICRVNISTGSVEGGDELFILCEKVQSDDIKVKFYGHDAEKNQPWEAFGEFSPSDVHRQFAIVCKTPRFVNQNIKTAVTVQFHLYRPSDDESSREMPFIYKPRESVHGFRDIEKKKRKLSHKGPEEYNKFFTSSGQPFKTETLGASSQSCSGAPLGQPVSNAQSTLT…	NF-κB	PF00554.19_RHD_DNA_bind__PF16179.2_RHD_dimer	-	1	1	-	-	-	-	-	-	-	-	-	-
15	Amorphea	Obazoa	Holozoa	Metazoa	Ambulacraria	Echinodermata	Strongylocentrotus purpuratus	Spur_XP_795539	MLQPLIKQVPNMSMESQSFGGSNFFSLQGNILSETLFSSTQSDFMKGANLMQDVMLNEDSECGDLIVAGEVSGVDDLDHGYDTNSDLSSPMSAKSDWGDASTPSSTGSNHDEGLLADDTSSLFSSCLDEDTCYSSWDQSYESQGKSPAMSPAINQPILDLSPRSPMVGLHSSAAPNDFTVALHKLLQPSQQGVETPSEASKPIRKRSATSLSSCGLTPRKRARKYPSLIQTLPDKLNGGEIHITVQPEKHHRARYRTEGSRGSVKDDSGENFPKLKLLGINQQVLLQVFVVTDQGKVRPHGYYQACKVTGRNTTPSEEKDVEGTTVLEVPWEPVDGKMEISVDCIGILKLRNADVEQRIGPLRSKRKSTCVRLAFRVIVPASDGSFNVVQTVSRSITCT…	NFAT	PF00554.19_RHD_DNA_bind__PF16179.2_RHD_dimer	-	1	1	-	-	-	-	-	-	-	-	LEVP	-
16	Amorphea	Obazoa	Holozoa	Metazoa	Ecdysozoa	Arthropoda	Drosophila melanogaster	Dmel_FBpp0080560	MFPNQNNGAAPGQGPAVDGQQSLNYNGLPAQQQQQLAQSTKNVRKKPYVKITEQPAGKALRFRYECEGRSAGSIPGVNSTPENKTYPTIEIVGYKGRAVVVVSCVTKDTPYRPHPHNLVGKEGCKKGVCTLEINSETMRAVFSNLGIQCVKKKDIEAALKAREEIRVDPFKTGFSHRFQPSSIDLNSVRLCFQVFMESEQKGRFTSPLPPVVSEPIFDKKAMSDLVICRLCSCSATVFGNTQIILLCEKVAKEDISVRFFEEKNGQSVWEAFGDFQHTDVHKQTAITFKTPRYHTLDITEPAKVFIQLRRPSDGVTSEALPFEYVPMDSGKHTFWNLHRHLKRKPDEDLFQQILRLDAKREVQPPTIEVIDLDTPKIDVQREIPSEMEFNHEESQQSEP…	NF-κB	PF00554.19_RHD_DNA_bind__PF16179.2_RHD_dimer	-	1	1	-	-	-	-	-	-	-	-	-	-
16	Amorphea	Obazoa	Holozoa	Metazoa	Ecdysozoa	Arthropoda	Drosophila melanogaster	Dmel_FBpp0088375	MNMNQYYDLDNGKNVMFMNDASSTSGYSSSTSPNSTNRSFSPAHSPKTMELQTDFANLNLPGGNSPHQPPMANSPYQNQLLNNGGICQLGATNLINSTGVSFGVANVTSFGNMYMDHQYFVPAPATVPPSQNFGYHQNGLASDGDIKHVPQLRIVEQPVEKFRFRYKSEMHGTHGSLNGANSKRTPKTFPEVTLCNYDGPAVIRCSLFQTNLDSPHSHQLVVRKDDRDVCDPHDLHVSKERGYVAQFINMGIIHTAKKYIFEELCKKKQDRLVFQMNRRELSHKQLQELHQETEREAKDMNLNQVRLCFEAFKIEDNGAWVPLAPPVYSNAINNRKSAQTGELRIVRLSKPTGGVMGNDELILLVEKVSKKNIKVRFFEEDEDGETVWEAYAKFRESDV…	NF-κB	PF00554.19_RHD_DNA_bind__PF16179.2_RHD_dimer__PF12796.4_Ank_2	-	1	1	6	-	1	-	-	-	-	-	-	serine-rich region (Duchay et al. 1996, PNAS)
16	Amorphea	Obazoa	Holozoa	Metazoa	Ecdysozoa	Arthropoda	Drosophila melanogaster	Dmel_FBpp0111893	MRFTYNQYKHYESGYRIPSKMHNLSHNNNNNSNNNNNGGGHTNNNNNGNNSGHHYAHHNNSNNGGNNNTNFQAYQHHYKSNFGMRMTMSTNSTMSARIHRKGFRIPSKRQPGKGLPGKLHTITRTGPGKMVPGKRIPQRPHPPPCDNSNDSGLGFDQHTELRSSAGAGGVTDPAANGGSGSNSGQRSSLLVNSALTNTVAAAAAAAAAAVASNTLQQHQQHHQQQQQQQQQQQQQQQQQQQQQQQQQHSPQQHLIRAIPVSRSRNNTKVMAHCLEDLDLISASSEDSSTIATPAGLDEDTGFVNDTKTTTTGGNSSSDPFGGVFQATEAAVAAAVNAFNLQQQQHSVQQQQHQLFQYNGLLLQPQQQLQQQQSHHQQQQQQQQHHRHGKHIKRKKLECN…	NFAT	PF00554.19_RHD_DNA_bind__PF16179.2_RHD_dimer	-	1	1	-	-	-	-	-	-	-	-	-	-
16	Amorphea	Obazoa	Holozoa	Metazoa	Ecdysozoa	Arthropoda	Drosophila melanogaster	Dmel_FBpp0290792	MFEEAFGDIQEIINASMELNGGATGGGSVAGAVGGGGAAHHILSQSTSLPVMPSHIPLHLQNQNMNQNLPEPSARSGPHLRIVEEPTSNIIRFRYKCEGRTAGSIPGMNSSSETGKTFPTIEVCNYDGPVIIVVSCVTSDEPFRQHPHWLVSKEEADACKSGIYQKKLPPEERRLVLQKVGIQCAKKLEMRDSLVERERRNIDPFNAKFDHKDQIDKINRYELRLCYQAFITVGNSKVPLDPIVSSPIYGKSSELTITRLCSCAATANGGDEIIMLCEKIAKDDIEVRFYETDKDGRETWFANAEFQPTDVFKQMAIAFKTPRYRNTEITQSVNVELKLVRPSDGATSAPLPFEYYPNPGTVTFARLQRKLKRRQELDVFQQILSLDSETTATKYSCPP…	NF-κB	PF00554.19_RHD_DNA_bind__PF16179.2_RHD_dimer	-	1	1	-	-	-	-	-	-	-	-	LEVP	-
17	Amorphea	Obazoa	Holozoa	Metazoa	Ecdysozoa	Arthropoda	Tribolium castaneum	Tcas_TC007697	MDENHLEQTLENAGMPDESINISDVIEVIETDPDFHESTMFNGGGEIPQNIIQQQPQQARRRAFVKIIEQPASKALRFRYECEGRSAGSIPGASSTPENKTFPSIQVMGYQGRAVVVVSCVTKDEPFRPHPHNLVGREGCKKGVCTMEINSDTMCVTFSNLGIQCVKKKDIESALRLREEIKVDPFMTGFSHRNQPTSIDLNAVRLCFQVFLEGERRGKFTVPLTPVVSEPIYDKKAMSDLMIVKLSHCNSYVDGGRNEIILLCEKVAKEDIQVRFFEEKNGKVVWEGFGDFQPSQVHKQTAICFKAPRYHTLDITEPVKVFIQLRRPSDGATSEALPFELLPLDSEPGMLKRKRQKYHDPSQLLRHVEESDKQRTHQPFLLNIPSEGIKVEPRDKAPS…	NF-κB	PF00554.19_RHD_DNA_bind__PF16179.2_RHD_dimer	-	1	1	-	-	-	-	-	-	-	-	-	-
17	Amorphea	Obazoa	Holozoa	Metazoa	Ecdysozoa	Arthropoda	Tribolium castaneum	Tcas_TC008096	MNRPYIRIIEQPQKSLRFRYQCEKRTGNIPGASSTSTLKTVCAIQIVGYQGRAAVVVSCVTKDEPHKPHPHKLVGEHCKKGVYTFEAEITPNNPDIVFRKLGVQCVKRNELKESLNVREEKNIDPFKTGFSHKDHLNCIDLNVVRLCFQVFLIDENGRFTSGLAPVVSEPIYNRKTFPDPDIFRLSHCNASVDGGKNDIILLCPKVDKDDIRIRIYETANGQTLWQYFINGDQTQIYSSTAICFKPPPYKNLNIVEPVPVFIQLVRPSDEVVSKSVQFEYLPLDAEPGFLKEKRKKCQDMLPLFAQLLDNPGPSHAMSLENLPNFPSGDINIESASGVSKLLNIDCHQIELEPINISSGDLEMFDVNRLSGSLQENLSLSDVLV	NF-κB	PF00554.19_RHD_DNA_bind__PF16179.2_RHD_dimer	-	1	1	-	-	-	-	-	-	-	-	-	-
17	Amorphea	Obazoa	Holozoa	Metazoa	Ecdysozoa	Arthropoda	Tribolium castaneum	Tcas_TC011191	MYEPVQIDMSNYPSILTPPSSSEDSPQTVFYNSPTACLPMLPQTSQAFDFDGVTHPPPPFLRIIEQPIDRFRFRYKSEMTGTHGSLCGQNSDRSRKQTYPTIELCNFYKRAVVRCSIYQYNTKEDQKPHPHRLIKKQGKGEVDDPHDAYVSPEDGYVYTFHSMGIIHTAKKNLVPELVKKKTQLKKEEVARLEGKMRELTQKEEIEIKGLAEAESKFINLNVVVLRFDAFYENNGILHPICPPVYSHTINNLKSALTGELKIVRMDHCTSPAKGGREVFILVERVTKKNIKIRLYELDDDDNILWEDYGRFSDLDVHHQYAIVFKTPPYRDPNIKSPVKVYIELERPSDRSRSEAKEFTYTPSSSVYKPGAKRARTSYDTSYDSSLPSDELPLPINNLC…	NF-κB	PF00554.19_RHD_DNA_bind__PF16179.2_RHD_dimer__PF12796.4_Ank_2	-	1	1	5	-	1	-	-	-	-	-	-	-
17	Amorphea	Obazoa	Holozoa	Metazoa	Ecdysozoa	Arthropoda	Tribolium castaneum	Tcas_TC014708	MTLCTIPTVGVRSQVRERRPGRPPSGKRLAMVRDMPAKVRSAFRRSLDPCDNSNDSGLGFDHHADPLHLNSMSERLTWNGERAEPKRLKMDIKLENEDVNDRYCFPDTLRSCKDSTTLIRTAPAGSIPSLSMNNNQTSSSGRAVPRCIPLSNRQPSSSPVPLTTQLSTTSKYASEVSLTIVKQPEQQHRARYQTEGSRGAVKDREGNGFPVVQLVGYYQPTTLQVFIGTDVGKVAPHMFYQACKVSGKNSTPCVEKKIDGTCVIELQLDPSKEMSATCDCVGILKERNVDVEHRFPDQLGNRSKKKSTRCRMIFRTTLTHDDGTVETLQVCSQPIVCTQPPGIPEICKKSLTSCPASGGLELFVLGKNFLKDTKVHFQQIDDDRHIRWEQAVVPDKEYL…	NFAT	PF00554.19_RHD_DNA_bind__PF16179.2_RHD_dimer	-	1	1	-	-	-	-	-	-	-	-	-	-
18	Amorphea	Obazoa	Holozoa	Metazoa	Ecdysozoa	Arthropoda	Daphnia pulex	Dpul_237874	MQRCQFDGGLLENEMESCPLWISLFILAPDITRTARLKITRQPQSTYNFPYESEVKNGRGYLYADPADEKRWIRVQLENWEGEEDEVCIRCSLVTDSPDRSPHFHRLGIRKTNRIQIQECQDGVLSKRDDCITAT	NF-κB	PF00554.19_RHD_DNA_bind	-	1	-	-	-	-	-	-	-	-	-	-	-
18	Amorphea	Obazoa	Holozoa	Metazoa	Ecdysozoa	Arthropoda	Daphnia pulex	Dpul_300285	MSLNCNSPRLKITRQPQSTYNFPYESEVKNGRGYLYADPADEKRWIRVQLENWEGEEDEVCIRCSLVTDSPDRSPHFHRLGIRKINRIQIQECQDGVLSKRDDCITAT	NF-κB	PF00554.19_RHD_DNA_bind	-	1	-	-	-	-	-	-	-	-	-	-	-
18	Amorphea	Obazoa	Holozoa	Metazoa	Ecdysozoa	Arthropoda	Daphnia pulex	Dpul_329057	MHQPIGSSPYSPESSHSSSSPISHSFSSGNSPMMCASPNSAYMGNSPSSIPIRPGRLSPCLSILNQPQGKFRFRYASEMTGTHGCLMAESKERNKKEYIRVQLEGCQDREAIIRCTLVTNSSKPVPHVHRLGGEGNSNGNNGNEGEYQEMIVSAGKNEWTATFSGLTIIHTAKKQVREVVERRLINELGNAPMNRNQGQQLKDEADKIANTMDLHSVKLKFEAFVEQNGFREQICPPQYSQAIHNLKSTHAGDLRIVRIDKVYSCCTGQEEIFIFVEKVNKKDIKIRFFETDENEQEIWSAFADFSELDVHHQYAIAFKTPAYQDPNIQSDVTVQFQLYRPSNQSTSEAKSFTYTPRERVGMKRPRRDVPLNSDSNTNKRDYNATRTLPNNDPVAPNTF…	NF-κB	PF00554.19_RHD_DNA_bind__PF16179.2_RHD_dimer	-	1	1	-	-	-	-	-	-	-	-	-	-
18	Amorphea	Obazoa	Holozoa	Metazoa	Ecdysozoa	Arthropoda	Daphnia pulex	Dpul_52849	MNTADVGVDAKQKAQVKILEQPASKALRFRYECEGRSAGSLPGANSTTENKTYPTIQVLGYRGKAVVVVSCVTKDFPYKPHPHSLVGKEGCKKGVCTLEINNDNMICTFSNLGVQCVKKKGIEEALKLREEIRVDPFHTGFAHKNQPQSIDLNAVRLCFQVFLEGQKGKFSLALKPVVSEAIYDKKAMCELTICKLSDCTSPVNGGKEIILLCDKVTKDDIQVVFYHEEEGHLIWEGTGEFSASDVHKQVAITFRTPRYRVTDVEEPISVYVQLRRPSDGACSESRRFEYLPMDS	NF-κB	PF00554.19_RHD_DNA_bind__PF16179.2_RHD_dimer	-	1	1	-	-	-	-	-	-	-	-	-	-
18	Amorphea	Obazoa	Holozoa	Metazoa	Ecdysozoa	Arthropoda	Daphnia pulex	Dpul_65051	GDLRIVRIDKVCGCCTGQEEIFIFVEKVNKKDIKIRFFETDENEQEIWSAFADFSELNVHHQFAIAFKTPAYQYQNIQSDVTVQFQLYRPSNQSTSEAKSFTYTPRERVGKHGYFVFLAQSFNRKIPCRKYLITSNGDKIENTFSRIQRLFSSVGFPFFPNIRRNYSSSSFNTYGDNALHDALIHNQTDVVRAILHAASFHNTELDFVNAQNNANLTPLHISVFKNQIEATALLLQSGAIPGLVDANGNTPIHLAAIDKQLIDCLQLLLNTSICKPAHALKLNTRNYAGKHKLRIIDCGFSEVPYSNSR	NF-κB	PF16179.2_RHD_dimer__PF12796.4_Ank_2	-	-	1	3	-	1	-	-	-	-	-	-	-
19	Amorphea	Obazoa	Holozoa	Metazoa	Ecdysozoa	Arthropoda	Strigamia maritima	Smar_003974	MNKLVRRIKRTTVKDKSKSKEPGTESSKMDVCFADDSSDSGLDVESRIQLLRRNSASSSTIDRASTDLDRDSSDDSIDSGIFGVSSADELNSSDASLNSDARVTLVEDTGLANLLCQSISINEDDNANEPPNKRRRVLSATLAITEKVSDMQIEMSGSTREINLYGIASQVDRPQLTAYRSSSNSKNSLTTNHSLNSRRKINRKPPSLHATYPSRVKDGQIDLRIISQPEEQHRARYMTEGSRGAIKDRRGSGFPTVKLFGYNQPVTLQVFIGSDQSKIQPHLFYQACKVSGKNCTPCTERVIDGTTVIEISMLPDKDMTVSCDCIGILKERNVDVEQRLPYFNMTRAKKKNTRCRMIFRVDLPVSELGVDTLQTASSPILCTQPPGVPEISKKSIKEC…	NFAT	PF00554.19_RHD_DNA_bind__PF16179.2_RHD_dimer__PF00147.15_Fibrinogen_C	-	1	1	-	-	-	-	-	-	-	-	-	-
19	Amorphea	Obazoa	Holozoa	Metazoa	Ecdysozoa	Arthropoda	Strigamia maritima	Smar_011690	MGNDITQSIRNTNSLPAPQNFSNLFLAIVDGEQFTLIGNPNIISTPTTMSPEIEIIEQPTKSFRFRYASETGSHGSLLGTQSTRKNRSYPKIRVSNLTKDNIRNCSGRVKIRAILYHFDQKNGYIQHVHKLDGKNCSNGIYEAEHDVTNPNTIVEFNGVHINHVAKRNVKNTLLERYRADMDENTAVECANSMAKILERNVNEVQIGFHAEIFLPTSKSYVELCPPVYTHTITNRKSANAGDLNIVRLSHCSGRVEGHEEVILLCEKVEKKNIKVRFFQLDKNNDEILWTAYGEFNDSHVHKQVAITFRTPPYKDQSIENEVQVYVQLVRPSDESEGDSKIFTYTPNEFGHKQKKAKMLDFTSKSENPPDQQTIAQRQTLKGRRKGLENLKIDAKGGSD…	NF-κB	PF00554.19_RHD_DNA_bind__PF16179.2_RHD_dimer__PF12796.4_Ank_2__PF12796.4_Ank_2	-	1	1	6	-	2	-	-	-	-	-	-	-
19	Amorphea	Obazoa	Holozoa	Metazoa	Ecdysozoa	Arthropoda	Strigamia maritima	Smar_014442	MASDIARNRPHIKILEQPAAKALRFRYECEGRSAGSLPGANSTQEVKTYPTIQIVNYRGPVVVVVSCITKDLPYRPHPHKLVGKDGCKRGICTMTVNCENMICTFSNLGIQCVKKKDVDEALREREVLRVDPFRTGFDHRNQASNIDLNSVRLCFQAFIEGSEKDKFTQVLTPVVSDAITDKKAMAELVICKMSSCSGSADGKTEIILLCEKIAKDDIDLVFSEEQNGRIVWEALGEFQPNDVHKQVAITFRTPPYYNKEIVQPVEVRLQLRRKSDLTMSEPRAFQYTPLDLDPQGLQKKRKKVSDDSLQKYLSQNTTIPSMRPVVRPLSNVHSVPSTSGVNIMPPRLVITPKRFIKQEEPPRHPTPIYAFTSANSFVQQPINFYQNIAQTSIPSQSQS…	NF-κB	PF00554.19_RHD_DNA_bind__PF16179.2_RHD_dimer	-	1	1	-	-	-	-	-	-	-	-	-	-
20	Amorphea	Obazoa	Holozoa	Metazoa	Ecdysozoa	Arthropoda	Ixodes scapularis	Isca_XP_002399379	MINNNVVSLDDVAEVIERHMAAASEPTSYLTLEQAQQQPYVVITEQPASRALRFRYQCEGRYPGTLVGVNSTAENKTYPTIKVMHHQGKAAVVVSCVTKDQPYRVHPHNLVGKEGCKKGICTQYLKPDMTCSFTSLGIQCVKRRDVEQNLADRESIRVDPFQNGFDHKDQAGSIDLNAVRLCFQVFLEGSTPGKYTMPLHPVVSEIIYDRKAMSDLTITKLSHTCAPVSGGLEMILLCDKVAKDDIEVWFEEEREGLTVWKERAEILPNGVHKQVAICFRTPRYREPPAEHPVDVHLLLRRPSDGALSEPRAFTLHPNERDPEAIDRKKRKIGEGYLDRYFQENPMLAVAAGLPGPHPEEAFRGISRRAL	NF-κB	PF00554.19_RHD_DNA_bind__PF16179.2_RHD_dimer	-	1	1	-	-	-	-	-	-	-	-	-	-
20	Amorphea	Obazoa	Holozoa	Metazoa	Ecdysozoa	Arthropoda	Ixodes scapularis	Isca_XP_002414585	MGGLLPVGVVSSAPKAEQHASLPGPPVNLERVPLYQEQLELSYPELNSLSSALADRYHRMESNMSTLDCTSDTTNLHEDSVSSTVRETNQDTSSLVQEPNSMLVRMLHMTVKEDHSWLGALSAGNPASSVSSPSSSRASLSPPPHSPRRGGTLGGASPLAVSEEATLGDTLACAEPPDAPSTSRAAAPDFHNLQTALRALIKEVTQASPQESHCSQGSSICGATRSLLSADSTTGRPSGGVFASPVSMVAKGGIARRVNQVAKRPTLYMSFPSRSRRGDVELKILSQPEEQHRARYLTEGSRGAVKDRTGMGFPTVKLVGLQEQVKLQVFIGTDQGKVQPHMFYQASRVCGKNSTPCQERRLDGTTVLEVDMLPAKDMTVRWGFLAYRNLEVAHMVLVH…	NFAT	PF00554.19_RHD_DNA_bind	-	1	-	-	-	-	-	-	-	-	-	-	-
20	Amorphea	Obazoa	Holozoa	Metazoa	Ecdysozoa	Arthropoda	Ixodes scapularis	Isca_XP_002434504	MFPCNVRTGTPIVKWKTSKLEEEPYTPLGNVAFPVTEEAGSAEEQQLRSFQDLLLRTFEPQPDLAMPISTPYPPPVCLPSAATLTIVEQPMKETRYRYKSESGSHGPLIGESSTPQRKTYPSVRPAWTGVCLEPVGRHFGDELKERVTKVKRGDPRAQLQNHDPGLPHRIRASLWLADREEPHVHRLTMKGRDEEDCCYVTVREDGRATLARKGSQVDRVAEEARRLLGEAKKEAAELNLNLVRIQFSAECCQDGVWRTLCCVYSNPVANSKAGKLKITKVNRTSGSCSGGDEVWILCEKINKKDIQIKFFEEDEETRVRTWEALASFAESDVHYQVSALGPTAWAFGA	NF-κB	PF00554.19_RHD_DNA_bind__PF00554.19_RHD_DNA_bind__PF16179.2_RHD_dimer	-	2	1	-	-	-	-	-	-	-	-	-	-
21	Amorphea	Obazoa	Holozoa	Metazoa	Ecdysozoa	Nematoda	Caenorhabditis elegans	-				-	-	-	-	-	-	-	-	-	-	-	-	-
22	Amorphea	Obazoa	Holozoa	Metazoa	Ecdysozoa	Nematoda	Trichinella spiralis	-				-	-	-	-	-	-	-	-	-	-	-	-	-
23	Amorphea	Obazoa	Holozoa	Metazoa	Ecdysozoa	Nematoda	Brugia malayi	-				-	-	-	-	-	-	-	-	-	-	-	-	-
24	Amorphea	Obazoa	Holozoa	Metazoa	Lophotrochozoa	Mollusca	Lottia gigantea	Lgig_106471	MYPFPQVAIIEEPQSRGFRFRYECEGPSHGGLQGTSSERGRKTYPSIKIENYDGPARIEVSLVNVDNDKNHPHKLVGKNCEDGICVMEVKETYGPIHFQNMSVQHVTKKKAVEVLQKRIKNKLLRDKKIFLRNLNAIVSLSTSEQAKSTQLNNVKLCFQVYVQDSETQQCIIALPPVYSNSIHDSKSPGASTLKICRMDKYGGCCTGNEEVFLLCEKVQKEDIAVKFFELDSQNGEIKWESFGNFGPLDVHRQFAIVFRTPSYFNTNIEKAVNVFIVLQRKSDGETSDPKSFTYYPQNLGKAYSSRSIKIIERTLTAMQDYAETSDIRYLLLVQRHLASVQNKNGDLPIHLAVINDQLPALQSFLGVMSTLPNCNHKVNSFNYLRQTPLHLAVLTKQPS…	NF-κB	PF00554.19_RHD_DNA_bind__PF16179.2_RHD_dimer__PF12796.4_Ank_2__PF12796.4_Ank_2	-	1	1	5	-	2	-	-	-	-	-	-	-
24	Amorphea	Obazoa	Holozoa	Metazoa	Lophotrochozoa	Mollusca	Lottia gigantea	Lgig_107626	MTEFIEPKVVIIEEPRQRGLRFRYQCEGRSAGSIPGQSSSAEKKTYPTIKIQNHRGPAIVVVSCVTKDSPHKPHPHALVGKDCKKGVCTVKVKDTSVISFPHLGIQCAKKKGIQESLDLRKSVNVDPFQTGFEFVNSSAEMSVVRLCFQVFLPDGSGKITKVLQPVVSQPIHDKKALNDLVICRVDKSSGRAKGGDEVFILCEKINKDDIGIKFYEERKDGTIEWEAFGEFGAGDVHRQYAIVFKTPEYRNCYINRPVQVFMQLHRPSDAETSEPINFIYMPDDPGKHIVVTVLGYFDSR	NF-κB	PF00554.19_RHD_DNA_bind__PF16179.2_RHD_dimer	-	1	1	-	-	-	-	-	-	-	-	-	-
24	Amorphea	Obazoa	Holozoa	Metazoa	Lophotrochozoa	Mollusca	Lottia gigantea	Lgig_232334	MTVNYRRVLFPYLFTNTIPKKIMPTMGFGIRSDPEMQIEYKVEFHYQKFRYETEKRTGKKQHTKPMMIIKCKELPDIPHKYKLYIVPVSPNKPFCVHPNKLVGKDCCDGVYHTTDVSKIKKKANGDCILEIPYLYICRTKKNAVKNSLEKMLKQLPDSVNELCKIESSSDDNVKTDSIRLRVILDIDGKMYNKLTSIITHHDSGEKVKLNINELSSYNFTSEDKNYIWIFTEDIIGPDIKQGEFEVQMITDNWESKPYILKNGDISYKRAIKYVVPECKDSCIQTGDVKGKLVLRCLINNLTSDRDIVFIQSKLHKKRKALRDRQYDIKRLCLEKGQSSSEISQDSDMPTSNNNRETATSDNYRLLQNNGGKTFVPESEPSTFKPALQKPTPQTYVPQQ…	NF-κB	PF00554.19_RHD_DNA_bind	-	1	-	-	-	-	-	-	-	-	-	-	-
24	Amorphea	Obazoa	Holozoa	Metazoa	Lophotrochozoa	Mollusca	Lottia gigantea	Lgig_83588	KDASLNGVYPSKVGDIELRILTQPEEQHRARYLTEGSRGAVKDISQQSYPIIQLLGVNEPTTVQIFIANESGKIKPHGFYQACKVCGKNSTQCMERTIDRTVVIETEIMPSPDMTLTVDCVGILKLRNADVENRIGTAKAKASKKNNTKARMVFRVTVKKPDGSFQVLQCASNSILCTQPKGQPEIGRISSNSGSVNGGESLFIIGKNFVKGTKVLFRE	NFAT	PF00554.19_RHD_DNA_bind	-	1	-	-	-	-	-	-	-	-	-	-	-
25	Amorphea	Obazoa	Holozoa	Metazoa	Lophotrochozoa	Mollusca	Aplysia californica	Acal_524867561	MWSKTRGHPSHSGRLVDHEERPVPRETGYLEVEKLSTGELLVKCATETEVAKLLNTTTFGGIQCTSEQYQKLNCPKGVVCSHELKGSSMEDIVANCEDSTMTSQLKDALNELINSNPSAIARHDDKVEEPPTIPDLVNLLSCATPPLAQKFDQGISMENKSAMPDGGFNSLQLQGVQQGQFNSAPLQDSAHFSSHSQLCSSNPPSFNISHPPNSASSSGAAPHAFDTASGHHGDPGGQGHIQSMTNAIGSEPQLQHNGQSSQFQTENKQYSESHQGLDTQFSNVDTGIEQFQTQAQPESSGYQDPALLGSSFNTPSKAHFNSNQTSLDVNMLDVHNTDTTQYKPAEEMHVDEPSYHLPSGSGALNSSSNTVGQSLGYADTFQQSAVNNAQTGNGNSAAV…	NFAT	PF00554.19_RHD_DNA_bind__PF16179.2_RHD_dimer	-	1	1	-	-	-	-	-	-	-	-	-	-
25	Amorphea	Obazoa	Holozoa	Metazoa	Lophotrochozoa	Mollusca	Aplysia californica	Acal_524868441	MANQLKESALPVELQAKNVISPAYIISPSMNGEVKTVSGGTVGTNAAAKDQPCVVISEQPQQRGFRFRYECEGPSHGGLQGTKSERSKKSYPAIKIENYTGAARVVVSLVTDEKSPRAHAHKLVGTNCKDGLCTVEIKANTDPIIFPNLCILHVTRKKLIDVLTGRILDAIKLNKKLKENNMNFEPPITDEDRRLARSQADEQSKNMQLNVVRLCFQVFLRNPDGSFSKMLTPVASQPIYDSKSPGASALKICRMDKYGGCCSGNEEVFLLCEKVQKDDIQVRFVEQAPDGSVRWEAYGNFGPLDVHRQYAIVFKTPAYYNTNIDKAVNVLIMLQRKSDQEVSEPKAFTYFPQNRDKDNIASKKRKRIPLDGYDFGDGGMGGSGMGGDGGGGGDEGGTG…	NF-κB	PF00554.19_RHD_DNA_bind__PF16179.2_RHD_dimer__PF13637.3_Ank_4__PF12796.4_Ank_2	-	1	1	6	1	1	-	-	-	-	-	-	GYDFGDGGMGGSGMGGDGGGGGDEGGTGPGSGPGGGGGGVIVGG
25	Amorphea	Obazoa	Holozoa	Metazoa	Lophotrochozoa	Mollusca	Aplysia californica	Acal_524868443	MANQLKESALPVELQAKNVISPAYIISPSMNGEVKTVSGGTVGTNAAAKDQPCVVISEQPQQRGFRFRYECEGPSHGGLQGTKSERSKKSYPAIKIENYTGAARVVVSLVTDEKSPRAHAHKLVGTNCKDGLCTVEIKANTDPIIFPNLCILHVTRKKLIDVLTGRILDAIKLNKKLKENNMNFEPPITDEDRRLARSQADEQSKNMQLNVVRLCFQVFLRNPDGSFSKMLTPVASQPIYDSKSPGASALKICRMDKYGGCCSGNEEVFLLCEKVQKDDIQVRFVEQAPDGSVRWEAYGNFGPLDVHRQYAIVFKTPAYYNTNIDKAVNVLIMLQRKSDQEVSEPKAFTYFPQNRDKDNIASKKRKRIPLDGYDFGDGGMGGSGMGGDGGGGGDEGGTG…	NF-κB	PF00554.19_RHD_DNA_bind__PF16179.2_RHD_dimer__PF13637.3_Ank_4__PF12796.4_Ank_2	-	1	1	6	1	1	-	-	-	-	-	-	GYDFGDGGMGGSGMGGDGGGGGDEGGTGPGSGPGGGGGGVIVGG
25	Amorphea	Obazoa	Holozoa	Metazoa	Lophotrochozoa	Mollusca	Aplysia californica	Acal_524877463	MAMSHGGLDNGVDLDDIQNMSSTEIARIVQGLDDVTAGQIFMQMQPQAQQGHENHGQNYYPVQETEPMADFSMSYPRGVGAAGFTHPPIEPSARAPQQPASEEPWVEILEQPKSRGLRFRYECEGRSAGSVPGENSTNDHRTYPTIKIHNYSGAAIIVVSCVTKENPPHCKPHPHAIVGRDCKKGVCTLRVKDTSEKIVFPNIGIQCAKKKDVEGALRLRKDINVDPFQTGFDHSQSNIDLNVVRLCFQVFLSNEQGRVSKVVPPVCSHAIHDKKSSKDLVICRVDKTSGKARGGDEVFLLCDKVNKEDIKVRFYEENEQGIVSWEDWGDFGQGDVHKQVRVIVIMYSLNLFMLSSALLPIMYSLYIFVAGGSDYKRGSGASVRGRLHTKLTGTRRIKR…	NF-κB	PF00554.19_RHD_DNA_bind__PF16179.2_RHD_dimer	-	1	1	-	-	-	-	-	-	-	-	-	-
25	Amorphea	Obazoa	Holozoa	Metazoa	Lophotrochozoa	Mollusca	Aplysia californica	Acal_524916216	MDLTVASFHSLLIFLIMFFCSLQTSGRGRPPKTKIVKKELALEETTSITPAYPAGGVQPSVEIAKCISYQKFRYSGENRPGKKYQEKEFMTLRLNHLSDKVVRIVIICTDAENKELIHPNGLVGKDCHDGIYDKEYAITKAQYNVKIPYLRTERIKTKKNEHEKIKSVLHDRALHLPTPYRERCLSQCTDKYTATRKFDTTKVCLGVIVTVLSHQGHFNGSLHAISHVVRNASEKTILGIHKLSQESVQSGTGAEIDIFTTEDGPAIEPGKCFVFVSCNLEHGESWSSEKFIPDKEDILYKRVIRYPVPVFEPYQHLPSPMEAILHLECPQSNQYCTCPLTFLPPQGMVVIDERGYSLKRTYPEHEDIKPCPKRLRHGIAEDVRSTDSIKASLKTKLKA…	NF-κB	PF00554.19_RHD_DNA_bind	-	1	-	-	-	-	-	-	-	-	-	-	-
26	Amorphea	Obazoa	Holozoa	Metazoa	Lophotrochozoa	Mollusca	Crassostrea gigas	Cgig_10016487	MCCLSSETSALNGTSSTNMQGVSAPSSLGLTAIQVSGTNGIILISQPINTSPVASNSLTFALPVSDQDVKISAEKLENMNKLKALLTASPLKVASPVSSAGNAGNLMKISCTATPIHSLSLGNASFQPTLTQISSPRTVSSLGSSDVFLCSSSSYGEVRTSSDIILNNHSNNSRSVTLQMDSVDSTTNDQVLYHQNSNNTQSLMNYNCISSKDDSSQDKTSVLHNLLTSGVESSVIDSPTSNCSPLSPEIGVHSSVSSPVLFETNTQSTLIAKSEQLRIEHDEDVKVEEFAWDVVNHEPKKSLKTHRNSNAGTTVVDCEPDSLFDAGSATSRTSEFTFTKFGADVSPIFTFSGEKEKTDTSSTSSVSIISSLRPDFDPEELNVPEITHIQLSPKISTNH…	NFAT	PF00554.19_RHD_DNA_bind__PF16179.2_RHD_dimer	-	1	1	-	-	-	-	-	-	-	-	LNVP	-
26	Amorphea	Obazoa	Holozoa	Metazoa	Lophotrochozoa	Mollusca	Crassostrea gigas	Cgig_10018142	MKIAAHIALSSGLHVSGTPGPEVEPTNGHRIPQSTMEVVVTNKMTRFRYDTELNNRNIGKEELVSIKFLNIYTEVFVRIHVIDPSNKKAHPYCLIGDKCKNGLYVEKFIPTTENKCTLSCKATIKIPKRGEYEDELAKRKQAMEKYMGIYSEDMKKAGYWNINKNVKECKCVSLFVEAFYKVGKQTFMLSDATHSLLNAKEGRSFSIHTIRPFAHSCLGSRSPNEYMLIVLTGDSFIPKGIEVRFTDNEGWNVKAEKPNVIKNVLEVKIPPYKNSEIENPKQIQVYVKSDGKVDLEAKPMDFMYTPDGKVVIESKKRKLQDYSNIPEDIVSEASAITKFRVKSHLEQRRKKMSKPSATATAPPPSAAAPMEGSLSDPTMSSAVYNTSAVDFLQNSPGTS…	NF-κB	PF00554.19_RHD_DNA_bind__PF16179.2_RHD_dimer	-	1	1	-	-	-	-	-	-	-	-	LSVP	-
26	Amorphea	Obazoa	Holozoa	Metazoa	Lophotrochozoa	Mollusca	Crassostrea gigas	Cgig_10021567	MAELNFGYDNPMGLGSNDLRLLMDGNHELLTNFDQADNDLVQLITAQNQESFMTPQIPVTQPQPPKPQKQTTHRGTPHKTQDGIYVEIVEQPKQRGLRFRYECEGRSAGSIPGEGSTSEKKTFPTIKIHNYTGTAVIVVSCVTKDQPYEPHPHNLVGRDCKRGVCTLKVKDTNVISFPHLGIQCAKKKDVENNLKQRKEINVDPFQSGFKHLNKINSIDLNVVRLCFQVFLPDENGKITRIVPPVVSHCIHDKKSLNELVICRVDRHSGKAKGGDEVFLLCEKINRDDIVVRFYEETECGECVWEDFADFSTNDIHRQYAIVFRTPPYKDTMITRPKEVKMQLKRNNEPETSDSIPFIYMPEDPDPDRIMEKRKRKADQLKNWGFDMNVSGEDIKQRLK…	NF-κB	PF00554.19_RHD_DNA_bind__PF16179.2_RHD_dimer	-	1	1	-	-	-	-	-	-	-	-	-
26	Amorphea	Obazoa	Holozoa	Metazoa	Lophotrochozoa	Mollusca	Crassostrea gigas	Cgig_10028750	MAAWNNSRVCRVCWGTVVEMLSITRPHFVMNTMVSTESRNNRTRTRGTGFPILPPPHACHQHPCPTMEHDDSSDSVDISMMKNGIAPDYPPPHSDGPYIDIVEQPQARGFRFRYECEGPSHGGLQGEKSEKYRKTFPSIKIRNYNGAARIVVTLVTNEAIPKPHAHKLVGKNCNDGSCVVELKPNQNVITFPNLCIQHVTRRKASEVIEYRILDSMKLDKQVKLGNLNVQTDLSDDEKSQASKQSKQLAKDMQLNVVRLCFQAYLRDDSGKIFHLLPPILSTAIYDSKAPGANALKICRMDKYGGCCTGNEEVFLLCEKVQKDDIQVRFVEQDDDGKTIWEAFGNFGPFDVHRQYAIVFKTPAYRNPNIDRPVSVIIMLQRKSDTETSEPKSFTYFPQS…	NF-κB	PF00554.19_RHD_DNA_bind__PF16179.2_RHD_dimer__PF12796.4_Ank_2__PF12796.4_Ank_2__PF13637.3_Ank_4__PF12796.4_Ank_2__PF00531.19_Death	-	1	1	11	1	3	-	-	-	1	-	-	GSNGFGGGGGGGEDGRPSINNFHNGGLSFG
27	Amorphea	Obazoa	Holozoa	Metazoa	Lophotrochozoa	Annelida	Capitella teleta	Ctel_175869	MLPFPWKNSKYELQILSQPEDQHRARYLTEGSRGAVKDITGQSHPMIKINGYDKPVVLQIFIGTDAGKVKPHGFYQACKVSGKNSTPCSQKDIQGTTVIEIQLEPGTDMTALVDCVGILKLRNADVEQRTKLCRSKKKSTKARMVFRVNVPKGDGFYDTLQIASTPILCTQPAGAPEVSKMSMEEGSVEGNQELFIIGKNFMKGTGVFFEETHGSTLTWSKEAELDTDYFQTTHLICKVPPYHDQGVFHNVSVDIVVRSSGKSSDPVPFTYKSSEFVLFQILPFFLFPVFLSYDPSFLNFFLLL	NFAT	PF00554.19_RHD_DNA_bind__PF16179.2_RHD_dimer	-	1	1	-	-	-	-	-	-	-	-	-	-
27	Amorphea	Obazoa	Holozoa	Metazoa	Lophotrochozoa	Annelida	Capitella teleta	Ctel_181359	MSNGQFSHVQFSILLNISLAGGEPWAEIIEQPQARGYRFRYHCEGNSHGGIQGVASRKEGKTYPTIKIHNYRGPARVRVTLVTDEAVPRPHPHELMGKSCVDGVCTVDLKGDNSNMVAHFPNLGIRHVTRKRVIESLTQRILEGFQQSFLNGEDVGTLEQQRSKAMKQAEDQARSIQLNTVKLSFQVLLPGSDPRKFTRCLRPVISTSIHDSKSPGAAALKICRMDKNAGCCVGNEEVFLLCDRVQKEDIIVRFFKQSDDGQVEWEAEGMFGANDVHRQYAIVFKTPQYKDQSIKQPVHVHVQLRRRSDGESSEAKPFTYYPLQLDQEEITKKKRKLIPHFTGNSPPTTNSMGMMAMNSYSTQPPMVVSQHQTLPNPPMYTQQQQTYDNGFTYSGSFSC…	NF-κB	PF00554.19_RHD_DNA_bind__PF16179.2_RHD_dimer__PF13637.3_Ank_4__PF12796.4_Ank_2__PF00531.19_Death	-	1	1	6	1	1	-	-	-	1	-	-	-
27	Amorphea	Obazoa	Holozoa	Metazoa	Lophotrochozoa	Annelida	Capitella teleta	Ctel_220294	MDVMLGQMQQNGAHADPYLEITEQPKARGQRFRYKCEGRSAGSIPGEHSTNEHKTYPSIKIHNYDGPAAIVVVSCVTKDNTPRPHPHSLVGQDCNKGVCTIKLRGTNIVSFPNIGIQCATRKEVQDHLQKRKEIRVDPFGTGYFNNVGSIDLNAVCLCFQVFLPDDQSKFTRVVRPIVSQCIYDKKAVNDLVICRLSRQAGSAKGGDEVILLCEKVTKDDIQVRFYEENNLKEVIWEEYGEFAPADIHRQFAIVFKTPCFRDPYIRDPAQVFVQLRRPSDEETSDSKPFQFIPDDPDPYGISAKKRRKTLMYNNFNDSPMATESMKEESMSVKDRLKLHAHRKKPAATAANSLTPYSFDNTGGASAVYVLPQQDAASFMPSTSNDPMLTEPTTSSIDQN…	NF-κB	PF00554.19_RHD_DNA_bind__PF16179.2_RHD_dimer	-	1	1	-	-	-	-	-	-	-	-	-	-
28	Amorphea	Obazoa	Holozoa	Metazoa	Lophotrochozoa	Annelida	Helobdella robusta	Hrob_125959	PYIEIVTQPKKTSLRFRYSTESRKAGNIYGDSCTESNPTFPTIKINNYRGPMRAMMLCVTEDGCLHPHKLVGNNCRPDGICVVDVKEPLFDDLISFTNVGVQCCRKDDVKK	NF-κB	PF00554.19_RHD_DNA_bind	-	1	-	-	-	-	-	-	-	-	-	-	-
28	Amorphea	Obazoa	Holozoa	Metazoa	Lophotrochozoa	Annelida	Helobdella robusta	Hrob_69490	MVQETPARKDPCVSIDEQPKQRGLRFRYKCEGRSAGSIPGEHSTSDRKTYPSIKIHNFEGPAAIVVVSCVTKDKPYYPHPHNLVGQDCKDGVCTVKVKNPSSVITFPNIGIQCCKRHDVEDNLKIREKIRVDPYSTGYPSANNNIDLNSVRLCFQVFLPDANKKFTHIVPPIVSQPIIDKKSVHDLVICRLSRQSGYAVGGDEVFLLCEKINKDDIQVRFFEETDDREVWEGNGDFAPNDVHRQYAIVFKTPPYRNPDIQEPVTVFVQLRRPSDDEVGDPKPFQYIPQDPDPYGLNMKRKKKELNISDPCQNQIPRMVMDESSPGASACRMNIRNKLKKKAEEGLQRRDSTSMLLMLLILMLQILCC	NF-κB	PF00554.19_RHD_DNA_bind__PF16179.2_RHD_dimer	-	1	1	-	-	-	-	-	-	-	-	-	-
28	Amorphea	Obazoa	Holozoa	Metazoa	Lophotrochozoa	Annelida	Helobdella robusta	Hrob_77620	DGPYLEIIEEPQSKGFRFRYACEGKSHGGLQGVNHRKDKKTVPTVKINRYSGMARLEVTLVTDEKIPRHHAHELIGKNCENGKCVVNVKGDNPIIGFPNLGIKHITKKNLVNVLIDKLRESLKIEKFCYGNFEEEDIKKKAEEQSKSLQMSVVRLKFQAYLINDAGFTTLLPPVYSAQIYDSKAPRASLLKICRMDRVSGCSAGNDEVFLLCDKVQKDDISVRFFEQDEEGNVTWEDYGVFSPQDVHRQYAIVFRTPSYPDNKIKNSQSVFVQLKRLSDGEVSDPKTFTFFPKLQGLLSEIDMLLLIVFLTKFTHLL	NF-κB	PF00554.19_RHD_DNA_bind__PF16179.2_RHD_dimer	-	1	1	-	-	-	-	-	-	-	-	-	-
28	Amorphea	Obazoa	Holozoa	Metazoa	Lophotrochozoa	Annelida	Helobdella robusta	Hrob_80616	MKKRVVAFNIIIIIIFIYRAGKKLSSTSSSSKHSIREPSLNIAYPAKTQNYELKILRQPEDQHRARYLTEGSRGTVKDKTGQSHPTVRLIGYDRPCTLQVYVGTDTGKLKPHGFYQACKVTHKNSSACLERDIDGTTVIELPLDPKSDMTAVVDCVGILKLRNADVEQRVGIAKSKKKSTVARLVFRVTISDEEVGSTYHTLQVASNPIVCTQPTGIPEISKKSLTQCSVKGGEEMFIIGKNFLKGTTVVFEEVSGDVVLWSKEADIDQDYFQATHLVCNVPSYRDLKIQTAIDVQIIVHSGGRMSEPVSFTYLPCLFFSVHSFLRSFVYSSSSFYHILVFIRFLFACSMCMYRFVVCF	NFAT	PF00554.19_RHD_DNA_bind__PF16179.2_RHD_dimer	-	1	1	-	-	-	-	-	-	-	-	-	-
29	Amorphea	Obazoa	Holozoa	Metazoa	Lophotrochozoa	Platyhelminthes	Echinoccocus multilocularis	Emul_000600800	MDFSANAGGTGVFTNSPAHEQFQAKMFSSMDYSPATAAVTAAATIPMGQHRCFVEEMCYSTENGDGSSSGSNGGEPKRLSYQPNGGSIKTTPTPSVGRGYGEMMAGQEGFLSTRGGGGSERRGEDGTDSGLPRTPEREKCPKGTPEDSSIRSSSMVRGQMTFQELTTMHAEPMDFAVRVQTSQETPSSCRKRRSQTQNPYSTEYFTNETDPTTGGQLLDRGQPPPPPPEYCYTPGDPSSEGSSSSSHIISQLTRGSSPPPPPASTKQESSPDKRYHLDPSMMRRSSRLTQAQMHQQQQQYLNSQKRRSMLRAEILTPDMMVNNGRNAASLPARPRRLGASMYISNQQQQLQPVRRSQFVQRQYALRSYTNGQSFTNLRTQPWKSPRVAAAAASASVASS…	NFAT	PF00554.19_RHD_DNA_bind__PF16179.2_RHD_dimer__PF16179.2_RHD_dimer	-	1	2	-	-	-	-	-	-	-	-	-	GGGSGDAASGGGGSGG
30	Amorphea	Obazoa	Holozoa	Metazoa	Lophotrochozoa	Platyhelminthes	Schistosoma mansoni	-				-	-	-	-	-	-	-	-	-	-	-	-
31	Amorphea	Obazoa	Holozoa	Metazoa	Cnidaria	Anthozoa	Nematostella vectensis	Nvec_XP_001619401	RFRYPCEGPSHGGLPGQFSTSKSKSYPSVQVNNYQGPCRIVVTLVTKDEPYMLHAHSLTGKNANEEGVVTVQVGP	NF-κB	PF00554.19_RHD_DNA_bind	-	1	-	-	-	-	-	-	-	-	-	-	-
31	Amorphea	Obazoa	Holozoa	Metazoa	Cnidaria	Anthozoa	Nematostella vectensis	Nvec_XP_001625023	MTQSEQQVGSALTESMLNEIIQPGYLPDISALHVPLGTNAEEPSYTEPYLEILEQPKPRGFRFRYPSEGPSHGGLPGQFSTSKSKSYPSVQVNNYQGPCRIVVTLVTKDEPYMLHAHSLTGKNANEEGVVTVQVGPDQHMTASFPNLGIQHVTKKNVVKVLMDRFIKWQTLQNATFAKLSEGIKDGVDLSLFGVNTAINSNKLGFDKNVALSVANQEAAKSREYAKQQAAAMDLSAVRLCFQAYLPDQDGNFTRPLKPVYSDAVLDSKAPSASQLKICRMDKNSGCVTGGDEIYLLCDKVQKDDIEIHFYEMDDITGKYTWEDLGKFSPCDVHRQFAIVFKTPPYWNIAIERPANVLVELRRKKNGGETSEPVQFTYQPQLFDKEAIGAKRRKTVPHFT…	NF-κB	PF00554.19_RHD_DNA_bind__PF16179.2_RHD_dimer	-	1	1	-	-	-	-	-	-	-	-	LHVP	GGSSGATGGGGSSVSG
31	Amorphea	Obazoa	Holozoa	Metazoa	Cnidaria	Anthozoa	Nematostella vectensis	Nvec_XP_001632550	MHNLQDHQLFRLSACRQSLTLGHSQHQPQARFSYNQQATTAFPNHPQGTCFTQPHAVNFQQQEHAIGYTLPGQLARFPQPVFKELEQAVDFQQQFYQTGTVLQHEVAGFLGRFEMEEQAARFKQQGQAARFIQQEQGARFIQQEQAPRFIQQEQGARFKQQEQGARFIQQEHGTRFIQQEQGARLKQQEQAARLKQQEQGARFKQQEQAPRLKQHYAVQDPTFETFSREHPPSIFHPPILSPPPCADPSMHYHQYDSVEYAISILENMSKHSHPGLKDQCLLSVFEDPNPSNEFPDGLIAEMTSMDKDDFESLLLGTSVAPTTSTSLVPPLDVVCHADNALVSSLMSDCDQAMSPVESAFATSVSTTPTMSPSLFSYSPSSESGYEDDCEQDGGISRQA…	NFAT	PF00554.19_RHD_DNA_bind__PF16179.2_RHD_dimer	-	1	1	-	-	-	-	-	-	-	-	LSVP	-
32	Amorphea	Obazoa	Holozoa	Metazoa	Cnidaria	Anthozoa	Acropora digitifera	Adig_10239v107080	MEFTETNPFETDHFAPVTQDKEMNMFINPSPPAEFVPTMGEVADFSMDIPFPFTDVPSLGFPNLEEACQSRLDSGVSDSCPASPSPASSPSPLCSSSSSESGIEDGSDMEEASTFAGAPTGGILLKKENPLSPLNSLNEALESGNGRKRNRRSSCKQTSNVSSVLAELNKLLVQTSMSATSTSMGTSLPLQPHPVVTGLDPLACIQTTATTTKASLSCPMSVQSTGHVDAFVQSVPISSSSQLVGSVTSAKMSTSPPVASQSKTRSKQARNSRKLDEPKIVIIEEPEENYRARYESEGCRGPIHGSQENTFPTVKVTGYSDAIWITVHLTTSGGIPHYHSIHGPGSTKVPCKETTLEGGVPAVQVMVGPDSNMTAVLDSLSIRRLRNWEGDRELRKRGI…	NFAT	PF00554.19_RHD_DNA_bind	-	1	-	-	-	-	-	-	-	-	-	-	-
32	Amorphea	Obazoa	Holozoa	Metazoa	Cnidaria	Anthozoa	Acropora digitifera	Adig_6054v104467	MATNSEQQVNATLTDSLLMDVLNPGYLPDISALQVPTGSYQGPYLEILEQPKQRGFRFRYPCEGPSHGGLPGEYSEKGKKSYPSVQLCNYKGPARIVVSLVTSDENPMPHAHSLIGKNASNGVVTVQIGPEQGMTASFPNLGIQHVTKKNVGYVLMDRYLKMQMLHTATLNALTTDPRVFDIGAMVDEATADGDRGEFDKQIADTIAEEEASKVRSLVEKQKNSMNLSVVRLCFQAYLPDDNGCFTKALPPCFSRSVYDSKAPSAANLKICRMDRNSGCVTGNDEVYLLCDKVQKDYSTLQLCLFFNCQLACLTAMGGDTVAIVFKTPAYWNIAVERPVKVHLELRRKSDEETSDPVEFTYQPQMFDKEQIGSKRRKKIPHFSDYFKDGSGAKPRHISV…	NF-κB	PF00554.19_RHD_DNA_bind__PF16179.2_RHD_dimer__PF13637.3_Ank_4	-	1	1	3	1	-	-	-	-	-	-	LQVP	-
33	Amorphea	Obazoa	Holozoa	Metazoa	Cnidaria	Hydrozoa	Hydra magnipapillata	-				-	-	-	-	-	-	-	-	-	-	-	-	-
34	Amorphea	Obazoa	Holozoa	Metazoa	Placozoa	Trichoplaxidae	Trichoplax adhaerens	-				-	-	-	-	-	-	-	-	-	-	-	-	-
35	Amorphea	Obazoa	Holozoa	Metazoa	Ctenophora	Tentaculata	Mnemiopsis leidyi	-				-	-	-	-	-	-	-	-	-	-	-	-	-
36	Amorphea	Obazoa	Holozoa	Metazoa	Porifera	Calcarea	Sycon ciliatum	Scil_23899	MDELDSPNGDNAIVARLINGVGRGKDMQTEVPPNATSRSSSASPKSAGAAKPIINGERPYLTLDEQPKARGFRFRYSCEGPSHGGIPGESSEKTKRTYPTVTLHGYRGKKARIVASLICHDDPLRPHAHSLVGKNVVLGQTIVEVAGGGPTWEYSFNSLGILHVTKKNVAAVLMERYALAMVTPAAGPPATISLEPQPGEELEGGRAALSALGKHYKDQLEKLAQEQAASMNLSAIRLCFQAFMQDESGKYTRGTDPVVSQVIYDSKSPAASALKICRMHRNTGAAAGGDEIYILCDRVQRDDVEVKFMSDSSEHPWEADGIFGPADVHRQFAMVIKTPPFWNQNIANPVNVMIRLKRKHGEESSEGKLFTYTPNVEDVEEIGRKRKKPIPRFTPDAKV…	NF-κB	PF00554.19_RHD_DNA_bind__PF16179.2_RHD_dimer__PF12796.4_Ank_2	-	1	1	6	-	1	-	-	-	-	-	-	-
36	Amorphea	Obazoa	Holozoa	Metazoa	Porifera	Calcarea	Sycon ciliatum	Scil_33205	MDGSSVSHLSADGPSEGRVAGDPPRLQVLVQPNKNQKRRYNSDGPTRGQIKDDSGEKVPTVRLENFPHHVLMYMMACTSNGEPHPFFELQSVDKCGCKQSTLDGRPAVVTETSPEKAMEARFAACLKRLAMRTVQETNEHDFTKWKCESEKVHLGFLAVALPRHQPLASCLSNPIHMVQGRLLEMKRIIPSTGTSAGENVVCITGKNFPASANLKVRFFLNEGPDRPMWESYGDVDNGDSSEKHLVITVPRGPGMCAHRETVQVAVEILPATTTQTRQKTKHLYYSYMSSSASQGSIASRIKMMQSSIAEVRQDAQTMMRRIEPNTQGHISELLPEQMMPGFPPFRGPSVGHGYPVAGAPGIHDGGLHPAPLLMDPRTAPTANAAAVHPPAASYTSELQ…	NFAT	PF00554.19_RHD_DNA_bind__PF16179.2_RHD_dimer	-	1	-	-	-	-	-	-	-	-	-	-	-
36	Amorphea	Obazoa	Holozoa	Metazoa	Porifera	Calcarea	Sycon ciliatum	Scil_38737	MHFSALYGILDKAVMSMDLAGPVTQEAGGGFQRCISIALSPDSCSGGDFWAVLPGPVIWAVLFVINSSVLWTGDLLLLSQICGYSGPAIVDVYLSSPDGEVHDNVLVLGTNSNGAGEVETVDGGLQCIRIHTSTASSMEAVFSNVSVRRLRKFEIESSLRNRGVDPESHDCDRTIACLKFVACIPGHGDVTALSNAFQCSSQPGAPEILSVCPSTGHAAGGDSIALVGKRFKSGFKVRFFASTEQGQWESWATVNRDVSNQGAAVLELPQYGEGEVFMATKVQIEVRIGPEREPYISEPAEFTYLPPKGPESSCTRCAVNQPVALPPTPLSSRVHGGRCSPAPVPSSNSSDHRPTRLSHSTPNWGDLVTENLLSSLSCANTTEDLFPSNASNASSGILA…	NFAT	PF16179.2_RHD_dimer	-	-	1	-	-	-	-	-	-	-	-	-	-
36	Amorphea	Obazoa	Holozoa	Metazoa	Porifera	Calcarea	Sycon ciliatum	Scil_38739	MKSLTLYSEDDEAEGCFTPVALPRGIILSRKRKSPSFMDGAKRSCCTSDSPSSEAEGETPSLRIVVQPEKYFRARYTSEGSRGPMRGGQDGGYPTVKVSYGP	NFAT	PF00554.19_RHD_DNA_bind	-	1	-	-	-	-	-	-	-	-	-	-	-
36	Amorphea	Obazoa	Holozoa	Metazoa	Porifera	Calcarea	Sycon ciliatum	Scil_42065	MIMNGSSHGSEVAAAALTDEGRTSRKRKPSVNGPLRPDLDHDGIAEERQVDIDDDSPPIVAAAKIRSHSLTNGGSPPLKRRLKEENYIAQGGAIASFISQKYMPTRFCRTPTETSACEPSLEILEQPRARGFRFRYPCEGPCHGELRGESSEARLKTYPAVKLHGVQTRARILVSLVCHDDPIRPHAHCLVGRNVHAGQCRVEVGKETDWTAQFPRLSILHIPKKNAARVLLERYALMKDLSATWQDSQHKDMFGGASKLEDAQQERSKYDDKMALELQLLPGAREQLRGGAAALSTLDDEDRHQLEECAAEQARTMNLNVVRLCFQAFLPDESGKFTRRLEPKLSHPVYDTKASSSSALRICRLDRHSGSTLGGDEIFMLCDKVQKDDIAIRFFEERS…	NF-κB	PF00554.19_RHD_DNA_bind__PF16179.2_RHD_dimer	-	1	1	-	-	-	-	-	-	-	-	LSVP	-
36	Amorphea	Obazoa	Holozoa	Metazoa	Porifera	Calcarea	Sycon ciliatum	Scil_51127	MAPPTERRKKAVKRRTAKKRDVSTKRSSKRCTTSFSSHHPRAPSSHETLGPCREIPRAVSNACACRDSASPDIRPDETMEDGEQRVAGKSSMSLQWVKPPIKTYRARYKNELSKRGNCRGALEDETGDAWPVVKLTGYGEREAVHLDVSATTSDGQSHPLFFCKTAGRDAPTSCHGVPLSDGSQALRFVLRPEQENICDLKHIGVVRLQREAGGDSGRLGLAASQTNYFNLTVTAHIPHQSTPVTLQSGAIKCISSTQAVSKPVVTQVLQLADHSAAGASVKVLAMGKDFLPSTHFRVFQQRADKSVWQVTIPPEECVVHCTHNCVIQFTMPQPPSDVIRMGPSKDLKVFIDAGSNTTRRSISSVPLSEERAFLFQYPIASAFHGKSSNRTASLPITSV…	NFAT	PF00554.19_RHD_DNA_bind	-	1	-	-	-	-	-	-	-	-	-	-	-
36	Amorphea	Obazoa	Holozoa	Metazoa	Porifera	Calcarea	Sycon ciliatum	Scil_60447	MAKGKAAMKGSGRASHTQTASPHAVTMKQRIGKSYVERLRGDFERTSAAITAQGAQAVAAVEMARAVEKFRSDAVRSLLSSDQHWCMECVNGEPVEPTPFTNELDALMTTISGMPLEFNGIRTAIPRLVMVHEPEEMVRSRYKSEGCRAPIKGREHGTFPSVMIENYQGPVTVVASLETVEADIHPNILIQSTANEDASREIWMPNLIQSVAMKCSDEMVATFDNLAIRRLNKELVGKLRLSRKSTFTKASANDDGVIVYRAYLPHCTVPFSEVKSRRFACVVPAEPAVIDLVNPKIGGAAGGDTVVLVGRKFKSGFTVTVTDGDWSEQAVVDKATSNQNSAVINMPAYKDKRISKRVQVEVYVTTGPAKERLQSDSMTYTYAPEAERNAMGQAAQLPE…	NFAT	PF00554.19_RHD_DNA_bind__PF16179.2_RHD_dimer	-	1	1	-	-	-	-	-	-	-	-	-	-
36	Amorphea	Obazoa	Holozoa	Metazoa	Porifera	Calcarea	Sycon ciliatum	Scil_73441	MANPLRQWRNPEDPTTEGTQSQLDFADGGVASPAQLSEQGGPPSAASATTTNSEPQVVLTESDSNARINASRESGVPYLEIEEQPKERGFRFRYQCEGPSHGGLPGASSDQATKRRTHPTVRLHNHNGIGDRCRVVVSLICADDPLRPHAHSLVGRSVYSGQCVVEMGKDTDWRATFPNLGILHVTKKNVARVLVERYALALVGGQDDDSAQFGEPQANEELAGGRAALDRLPRSDVQKITELAEEQSRTMKLNAVRLCFQAFLQDKSGEFTTPLPPCISVVIHDSKAPSAAALKICRLDRHSGRVEGGDEVYLLCDRVQKDDISVKFFEVNKDGAVTWEKDGVFAPSDVHRQFAIVFKTPPYRYQHINSPVSCWVRLQRKSDDEHSEPKPFTYQPKAV…	NF-κB	PF00554.19_RHD_DNA_bind__PF16179.2_RHD_dimer	-	1	1	-	-	-	-	-	-	-	-	-	GGMFGGPPSGPPGPSGGGGAGGGGLLPGGFGDGLGLGDGGMGGGGLGGIGNWGELDLGAGDLLGG
36	Amorphea	Obazoa	Holozoa	Metazoa	Porifera	Calcarea	Sycon ciliatum	Scil_74006	MDAETKHHSEEDEKIEVEDDSLDDKLAVAAAVTLGPAGNGAVSATEESESSNADDGAASSEDGQEPAAATDLAVSPAPATVITPYVQVDSSKAELTILEEPRQRGFRFRYSCEGPSHGGLPGETSEKNRKSYPTVQLRKYEGRAARVVVSLVTQDDPPRPHAHSLVGRHVVNGQCTVQIGPETNWMASFPNLGILHVTKKNVVKVLLERYALALTGPGASSVALPIMPDLKPGTAPTSSLPDEAAVIAASMEKLSEEERSQLKAMAEEASRHMNLSVVRLCFQAYLADEQGSFTKPLQPCISQPVYDSKAPSASTLKISRMDRHSGSVLGGDEVYLLCDRVQKDDIEVRFFTEGDGSDSGDGRPDGWSALGVFAPSDVHRQFAIVFKTPAYCDTSISRP…	NF-κB	PF00554.19_RHD_DNA_bind__PF16179.2_RHD_dimer	-	1	1	-	-	-	-	-	-	-	-	-	GEAGNNGRGGGGGNGSNGGGGAAGGGGGGPMWGNPGSGGGAGGGASGSNGPGLFGDGFGFNG
36	Amorphea	Obazoa	Holozoa	Metazoa	Porifera	Calcarea	Sycon ciliatum	Scil_75024	MAPPTERRKKAVKRRTAKKRDVSTKRSSKRCTTSFSSHHPRAPSSHETLGPCREIPRAVSNACACRDSASPDIRPDETMEDGEQRVAGKSSMSLQWVKPPIKTYRARYKNELSKRGNCRGALEDETGDAWPVVKLTGYGEREAVHLDVSATTSDGQSHPLFFCKTAGRDAPTSCHGVPLSDGSQALRFVLRPEQENICDLKHIGVVRLQREAGGDSGRLGLAASQTNYFNLTVTAHIPHQSTPVTLQSGAIKCISSTQAVSKPVVTQVLQLADHSAAGASVKVLAMGKDFLPSTHFRVFQQRADKSVWQVTIPPEECVVHCTHNCVIQFTMPQPPSDVIRMGPSKDLKVFIDAGSNTTRRSISSVPLSEERAFLFQYPIASAFHGKSSNRTASLPITSV…	NFAT	PF00554.19_RHD_DNA_bind	-	1	-	-	-	-	-	-	-	-	-	-	-
36	Amorphea	Obazoa	Holozoa	Metazoa	Porifera	Calcarea	Sycon ciliatum	Scil_86512	HGGLPGEKSEKHRKSYPSVRLKNYLGRAKVVVSLVTSDDPAKPHAHRLIGRSVQNGICTAEIGAETDFKASFNLGILHATKKNVSSNLLVRFALAAQRIGGDGVLPESTDTLSWAAQPQEKELTEAEILESLGEERKAALTTLSKDVAAGMNLSVVRLCFQAYLDGPEGKFDQPLTPVVSHPVFDSKAPSSSSLKICRMDRCSGSVAGNDEVFLLCDRVQKDDVEVLFYDGPADGSDAKWTSHGLFSSSDVHRQFSIVFRTPPYHNLYVQSAVCVWIALRRKSDNEQSEPKSFLYQPLNMDPEKLASKRLKSVPNFSTEDYPSDGGGMLQSQSLSNTMHGGGAVPSRHDNPAVAVAPQPLPSAGGVPVTHQQPPVMPMPPTLTTIPVIVNSTGMPALLP…	NF-κB	PF00554.19_RHD_DNA_bind__PF16179.2_RHD_dimer	-	1	1	-	-	-	-	-	-	-	-	-	GGGMLQSQSLSNTMHGGG
37	Amorphea	Obazoa	Holozoa	Metazoa	Porifera	Calcarea	Leucosolenia complicata	Lcom_102855	MSPKRWLGPDTRAKVVGRRSRAESMAPSPQSWFDNLAIRRLNKELVGKLRLSRKSTFTKASANDDGVIVYRAYLPHCTVPFSEVKSRRFACVVPAEPAVIDLVNPKIGGAAGGDTVVLVGRKFKSGFTVTVTDGDWSEQAVVDKATSNQNSAVINMPAYKDKRISKRVQVEVYVTTGPAKERLQSDSMTYTYAPEAERNAMGQAAQLPEQKQKLEYVNTMPDTPQDSPSIVSSDDSSPVSSFCDALSSPASNLSLLTPTVTSAETTTMTASDFKPTSLDLDLAAPCGNLLDSLLMSFAPPTPTSSIPTFATTTTSAESSYLNKLIDMTLCQQQPGLLPSAQLGSSQSMASSVSSTSQLP	NFAT	PF16179.2_RHD_dimer	-	-	1	-	-	-	-	-	-	-	-	-	-
37	Amorphea	Obazoa	Holozoa	Metazoa	Porifera	Calcarea	Leucosolenia complicata	Lcom_106894	MEMAGPPSSTNISMQSRLAQQGPPPRLIVLVQPNRNQKRRYNSDGPTRGQIKDDSGERVPTVRLDNYLHHCLMYMMACTSNGEPHPFFELQSVDKCGCKPSTLDGRPAVITETSPDKAMEARFAACLKRLAMRTVQENSEFDFTKWKCESEKVHLGFLAVALPTHTPLASCLSDPIHMVQGQSRLLGRLED	NFAT	PF00554.19_RHD_DNA_bind	-	1	-	-	-	-	-	-	-	-	-	-	-
37	Amorphea	Obazoa	Holozoa	Metazoa	Porifera	Calcarea	Leucosolenia complicata	Lcom_112670	MAKASKRKTICSSSRRASSSRRTPSPERPTRRSSTARRRVTESSSQPDDGHGILSRLSLSGLMTAHRNPHRTEVLVSDIKPDGAMPSLQWIRPPIKTYRARYVNELAKRGNCRGALEDESGENCPRLQLVGVAGAPSVPLDVYAATSDGQPHPYFYCTTAGKDSPTCCYPEELENGCPVVRFTARSDENYCVNLKHIGVVRLKKEAVEEAHEKNRLAKNQTNYFYLKVVLSALPDVETLSEAIRCISSTQAVPKPVISHVLTLAGPASASTPEVVVVGKDFSPSKFTAYKPPPCTSQHCI	NFAT	PF00554.19_RHD_DNA_bind	-	1	-	-	-	-	-	-	-	-	-	-	-
37	Amorphea	Obazoa	Holozoa	Metazoa	Porifera	Calcarea	Leucosolenia complicata	Lcom_115644	MDLDALLAGFAGSEASASLLVEGAMASCKGESPHHEKPFLEIEEQPKERGSRFRYANQCDGSSSNNSYGIPGASSDPKSRKRTHPTVRLHNPEDIPGGKCRVAVTVVCCDDPLRPHAHSLFGRNVTSGDYTALLDGDTNWSTSLSNLVIVRVKKSKVASVLAERYALALAGQYHYGTELAEAGQDEEIAGGKAALKKLPRADVQKLTELAEEQ	NF-κB	PF00554.19_RHD_DNA_bind	-	1	-	-	-	-	-	-	-	-	-	-	-
37	Amorphea	Obazoa	Holozoa	Metazoa	Porifera	Calcarea	Leucosolenia complicata	Lcom_238837	KPDVKIMKCIGFQKFRYCGENRPGKKYQDKDFLQIALVNMSGKNVRVQIVCFDAERTDEIHPNGLVGRDCEHGVYTKTVPVSKSTQIVRIPYLRTERILTKKTKDESNK	NF-κB	PF00554.19_RHD_DNA_bind	-	1	-	-	-	-	-	-	-	-	-	-	-
37	Amorphea	Obazoa	Holozoa	Metazoa	Porifera	Calcarea	Leucosolenia complicata	Lcom_30711	MPEFFVCFHFFHFLFFSCGSSLLSTNLLFFVCCLICSFSNVSIRRLRKFEIDAALRIRGVNPESHDCDRTVACLKFVAHIPGQKDISVLSETFQCSTQPGAPEILLVSPSVGSAAGGESLALVGKRFKAGFKVRFFASTEQGHWEAWASVNRDISNQGAAVITVPRYADGEVFIGTKVQIEVRIGPEREPYVSEPAEFTYLPPKALETPKCVCTHPKSISLPATPVSHQGRARSCSPGPVHTQRASVATPSTLDSAGSWEELMSEDILSSITSTPVDVDLFPSNESSASSSLLSDISSWSDFSLFSNEYPVDFSVQTPALFPDISEITEFQEWSIIRHAVTEFTATLPSESNMIAQHLHSLVNQRCPLLHEIYVKCSRKSVQVNDATPAYLMKRQLNLY…	NFAT	PF16179.2_RHD_dimer	-	-	1	-	-	-	-	-	-	-	-	-	-
37	Amorphea	Obazoa	Holozoa	Metazoa	Porifera	Calcarea	Leucosolenia complicata	Lcom_32593	MPEVEEMRSVVENGGNPTPSGDIPMGGTTEVLNRSAAGSSQDAGVVSSASDEHSDSDDSSDDKPHITLDEQPKSRGFRFRYSCEGPSHGGITGESSERGKRTFPTVTLHNCTGETARVLVSLICCDDPFRPHAHSLVGKNVVCGQAVVEMSASTNWQHSFSNLGVLHVTKKNTTNVLMERYALALTEGSPCSLTAGEPTAGEELPGGREALASLDRETRTKVRSLAEDQAASMNLSAVRLCFQAFLPDKNGEFRVGLPPAVSHVIYDSKSPASSALKICRMHRNTGSVAGGDEIYILCDRVQREDIQVKFVSEGGERGEREWEADGIFSPSDVHRQCAIVIKTPPFWNQYIESPVNVAIRLKRRSGEEMSEGKLFTYTPAVEEYDELIRRKRKKPIPRF…	NF-κB	PF00554.19_RHD_DNA_bind__PF16179.2_RHD_dimer__PF13637.3_Ank_4__PF12796.4_Ank_2	-	1	1	6	1	1	-	-	-	-	-	-	-
37	Amorphea	Obazoa	Holozoa	Metazoa	Porifera	Calcarea	Leucosolenia complicata	Lcom_32738	MPEVEEMRSVVENGGNPTPSGDIPMGGTTEVLNRSAAGSSQDAGVVSSASDEHSDSDDSSDDKPHITLDEQPKSRGFRFRYSCEGPSHGGITGESSERGKRTFPTVTLHNCTGETARVLVSLICCDDPFRPHAHSLVGKNVVCGQAVVEMSASTNWQHSFSNLGVLHVTKKNTTNVLMERYALALTEGSPCSLTAGEPTAGEELPGGREALASLDRETRTKVRSLAEDQAASMNLSAVRLCFQAFLPDKNGEFRVGLPPAVSHVIYDSKSPASSALKICRMHRNTGSVAGGDEIYILCDRVQREDIQVKFVSEGGERGEREWEADGIFSPSDVHRQCAIVIKTPPFWNQYIESPVNVAIRLKRRSGEEMSEGKLFTYTPAVEEYDELIRRKRKKPIPRF…	NF-κB	PF00554.19_RHD_DNA_bind__PF16179.2_RHD_dimer__PF13637.3_Ank_4__PF12796.4_Ank_2	-	1	1	6	1	1	-	-	-	-	-	-	-
37	Amorphea	Obazoa	Holozoa	Metazoa	Porifera	Calcarea	Leucosolenia complicata	Lcom_35914	MSYLAFTRMPDEMECGDFGISDRQPRAASSTPPQVVATKRMRHVSPADALHGAPAKKSKKSARPSKAEAKVAVPSSYEFVEDADFPINQHSTVSSCQQYREHALENNGICPVLTVIEQPEKVVRSRYESEGKRAPMSALDTSKFPTVQARGYSGRVRIVAYLSTLTGEMHPNILIRSTDPDDTSVEVALPGGAQGVALTCDGDSPKAM	NFAT	PF00554.19_RHD_DNA_bind	-	1	-	-	-	-	-	-	-	-	-	-	-
37	Amorphea	Obazoa	Holozoa	Metazoa	Porifera	Calcarea	Leucosolenia complicata	Lcom_38056	MAEPQPHTQWRNATVEDSPPAIDMNAGLGSPAAGDDHARDSGRRGADAVLTEETIASRKDESRRSGKPYLEIEEQPKERGFRFRYQCEGPSHGGLPGASSDTQTRKRTHPTVRLHNPEGIRGGKCRVVVSLICCDDPLRPHAHSLVGRNVYSGQCVVEIGMDTDWRATFPNLGILHVTKKNVARVLVERYALALVGAEGLGIESQEARQDEELAGGKAALDKLPKSDVQKITELAEEQARTMKLNAVRLCFQAFLQDTNGQYDIPLPPCISNVIHDSKAPSANALKICRLDRHSGKVDGGEEVYMLCDRVQKDDISVKFYEVNKDGNTVWEADGLFSPSDVHRQFAIVFKTPPYRSQSIQNPVTCWMRLQRKSDDEFSEPKPFCYQPKVFDEEAIGRKR…	NF-κB	PF00554.19_RHD_DNA_bind__PF16179.2_RHD_dimer__PF12796.4_Ank_2__PF00023.27_Ank	-	1	1	6	1	1	-	-	-	-	-	-	GGLFGGPPNPPGGPGGSGGGASGRGPGEFGDGLSLSDPNLGGLGGFGLDFDLGGGGGGNLLGASGYG
37	Amorphea	Obazoa	Holozoa	Metazoa	Porifera	Calcarea	Leucosolenia complicata	Lcom_38720	MSYLAFTRMPDEMECGDFGISDRQPRAASSTPPQVVATKRMRHVSPADALHGAPAKKSKKSARPSKAEAKVAVPSSYEFVEDADFPINQHSTVSSCQQYREHALENNGICPVLTVIEQPEKVVRSRYESEGKRAPMSALDTSKFPTVQARGYSGRVRIVAYLSTLTGEMHPNILIRSTDPDDTSVEVALPGGAQGVALTCDGDSPKAIFSNVTVRRLRKKDEQKRPKAMCTANDDARITFMAFLPGCSTPVATVSTDRLACVVAEEPAKVRKVFPDQGSADGFQAVLVGNLFKSGFHVRVTVGNWSQECQVDRQDSNQNAAVIKIPAYRDARITKEVVGTISVITGPQRDRLTSVAKHFKYMPISECCKCGSPQAASAQKAVMVAEPLEEQHQDRLSVL…	NFAT	PF00554.19_RHD_DNA_bind__PF16179.2_RHD_dimer	-	1	1	-	-	-	-	-	-	-	-	-	-
37	Amorphea	Obazoa	Holozoa	Metazoa	Porifera	Calcarea	Leucosolenia complicata	Lcom_41073	MLLLSQICGYSGPAVVDVYLSSPDGTIHDNVLVLGTNSNGAGEVVTVDGGRQCIRVHTSTASSMEAVFSNVSIRRLRKFEIDAALRIRGVNPESHDCDRTVACLKFVAHIPGQKDISVLSETFQCSTQPGAPEILLVSPSVGSAAGGESLALVGKRFKAGFKVRFFASTEQGHWEAWASVNRDISNQGAAVITVPRYADGEVFIGTKVQIEVRIGPEREPYVSEPAEFTYLPPKALETPKCVCTHPKSISLPATPVSHQGRARSCSPGPVHTQRASVATPSTLDSAGSWEELMSEDILSSITSTPVDVDLFPSNESSASSSLLSDISSWSDFSLFSNEYPVDFSVQTPALFPDISEITEFQEWSIIRHAVTEFTATLPSESNMIAQHLHSLVNQRCPLL…	NFAT	PF16179.2_RHD_dimer	-	-	1	-	-	-	-	-	-	-	-	-	-
37	Amorphea	Obazoa	Holozoa	Metazoa	Porifera	Calcarea	Leucosolenia complicata	Lcom_41074	MKSLLAEDDEPRAIVPTSRRHVEYGVTRKRKMSASDDLLGKRVYCRSELSSGSDILTSSCDPVPSIEIAVQPEKYFRARYISEGSRGPMRGRQDSAYPTVKVSYKC	NFAT	PF00554.19_RHD_DNA_bind	-	1	-	-	-	-	-	-	-	-	-	-	-
37	Amorphea	Obazoa	Holozoa	Metazoa	Porifera	Calcarea	Leucosolenia complicata	Lcom_44393	MNGINVTSLVGKRSARDLREGERSDSDSADERLEKTRESGEQGERSRTPPAKRIKEENYAVQSGVANFIESLYFPLHPETTVQRSSEPVSDNEPHLSIIEQPRARGFRFRYPCEGPCHGELRGENSEPRMKTYPSVKLHGVQTKARIHVSLVCHDDPIRPHAHCLVGKNVHSGECSVVIGSETNWTATFPGLSILHIPKKNAARTLLERYALMKESQFSSSHPTSANGSTPRPGESQDRHADKSKYDDKMALELQLLPGAREQLMGGAAALASLEKNEIRQLEACAADQARTMNLNVVRLRFQAFLQDKSGAFTRPLAPKLSHSVYDTKASSSSALKIVKMDRQTGSVLGGDEVFMLCDKVQKDDITIRFFEGHSVDDTTEAECKWEADGEFTMNDVHR…	NF-κB	PF00554.19_RHD_DNA_bind__PF16179.2_RHD_dimer	-	1	1	-	-	-	-	-	-	-	-	-	-
37	Amorphea	Obazoa	Holozoa	Metazoa	Porifera	Calcarea	Leucosolenia complicata	Lcom_45140	MNGINVTSLVGKRSARDLREGERSDSDSADERLEKTRESGEQGERSRTPPAKRIKEENYAVQSGVANFIESLYFPLHPETTVQRSSEPVSDNEPHLSIIEQPRARGFRFRYPCEGPCHGELRGENSEPRMKTYPSVKLHGVQTKARIHVSLVCHDDPIRPHAHCLVGKNVHSGECSVVIGSETNWTATFPGLSILHIPKKNAARTLLERYALMKESQFSSSHPTSANGSTPRPGESQDRHADKSKYDDKMALELQLLPGAREQLMGGAAALASLEKNEIRQLEACAADQARTMNLNVVRLRFQAFLQDKSGAFTRPLAPKLSHSVYDTKASSSSALKIVKMDRQTGSVLGGDEVFMLCDKVQKDDITIRFFEGHSVDDTTEAECKWEADGEFTMNDVHR…	NF-κB	PF00554.19_RHD_DNA_bind__PF16179.2_RHD_dimer	-	1	1	-	-	-	-	-	-	-	-	-	-
37	Amorphea	Obazoa	Holozoa	Metazoa	Porifera	Calcarea	Leucosolenia complicata	Lcom_45816	MNGINVTSLVGKRSARDLREGERSDSDSADERLEKTRESGEQGERSRTPPAKRIKEENYAVQSGVANFIESLYFPLHPETTVQRSSEPVSDNEPHLSIIEQPRARGFRFRYPCEGPCHGELRGENSEPRMKTYPSVKLHGVQTKARIHVSLVCHDDPIRPHAHCLVGKNVHSGECSVVIGSETNWTATFPGLSILHIPKKNAARTLLERYALMKESQFSSSHPTSANGSTPRPGESQDRHADKSKYDDKMALELQLLPGAREQLMGGAAALASLEKNEIRQLEACAADQARTMNLNVVRLRFQAFLQDKSGAFTRPLAPKLSHSVYDTKASSSSALKIVKMDRQTGSVLGGDEVFMLCDKVQKDDITIRFFEGHSVDDTTEAECKWEADGEFTMNDVHR…	NF-κB	PF00554.19_RHD_DNA_bind__PF16179.2_RHD_dimer	-	1	1	-	-	-	-	-	-	-	-	-	-
37	Amorphea	Obazoa	Holozoa	Metazoa	Porifera	Calcarea	Leucosolenia complicata	Lcom_50352	MSYLAFTRMPDEMECGDFGISDRQPRAASSTPPQVVATKRMRHVSPADALHGAPAKKSKKSARPSKAEAKVAVPSSYEFVEDADFPINQHSTVSSCQQYREHALENNGICPVLTVIEQPEKVVRSRYESEGKRAPMSALDTSKFPTVQARGYSGRVRIVAYLSTLTGEMHPNILIRSTDPDDTSVEVALPGGAQGVALTCDGDSPKAIFSNVTVRRLRKKDEQKRPKAMCTANDDARITFMAFLPGCSTPVATVSTDRLACVVAEEPAKVRKVFPDQGSADGFQAVLVGNLFKSGFHVRVTVGNWSQECQVDRQDSNQNAAVIKIPAYRDARITKEVVGTISVITGPQRDRLTSVAKHFKYMPISECCKCGSPQAASAQKAVMVAEPLEEQHQDRLSVL…	NFAT	PF00554.19_RHD_DNA_bind__PF16179.2_RHD_dimer	-	1	1	-	-	-	-	-	-	-	-	-	-
37	Amorphea	Obazoa	Holozoa	Metazoa	Porifera	Calcarea	Leucosolenia complicata	Lcom_51781	MDADGKLPPQDASSLPPKRETSSSGAASDQPDAGMEGTITELPERHSVASHGSGAAAPNSGASVMDDESTAKPDGAPEPAVIQSLPIPQADSSNAKLKIIEEPRQRGFRFRYSCEGPSHGGLPGESSEKNRKSYPTVQLDGYAGDAARVVVSLVTQDDPPRPHAHSLVGRHVINGQCTVQVGPDTNWMASFPNLGILHVTKKNVVKVLLERYALALSGPGANAVALPIMADLKPGSVPAPVQEDEAAIIAASMSELSEQEQGQLHAMAEEASRHMNLSVVRLCFQAYLADEQGNFTKPLAPCISQPVFDSKAPSASTLKICRMDRHSGSVLGGDEVYLLCDRVQKDDIEVRFFTEAEGSDSGDTKSESWCAYGSFAPSDVHRQFAIVLKTPAYYDTSIS…	NF-κB	PF00554.19_RHD_DNA_bind__PF16179.2_RHD_dimer	-	1	1	-	-	-	-	-	-	-	-	-	GNGSGNGGGGAGGGGASGAGSGDPMWGSTGGSGHQASGGSGTSG
37	Amorphea	Obazoa	Holozoa	Metazoa	Porifera	Calcarea	Leucosolenia complicata	Lcom_55111	MSTPSSPVRTTSDATYSLLTVTATELEESANCRDQQACENGNGCSPPPATQLATLDETEGKVPFPVLEIIEQPRQRGFRFRYHCEGPSHGGLPGEKSEKHKKSFPTVVLRNHPGRAKVVVSLVTGEDPAKPHAHRLIGKSECNGVCTVDIGPESDYKTSFNLGILHAAKKNVSSNLRQRLVLTARGLGYKTLPVETDIMTWRATPQSGDQQENDIASSLGEEVRAALGRVVKEMEANMNLSMVRLCFQAFLEGADGVFEHAIAPVFSQPVYDSKAPSSASLKICRMDKCCGCVSGGDEVFILCDRLQKDDIEVVLFDGPEDGSDIRWTAPGVFASSDVHRQVAIVFRTPAYADQRIPAPVNVWITLRRKSDGEQSKPRQFCYQPQIEDAEKLDGKRRKP…	NF-κB	PF00554.19_RHD_DNA_bind__PF16179.2_RHD_dimer	-	1	1	-	-	-	-	-	-	-	-	-	-
37	Amorphea	Obazoa	Holozoa	Metazoa	Porifera	Calcarea	Leucosolenia complicata	Lcom_85983	RLCFQAFLQDADGRFRVPLPPCVSNVVHDSVTSPALRICRMVPRAGAVKGGDEICLLCERIQKDDVSVKVFEVNKDNDTVWEADGYFGPSDVHRQHSIVFRTPPYRFQQVTATVNCWICLERKSDGARSEPRPFSYQPLDVEFIGRKRKRFSSGPVAPDLDVGQLSTANTNHTT	NF-κB	PF00554.19_RHD_DNA_bind__PF16179.2_RHD_dimer	-	1	1	-	-	-	-	-	-	-	-	-	-
38	Amorphea	Obazoa	Holozoa	Metazoa	Porifera	Demospongiae	Ephydatia muelleri	Emue_m.48144	MNYCASPGIKQQSLEFESPRKRKRTCQTQFSDTSSPPSPESGIDLDMASPPWFATSRSNTSNAQGGYTLIIVEEPEQNYRARYESEGTRGPLKGQDDNHPAVKVCGGQPCNGKVYVQLVYEDGSEHGACSLDDSGERRHALVKDIGVSNGMTAIFDDLRIRREKKDTKQKVPGGRKQSKPVVTANERNDKIACLRFTAMLEQPSGPGITVSAKSRPIILDTHQEPAELEWVKPSTASYNGGEEIVIKGTKMTSPKVIFILPSANGHDIELSGAVAKEQSHQNVVVVKVPSLSKHVSGLAEKQKIFASVVVATGKGQLKSNGLSFTFLPDDVCPHCHQRKPNFSPEHVKASASPCLQPLLVPTAEIHSQISQQGSFYPKLGGPPISSVDCGLNSHGSYSF…	NFAT	PF00554.22_RHD_DNA_bind	-	1	-	-	-	-	-	-	-	-	-	LLVP	-
38	Amorphea	Obazoa	Holozoa	Metazoa	Porifera	Demospongiae	Ephydatia muelleri	Emue_m.65151	MSDSNSLGDGMMTETLAASLCLQNMTHGPDSLGGSPLSITPRLEIIEQPKARGFRFRYDCEGQSHGGLPGENSEKNRRQKTYPTVRLLGYRGRARILVSLVSETDPPVPHAHSIVGKNTEDGKCMVEITPETDMYAQFSNLGILHVTKKKVPEVLAKRLYQQIQMKEGIDHMDDDVSQLTEEEHAGLREQAKQIAKSMNLSVVRLCFQAFLPDEAGRFTIPVEPVFSQKVYDCKAPCAGTLKICRLDKTNGSVKGGDEVYLLCDKVQKNDIEVVFFEDRVENGGPQSVQPWTAKGRFGPNDVHHQYAIVFQTPPFYNMAIEKPVSVWIALRRPSDQEQSDAKRFLYLPQEFDEERIGAKRKKKMQHFNNFFGDGGAGGPGSLGGGGGGGGGAANFFKGM…	NF-κB	PF00554.22_RHD_DNA_bind__PF16179.5_RHD_dimer	-	1	1	-	-	-	-	-	-	-	-	-	GDGGAGGPGSLGGGGGGGGGAANFFKGMGADFMYGGGSTGYYGGNGGGGGGGG
39	Amorphea	Obazoa	Holozoa	Metazoa	Porifera	Demospongiae	Amphimedon queenslandica	Aque_XP_003382641	MAFNGIDPSSLPEALIRDTMNTLPTHIVNSNPDSLNSSPYSSLTQVRLEIVEQPKSRGFRFRYDCEGQSHGGLPGENSEKNRRQKTYPTVHLKGYRGRARVMVSLVTDSDPAMPHAHSIVGKNAIDGRCVVEIGPETDMYAQFTSLGILHVTKKKVPEVLTRRLLQQTTPRGQMVDQMEVVDVDMTTAQLTSEEQDEIHQQAQTLAKSMNLSVVRLCFQAFLPDENGRYTIPIDPVFSNKVYDSKAPSAGTLKICRLDRTSGSVKGGDDVFLLCDKVQKNDIEVVFYEDKQETTGGMQLQPWMAKGRFGPNDVHHQYAIVFQTPTFYNQAIEHPVQVWIALKRPSDHETSEPKPFLYLPQEFDEERIGQKRRKKITHFNNFFEGPGGGGGAGGGAGGAG…	NF-κB	PF00554.19_RHD_DNA_bind__PF16179.2_RHD_dimer__PF12796.4_Ank_2__PF12796.4_Ank_2__PF00531.19_Death	-	1	1	7	-	2	-	-	-	1	-	-	GGGGGAGGGAGGAGGNFFSRDFNYGSGGGYNSGFNFFGGSSGGGGGSGGGSANNAGTGGGTTFSGG
40	Amorphea	Obazoa	Holozoa	Metazoa	Porifera	Homoscleromorpha	Oscarella carmela	Ocar_g116_t1	MSQACDQGLPSSVTCESDDDTDVPVSVVPRQRKRKLAVHLSAAQTASHHHQHQSLLRSSAAMATSPPRQAAVRYAPLRQRASXXPSPATVYKKVRRFISYPDSGLDGDHADDEEEEDEDFVSSPFVSPTASPAPAGRLTMDLPIGLEPYLKIMEQPETHYRARYACEGCRGPMKARSAETTNENVFPTVKVMNYMGSATVQVYLVTTSGEPHYHVLVPGSSRKSDCKATLVDGTPSLELTLNGEDMTASLDNLSVRRLRRWEGDRKLRNRGVDPATFRKDRVQAALMFQATIFTPEGVRILKCQSEPFQCTAPKGSPEISWISHDSGPVNGGNEIDDVWEAFAVVDRNKSNQGGAVVEVPPFQDLSINASEKVCIEVRIGPEKNPQLSDPVEYTYVPYV…	NFAT	PF00554.19_RHD_DNA_bind__PF16179.2_RHD_dimer	-	1	1	-	-	-	-	-	-	-	-	-	-
40	Amorphea	Obazoa	Holozoa	Metazoa	Porifera	Homoscleromorpha	Oscarella carmela	Ocar_g4878_t1	MSYQQIGNSVLNPSNAAMSTTVTEQAAFDAVQEIEAADFMNVSGDFGSLTLGDENVSLTQILGITANPSASGGLTHAAVVAGDTVTVLDEGGQAGGRKGGGVGTGLALPNVQDLSTIDVRALGHSEDSMKDLLELIKEDSQPKQNAFMHPAHVQRDAPAMVVVKQEAVEGRMDYRRKRPHEQSAITSEIDLKRRLLQMQLDRHHQLVEMGLVPAAREGRQSQPVLRITNQPYPCQKKRYKTDGPKRGIIKSATGNEFPSVQIDGYGGTADVVAYAATSSSDPHPFYDIEVAPDNYSAQMTSLNDGTPCVKVRIDQPTNGMKAVFSGISTKRLKLREVKAKLGYDRWLNESETVHLGFLAFIPTGDNPQIVLNGLSQSIDVYGNDDTERNAHIVSEMATL	NFAT	PF00554.19_RHD_DNA_bind	-	1	-	-	-	-	-	-	-	-	-	-	-
40	Amorphea	Obazoa	Holozoa	Metazoa	Porifera	Homoscleromorpha	Oscarella carmela	Ocar_g6369_t1	MDDIPSGLLEEMLRSAQGASQQLPDVGHLMSGLTVEDMNARTDAPLLRIIEQPKSRGFRFRYPCEGPSHGGLPGTSSTKTRKSYPTVKLFHYTGKARLMLSLVTNDNPPRPHAHSLVGKNAQSGQCTVEFDPDQNMCASFPNLGILHETKRNVPKALLLRYAWEKYHDIRLLSGGNDMSATMEDNVEVGVDQRDLPPLSESMLIDLRKKADEDAKNMNLSVVRLCFQAFLPDEHGHFVNPLSPCISDPVYDSKAPSASTLKICRMDRHSGSVAGGDEIFLLCDRVQKDDIEVKFIEKEPVAGGNWEALASFSTNDVHRQYAIVFKTPRYWNQNISQSVQVYIQLKRKSDGELSEPKVFTYQPLEYDIEQIGRKRRKKIPNFQESMFPRYAQNAGVSLPP…	NF-κB	PF00554.19_RHD_DNA_bind__PF16179.2_RHD_dimer	-	1	1	-	-	-	-	-	-	-	-	-	-
41	Amorphea	Obazoa	Holozoa	Choanoflagellatea	Acanthoecida	Stephanoecidae	Didymoeca costata	Dcos_m.57667	MALCVAIMEPPPAPGQFRSDDSDERHRQRMIGIQDIGDSPEESFPPFAIQRERMGSQSDNETSSILPSLTAGNRDGYHEGEDTNGLTSTFPFSNTTLPFDLIPRGFSSFEPNLVHDTQDREEQTQHKQPPVQQQQLQPPKTPKEKVPDTPKTAGRSSKRKLRAEPAQIAVLKEPYPSARKPSRATKRKRGSRGSIASLAGVPQTASGAAEDEKIFMKKKDDLLVILEQPAHYERFRYEKENRSNCLGGRQDGSFPTVAVNPKHPHAEYLTNGTLINVSLVKKDIKNGLEPHWHTLEGKDGPISRKITGGRAVFPNLVVKRERQEEQQGRKVEKRLKEDTKALRLRFFADYYTSDGQRHTASAVSDIVGNDEVKIIETSHHEGFESVKQRVLMLTAKFDK…		PF00554.20_RHD_DNA_bind	-	1	-	-	-	-	-	-	-	-	-	-	-
42	Amorphea	Obazoa	Holozoa	Choanoflagellatea	Acanthoecida	Stephanoecidae	Diaphanoeca grandis	Dgra_m.53837	SHQFSLQQRVPNPEYDLLSFQQQQNQQHQQWQHQQQQHPQPLHRMLPQAGSPPSKKQRTGSLQPWPHDTTVFTTQASSNDAHQAQVPPPLHDQLPQQFSTSHSTAASHQPYLPHESTDTVFGLASSESGTMPLPAVDSFNGLDTAYARYKLQNPLQSILPTTTSQRASALQHNQLFTQQQHLPHPTLRPNMGNPTSIPENVRHNNPKRQQDQTYQRQPHKEEAATTNAQGVQFKHPPTHATTRQPTTTFEGVLGITVQPAPYARFRYLKEGRRAALQGRNNMYPTVRLSKEWMDKVVGDVLVVPALVTRHDDASGEPKRHYHTLECVDDDGHLERVLDKAGFAVFDNMVVTRTPFKHAATVGLPHSQRDDQMVVRLMFSVAFQCTDGTRVQSRVISEPV…		PF16179.3_RHD_dimer	-	-	1	-	-	-	-	-	-	-	-	LVVP	-
42	Amorphea	Obazoa	Holozoa	Choanoflagellatea	Acanthoecida	Stephanoecidae	Diaphanoeca grandis	Dgra_m.68592	MALQQAPSQPELLPNATDTHYLADPEQRTLSSETLTPNDARSNFFDNGDPVEEMAPSRRSSSVKPTKKKRITYDQPQPQPQPPPQSQSQQWDNEPPSKTPSATVDEAPWGIALLDPLQSSTIPDSVKSPAKHTALSSSALSSTPYDSDETVVEGAIMIVVQPAEHGRFRYTKEGRKTSLQGRVEGRFPTVQVSPKFRQHIPDDTMIQASVVTRHDDQNGKPIPHWHVLEGRNNTSPALPVKNGVVEFKNLVVNRNTFEVHGIRTRTHTDDQQVIRIMFEVHFIMDDNLVVSRVITEPVYGNELKIFKLSALHVASECETEVMILTSKIKKRNTSLRLTDPTPMAYAHEPLGLGWTLDSQNRPMFNIKNLYVHHQHAIMATFPPFWNKALQTTKTIEVRL…		PF00554.20_RHD_DNA_bind	-	1	-	-	-	-	-	-	-	-	-	-	-
42	Amorphea	Obazoa	Holozoa	Choanoflagellatea	Acanthoecida	Stephanoecidae	Diaphanoeca grandis	Dgra_m.73238	NNNNNNNSIHTGVRSILPPQQNSGHLQEQPHQQQKQSTRFTEGVLSISAQPAPYGRFRYRKEGRRTPLQGRCDGLFPTVIVAPEWIDRASSPIVITPSLVTRSNDLEGEPIPHYHSLECIQENVQLERPIMHGVAVFHNLVVNRVPFKEAAVLGLPGSTRDDQMVIRVLFTTRFRCTDGSHVEARVISEPIFGSDLRIEHVSHAWVAVDEATSITLLTRKVAKKRMAIQITDSIQIHMLDTNAVAAGWFLEHGYPTVLIEDVDVHMQYACTIKIPPYWDQTITTARVVKIQLVDVLANAGSEPQSIEYRPILYRMQYAAAKPFGFR		PF16179.3_RHD_dimer	-	-	1	-	-	-	-	-	-	-	-	-	-
43	Amorphea	Obazoa	Holozoa	Choanoflagellatea	Acanthoecida	Stephanoecidae	Stephanoeca diplocostata Australia	Sdip_AU_m.283612	MSFSGDKHNIEHDGAGTYLHTSENYNAKPFVPSPTAQQLAHIYTPAPDDPHFWTFSQRSGAAQVVPSGVADQPHDNWPLEHLEMLQHDIARDSRPKRRRVDPRDIGVHTSLAAPSLTGAEMTSGADLLKNVGQQALGYPVSPVSSAANFSPHRVHRPQYHQIRRMHQDMSPMGKYTTSPTAGCHIPGQQASLCQPPAVRYKEVTNVLTILEQPTEHGRFRYKKEKRRTPLNGRKEGTFPAVGLQGEWQHKVRDGTVIYASVVTRQNDSRGIPMPHWHGLEGKTGESATQRVVQGKATFSNLVVVRNERNAHRCAEDHQVIRIMFQVKFDDPETGEHYYSFVVSEPIYGTELKIHNVSHRIIATERETEVIFLTSKIKKQNIALKLTDSAPNADWRPPTN…		PF00554.20_RHD_DNA_bind	-	1	-	-	-	-	-	-	-	-	-	-	-
43	Amorphea	Obazoa	Holozoa	Choanoflagellatea	Acanthoecida	Stephanoecidae	Stephanoeca diplocostata Australia	Sdip_AU_m.415255	RRSWKRKKSGDALGDMSRQLHARALSQSSRRSSDSAASTTTTSSRSTASFYSPSPSSTNPAALARGAPGGGAAVAEVRGLSPPVPLVPGVLEITQQPAERGRFRYSKERRNTALHGREEGSSPAVAVTAAYRHLVPEGTTVDVTVVTKDDDKNGNPVQHWHTLDGKNGDSIARPLDKDKQATFSQLVVTRGTCDRASSQKTSEDQQVIRLLFTMMFYTTEGRPAYARVLSDPIHGRDLKLHHISHTSVHVLGGSVIILTSKVKRRTVRLKITDMQPHSWRDGPIHTLQRTLDMRGWKLDEDNRPTIYLADLHVHYQYGLVVNMPPFWDQNITTPREVEIQLVDDDQRSAALTMEYCPSVVARGHHSVAQQPQQTPTQSFSQLQQYQSHFGHHIPGVSAT…		PF00554.20_RHD_DNA_bind	-	1	-	-	-	-	-	-	-	-	-	-	-
44	Amorphea	Obazoa	Holozoa	Choanoflagellatea	Acanthoecida	Stephanoecidae	Stephanoeca diplocostata France	Sdip_FR_m.262780	MSFSGDKHNIEHDGAGTYLHTSENYNAKPFVPSPTAQQLAHIYTPAPDDPHFWTFSQRSGAAQVVPSGVADQPHDNWPLEHLEMLQHDIARDSRPKRRRVDPRDIGLHTSLAGPSLTGAEITSGADLLKNVGQQALGYPVSPVSSAANFSPHRVHRPQYHQIRRMHQDMSPMGKYTTSPTAGCHIPGQQASLCQPPAVRYKEVTNVLTILEQPTEHGRFRYKKEKRRTPLNGRKEGTFPAVGLQGEWQHKVRDGTVIYASVVTRQNDSRGIPMPHWHGLEGKTGESATQRVVQGKATFSNLVVVRNERNAHRCAEDHQVIRIMFQVKFDDPETGEHYYSFVVSEPIYGTELKIHNVSHRIIATERETEVIFLTSKIKKQNIALKLTDSAPNADWRPPTN…		PF00554.20_RHD_DNA_bind	-	1	-	-	-	-	-	-	-	-	-	-	-
44	Amorphea	Obazoa	Holozoa	Choanoflagellatea	Acanthoecida	Stephanoecidae	Stephanoeca diplocostata France	Sdip_FR_m.557985	DSAASTTTTSSRSTASFYSPSPSSTNPAALARGAPGGGAAVAEVRGLSPPVPLVPGVLEITQQPAERGRFRYSKERRNTALHGREEGSSPAVAVTAAYRHLVPEGTTVDVTVVTKDDDKNGNPVQHWHTLDGKNGDSIARPLDKDKQATFSQLVVTRGTCDRASSQKTSEDQQVIRLLFTMMFYTTEGRPAYARVLSDPIHGRDLKLHHISHTSVHVLGGSVIILTSKVKRRTVRLKITDMQPHSWRDGPIHTLQRTLDMRGWKLDEDNRPTIYLADLHVHYQYGLVVNMPPFWDQNITTPREVEIQLVDDDQRSAALTMEYCPSVVARGHHSVAQQPQQTPTQSFSQLQQYQSHFGHHIPGVSATSTNSRSISPLLQSIFTRPGDMYPTWQHEHHGTP…		PF00554.20_RHD_DNA_bind	-	1	-	-	-	-	-	-	-	-	-	-	-
45	Amorphea	Obazoa	Holozoa	Choanoflagellatea	Acanthoecida	Acanthoecidae	Helgoeca nana	Hnan_m.33607	MDQWQSRHPSQKRSRTDSPPPNAMSMAHSPMKLLHPFSGGAVDAMHEDVGAAAAEVPLGPFLGLDALAMHHFDLPDPDDPRTALRLEDLTAKPPPPPPEAVPPWPGVTSSGTSPTTPLSPPHKPRNEESFPTSMTPSPMGGAAVREPESASRGHPIMPGVLRIMQQPASHGRFRYSKEGRKTPLHGRADGTFPAVAVAGRYRRLIEDGTHIDVALVTKHDDERGHPVQHWHVLEGKEGGPVSRPLKSGVATFPNLVVTRTTAEKEGGARNVEDQHVIRLMYTMLFRDESGRLVQAQAISEPIYGLEVKIHRMSHMHIPATGNIEVFFLTSKIKRKNIILKFTEVTPSAFDPGPRSMWQLDEDNCLTYSMKDLTVHYQYAVVVRVPPFWDQTITAPRRIK…		PF00554.20_RHD_DNA_bind__PF16179.3_RHD_dimer	-	1	1	-	-	-	-	-	-	-	-	-	-
45	Amorphea	Obazoa	Holozoa	Choanoflagellatea	Acanthoecida	Acanthoecidae	Helgoeca nana	Hnan_m.58794	MEELKQWRRASPGPHDYSRPTKRARELARARELAPFDGLGKSASAGAAAVVDEDLRADAGSAEMSVPLSDMDYADFDQSVWQGVAKSVGVSSSASPRAISLGDISGGARSTGYSAAINDVEGVLEISQQPAAHGRFRYSKEGRKTSLPGSIDGSFPTVQLTPAYRQLVPDGTMVAVSVITKYRDDDGAPVRHWHTLEVKEGGAASRPLSMGSVQFPNLVVTRAAMPTEPDDSGAAPNPEDQHVIRLMFTMMFRDSTGAFFQSRIISDPIYGIELKIHKSSHPRVSVTGQLDVFFLTSKVKKKNTLIKVREVYPAPFDPGPHSGWELDDRGRLTFTVDNLHVHYQYAVVAPLPPYWDQTITTSRVLDVCLVDTAQGLESNCVQIEYCPSSGAAPL		PF00554.20_RHD_DNA_bind__PF16179.3_RHD_dimer	-	1	1	-	-	-	-	-	-	-	-	-	-
46	Amorphea	Obazoa	Holozoa	Choanoflagellatea	Acanthoecida	Acanthoecidae	Acanthoeca spectabilis	Aspe_m.114880	MEARWRRAPGLGNPRPSKRCRSQSPSQRQVIAESFGKGQAAAEEDARGEAGPAAMVPLGGAIDFTDVGMAASSFDPAVWHGMVAKSTMLAQQGHRGISLNDIAVGGFDDTVSEVDGVLEISQQPAAHGRFRYSKEGRKTPLPGAIEGSFPTVQLSPAYRHMVPDGTMVSVTLITKYHDDRGAPVRHWHTLEVKEGGAASRPLSMGLVQFPNLVVTRAAMPADLDDAGAARNPEDQHVIRLMFTMMFRDSAGVIFKTSVISNPIYGIELKIHKSSHPRVPVAGQLDVFFLTSKVKKKNTLIKVREVYPAPFDPGPNSGWELDERGRLTFTVDNLHVHYQYAVVATVPPYWDQTITTSRVLDICLVDTAQGLESNCVQIEYCPPSAAEGEGAAAAASGAAS…		PF16179.3_RHD_dimer	-	-	1	-	-	-	-	-	-	-	-	-	-
46	Amorphea	Obazoa	Holozoa	Choanoflagellatea	Acanthoecida	Acanthoecidae	Acanthoeca spectabilis	Aspe_m.431975	MEPWRTRQYSQKRSRTESPPTGIAMSPHKVLGFGGAAAAAAEMEEGGAAVTGHVPLGPFGGMQSLTMHHFDLPDLSDPRTPLRLDDLTEKPPPPPHDAIPPWPNTFGAGKSPVGPLPPPHKPTKAEPMSISEPSSPRNDASRVVEMSAEGYPIVSGVLRIVQQPASHGRFRYSKEGRKTPLHGREDGSYPTVAIADRYRHLVEEGTQVDVTLVTKHNDEHGSPIQHWHVLEGKEGGPVSRPLKDGVATFPNLVVTRTTAEKEGGARNVEDQHVIRLMYTMRFQDEKRRSVLARAISEPIFGQEVKIHRISHMQIPATGNIEVFFLTSKIKRKNTILTFTETTPSSFDPGPRSKWQLDKNMCLTYAMKDLTVHYQYAVVARVPPYWDQTITSPRRIKVCL…		PF00554.20_RHD_DNA_bind__PF16179.3_RHD_dimer	-	1	1	-	-	-	-	-	-	-	-	-	-
46	Amorphea	Obazoa	Holozoa	Choanoflagellatea	Acanthoecida	Acanthoecidae	Acanthoeca spectabilis	Aspe_m.49642	MPNDFEAVLTSGGGSHACGPSAAKRARVDLSDASENAYNQAWRPSASVACGATFQPPRTPMTAWDLGILPPTTHTGHGGFPPRAYPIESFPMHRGFLQVSGAAAAPPIPRLMGGHHQYHPTHAMYRDLREVLEITEQPTERGRFRYAKEKRRTPLPGRRDGGFPTVRVADRYRDVLPDGTHIQASVVTRQDGEDGIPRPHWHRLEGREGESVSQPLSLGAATFSNLVVIRSDRNAAENHWGPRPTEDQQVIRIMFSVLFRLPTGEMARSWVASEPIYGCDLKIQNMSHTEVPMLSGAEVTLLTSKIRKQSIALMLVDEFTDHDFAPGTKIDPANGWECDQDGKICCTIQPSYVHHQYALVAQIPQYWDLTLESDRQISARIIDKDQKMESNCSQLTYVP…		PF00554.20_RHD_DNA_bind__PF16179.3_RHD_dimer	-	1	1	-	-	-	-	-	-	-	-	-
47	Amorphea	Obazoa	Holozoa	Choanoflagellatea	Acanthoecida	Acanthoecidae	Savillea parva	Spar_m.25201	MAVPGIPDMRLHSNHPVSHIPSSSGDVQVPYPSSSSGHLGGYESIRDLGFSTSRASHDYEHLGDATNEFSIQNYQSLVHGDLTASPAAASKKPRLDVPVESPDRWALGMGASRLGPGPAWRLPTSGFSTFLQQWSDMGGQHTGPHNIPAAPAQMYSTHPGRATTADRGFPETSTSSTTAFYATSTPVVTGSIGAVPSLRSVGTVDIKGVLEIVEQPTERGRFRYAKERRRTPLPGRSEGSFPTVRVSKAYRDIVSDGVQVQASVVTRTDGEDGRPVPHWHRLEGRNGESVSQPIACGTATFCNLVVIRSDRNAYETYGGGAQPPLEDAQVIRILFEISFRMPSGELARSWVTSDSIYGCDLKIQNMSHSEVSMSKGQEVILLTSKIKKQHINVMLVDST…		PF00554.20_RHD_DNA_bind__PF16179.3_RHD_dimer	-	1	1	-	-	-	-	-	-	-	-	LDVP	-
47	Amorphea	Obazoa	Holozoa	Choanoflagellatea	Acanthoecida	Acanthoecidae	Savillea parva	Spar_m.44316	MDPWDASMRRDSQKRSRTESPPFAHSLSPLKLRGPVGTLHATQPMETDGSGPAEVPPPDVPMPSLTGLDPLTMHHFDLPDISDSRTTLALSDLGPPPRGLMPAWPPPTSTPSAHAGQTDHPAAAAGSVRPRRRSKARQSRDAGSADAASGGARPPTSTTSYATAAPIFASAQAPTPTSITTAKGYPVVAGVLKIEQQPASHGRFRYSKEGRKTPLHGRVDGSFPSVSVTPEYRSLIEDGTHVNVSLVTKNMDEQGGPVPHWHVLEGKEGGPVSRPLTNGKATFPNLVVTRTTGEEGGGVRNAEDQHVIRLMYTMMFRDERGRLVQACAISAPIYGLEVKIHHLSHTKVPATGDVDIIVLTSKIKKKNTILRFTELTPSAFDPGPRSAWRLDEDNCLYFD…		PF00554.20_RHD_DNA_bind__PF16179.3_RHD_dimer	-	1	1	-	-	-	-	-	-	-	-	-	-
47	Amorphea	Obazoa	Holozoa	Choanoflagellatea	Acanthoecida	Acanthoecidae	Savillea parva	Spar_m.68229	AAAAAAAAALHVPLVGGGIDFGDIPETFDPSVWHGMVRGDDDEGECADEGNLTSTVAPTRPIGLDDITASATHTGFDERVNEVDDVLMISQQPAAHGRFRYSKEGRKTPLPGSSDGGFPTVQLTPAYRHLVPDGTMVSVSLITKYHDDHGNPVRHWHTLEVKEGGAASRPLTMGSVQFPNLVVTRAAMPTDPDESGAARNPEDQHVIRLMFTMVFRDPTGALFKTRVISDPIYGIELKIHKSSHPRVPVTGQLDVFFLTSKVKKKNTLIRVREVYPAPFDPGPNSGWELDDRGRLTFTVDNLHVHYQYAVVATVPPYWDQTITTSRVLDVCLVDTAQELESNCVQIEYCPVQAAGGAGAAAGSAGPAAGSSTLL		PF16179.3_RHD_dimer	-	-	1	-	-	-	-	-	-	-	-	LHVP	-
48	Amorphea	Obazoa	Holozoa	Choanoflagellatea	Craspedida	Salpingoecidae	Hartaetosiga balthica	-				-	-	-	-	-	-	-	-	-	-	-	-
49	Amorphea	Obazoa	Holozoa	Choanoflagellatea	Craspedida	Salpingoecidae	Hartaetosiga gracilis	-				-	-	-	-	-	-	-	-	-	-	-	-
50	Amorphea	Obazoa	Holozoa	Choanoflagellatea	Craspedida	Salpingoecidae	Salpingoeca rosetta	-				-	-	-	-	-	-	-	-	-	-	-	-
51	Amorphea	Obazoa	Holozoa	Choanoflagellatea	Craspedida	Salpingoecidae	Microstomoeca roanoka	-				-	-	-	-	-	-	-	-	-	-	-	-
52	Amorphea	Obazoa	Holozoa	Choanoflagellatea	Craspedida	Salpingoecidae	Salpingoeca infusionum	-				-	-	-	-	-	-	-	-	-	-	-	-
53	Amorphea	Obazoa	Holozoa	Choanoflagellatea	Craspedida	Salpingoecidae	Choanoeca perplexa	-				-	-	-	-	-	-	-	-	-	-	-	-
54	Amorphea	Obazoa	Holozoa	Choanoflagellatea	Craspedida	Salpingoecidae	Choanoeca flexa	-				-	-	-	-	-	-	-	-	-	-	-	-
55	Amorphea	Obazoa	Holozoa	Choanoflagellatea	Craspedida	Salpingoecidae	Monosiga brevicollis	-				-	-	-	-	-	-	-	-	-	-	-	-
56	Amorphea	Obazoa	Holozoa	Choanoflagellatea	Craspedida	Salpingoecidae	Salpingoeca kvevrii	-				-	-	-	-	-	-	-	-	-	-	-	-
57	Amorphea	Obazoa	Holozoa	Choanoflagellatea	Craspedida	Salpingoecidae	Salpingoeca urceolata	-				-	-	-	-	-	-	-	-	-	-	-	-
58	Amorphea	Obazoa	Holozoa	Choanoflagellatea	Craspedida	Salpingoecidae	Salpingoeca macrocollata	Smac_m.102663	QHQQQHQQARSLVSSMQQQDGVSIRRASSLTTEAQAGAAADTKRRRSRPKRLVDALDLSVQDGDGEGDDDMVSAASPGSSASSLATAASGPPHGPLQTVAARSRSLARGSSAARMRSPRASPRSSPRPSPRSSLGQPPPPLVFKNDQEILAIAEQPAPFGRFRYEAEGRQNCLEGRRPGSVPAVVVNPKYAQIIPDGTPVHVSLVKRHDDEQGQPVPHWHILSSRDGGDTSQLLAQGRAEFPGLVVKRQKSSVRHNSEDQRAVRLKFSIIVYCSNAPREIHVVSNPVFNAELKIDRLSHAQGHANEITNLIVLCTKVQKKTVALRIFDDVNSEFVPRDSGWQHDPNGCGCVCMLRANELETHHQYAVIADIPAYQDPCIKEPVEVYIQLMDEADETASA…		PF16179.3_RHD_dimer	-	-	1	-	-	-	-	-	-	-	-	-	-
59	Amorphea	Obazoa	Holozoa	Choanoflagellatea	Craspedida	Salpingoecidae	Salpingoeca punica	Spun_m.10159	RHQTRTLQTRHPPSIPQQPTQPDLVHPQSLHSKFLHSSFWPGCSSRHKHTESLGNLALSVLQRALFAVRTDQDRSSSDLATDVMAERMNGRHDGERELTEYDVIQGLTVDSFAAMAPHHGLPPQTYQMLMRDRTGSTSSVGSESIPDSPGLSPPESPTVFSVPQQYSYMQQAQMQQMQQQYMHSQSLQHQAAMMAAQQQYSQHQQLQQHHQHQSQQQPQQMTPQEIWPTNFNLADVFALANLGSPPSPATKEEEEALRLSAGARKGNVRRSSSLTCPPSSASVHDPAAAGELQDESEESKRRRCKPKRLVEELDLSVSVDDLAGRTRSASPKSRTPRGLARVASGSLMRSPRNSPRSSPRPSPRSSFLKPQPAPSDQDSILVIVEQPAQFGRFRYEAEG…		PF00554.20_RHD_DNA_bind__PF16179.3_RHD_dimer	-	1	1	-	-	-	-	-	-	-	-	-	-
60	Amorphea	Obazoa	Holozoa	Choanoflagellatea	Craspedida	Salpingoecidae	Salpingoeca helianthica	Shel_m.70197	MSGNRSLVAPKPGADLTCLLSAVNFTAICDAPSSGDEGIMEAGHMEMDPTSTLFTAPMEFYTHPGGPAAWLGHGAHQDDAAHAAAHDASLIMALSHHGGPAPGSNSGPPSSTAYTTGNEMPEFGLPYPNHALAALSLRGQSPHAPSHSPVQNSSPYPAVASSVAGSTAGGLGVSTSTTGWTPDLAGHNISLSPSMHSAHMVPGSARSGPSPGFPRSTSSPSSRGSSRAASPGVSLDRQRSSDEGLGSHVRSLSSPAIALRGAARTRNPSFGSQAQKSPLRSGFGMTRGSPSTGSPLPNEDEEEDTSPCSPGRRAHDDSAADDAGPIKRVRGSIARSSSLPMTSRRPPLSPVVSPRVSRRASRVMDSDHESPAASPVPTAVPHAHHPPARGAASDALEGV…		PF00554.20_RHD_DNA_bind__PF16179.3_RHD_dimer	-	1	1	-	-	-	-	-	-	-	-	-	-
60	Amorphea	Obazoa	Holozoa	Choanoflagellatea	Craspedida	Salpingoecidae	Salpingoeca helianthica	Shel_m.70211	MSGNRSLVAPKPGADLTCLLSAVNFTAICDAPSSGDEGIMEAGHMEMDPTSTLFTAPMEFYTHPGGPAAWLGHGAHQDDAAHAAAHDASLIMALSHHGGPAPGSNSGPPSSTAYTTGNEMPEFGLPYPNHALAALSLRGQSPHAPSHSPVQNSSPYPAVASSVAGSTAGGLGVSTSTTGWTPDLAGHNISLSPSMHSAHMVPGSARSGPSPGFPRSTSSPSSRGSSRAASPGVSLDRQRSSDEGLGSHVRSLSSPAIALRGAARTRNPSFGSQAQKSPLRSGFGMTRGSPSTGSPLPNEDEEEDTSPCSPGRRAHDDSAADDAGPIKRVRGSIARSSSLPMTSRRPPLSPVVSPRVSRRASRVMDSDHESPAASPVPTAVPHAHHPPARGAASDALEGV…		PF00554.20_RHD_DNA_bind	-	1	-	-	-	-	-	-	-	-	-	-	-
60	Amorphea	Obazoa	Holozoa	Choanoflagellatea	Craspedida	Salpingoecidae	Salpingoeca helianthica	Shel_m.70222	MDTSHMDMDGSNPLFAAAPELFHPGSGFFGGNSAEHAASAALSDAFSDQHLLSFSQASFSSGSHMMPVSAAPGPGDLAEFGFTHAAGYQSPQHLGMASLSLHSPHPLSNSSSPVPVSSMHNGLSAIPTLNFPPQHHYHHHQPQALLSPTSGGPASWSADVSGNLSGNVSPQISLHSPLSGLGPSSAHLMMQRSTSTPSSHASSRAASPGVHLERQMSEDLGNGHTRSVSSPAITLRAAIRSRHSSFGSAQKSPLRAQAGFPSGQQSRASPSLGNSPLPSGDDRDDDDSSAPGSPSMRRAHDSEGSFDAEPASIKRVRNSSINRSSSLPLSAKKPPLSPVTSPRVSRRSSRVADSDRDSPLPGRSSPAAAAASAMPSTSGGPGLEGILRLVVQPSQFGRF…		PF00554.20_RHD_DNA_bind__PF16179.3_RHD_dimer	-	1	1	-	-	-	-	-	-	-	-	-	-
61	Amorphea	Obazoa	Holozoa	Choanoflagellatea	Craspedida	Salpingoecidae	Mylnosiga fluctuans	Mflu_m.24231	AATAAAAASPATVSGDVLSPGASPYPDGHAPGGYDGASSELSPQPHDTPFTRVPTIFHDSLVHSNSSSRSASRPESPLVHVDSVDVDQPTTPGNHNRSSSSPAVSLHGRVLHAQPRSRIGSISSQQKSPLRAGFTPQSPVPAGVPSAASPLPYDFDINRVRMGTEDDPGSSPGSGRASPREREDSPSVRRVRSGSGIFRASSMPVTTKRPIGAVPPHSASPRLSRRANRAVGDGTRSGSPSLLSAESTVHGLEGVILMDIEPAQFGRFRYEAEGRQNCLEGCEQNSFPTICVNPEWASYVPDGTVISVSLVRRHDLKPHHHVLATKDGSDTRQVLRDGRASFPNLVVKRHRSALRYSPEDQRAVRLLFTMTFSKDGTSTDACCVSRPIFNSDLKITTCS…		PF00554.20_RHD_DNA_bind__PF16179.3_RHD_dimer	-	1	1	-	-	-	-	-	-	-	-	-	-
61	Amorphea	Obazoa	Holozoa	Choanoflagellatea	Craspedida	Salpingoecidae	Mylnosiga fluctuans	Mflu_m.258041	HQGGRTHDRDHVRVRQGASAAHTASLFLRFSELSVEISSSLHKTGRADFSDSISGHHSQDAHHTAMDFAMGEHDLLQLPTHASKDARVPSNDGPFMSPLVIPSHGMMFEQPGVESADSPTAHMHSMATAAAGVPDQSAVQNAAFGRSLSGPPAMPSFHSYMLLQQQQLQLQQQQLHFQHMQALDPKALKVADLAHFTPEHAYLQAQQIHDQQLMYADALRLHTLAETAALSGGSSRSSTRPNTPQASDSSGHWTSEGHSSPGHISPMVVSRTRMNSVSAGSQKSPLRAGFTPQSPVPAGPSSPLPYECDLNRMRVAGEDDGSPVSGHISPRRGSGEAEDTPAVRRVRAASGICRTSSLPAMTKRPATTASSPRSSSPRLARRVVPTLRLGDIARPHSPS…		PF16179.3_RHD_dimer	-	-	1	-	-	-	-	-	-	-	-	-	-
62	Amorphea	Obazoa	Holozoa	Choanoflagellatea	Craspedida	Salpingoecidae	Codosiga hollandica	Chol_m.661230	LTLLRGGAMSQDEERTQLAAMLTEAEPEGQMATMEPESAQFFPLEDARAKFRQDSLEEAAKWLLMDPHAARSTHYDVSHLQQAEAASGFDGSHFQAASTAGPGFHPQQHLGFSQPTSSFQPLAVTAPQALGAQSTPFQAQRQHPVHIHQQLAPPPQGQHLPFPQLRQQQQLLLQQQAAQQHLQGPAAQHRFQQQLELQFQQHLQHQQHQQLQQHQQQQKVQKLAVPTASSQPAKPPVNRKRPAGRPNSSTGRRSATGVQRGSSMSIAASPAASAVSVEPASSTHGMDVGEAGAVLLIDEQPAQFGRFRYLAEGRQTCLEGVHPGTYPSIRVNPAFAHLLPDGTMVHVKLVTRFDAPDGSPVDHWHVLTGKDETQVSQVLVNGRCTFRNLVVQRQKSDEK…		PF16179.3_RHD_dimer	-	-	1	-	-	-	-	-	-	-	-	LAVP	-
63	Amorphea	Obazoa	Holozoa	Choanoflagellatea	Craspedida	Salpingoecidae	Salpingoeca dolichothecata	Sdol_m.3799	SLPPPLSLFLSSPFPKVQKKTVALRISDEENSDFVPVQSGVWCSDPMGGKTVVLRSQDLKIHHQFAIVVNMPPYHTYLQKPKQVNIQLLDVADGTASRPVKY		PF16179.3_RHD_dimer	-	-	1	-	-	-	-	-	-	-	-	-	-
64	Amorphea	Obazoa	Holozoa	Filasterea			Pigoraptor chileana	Pchi_g11706	MASFVPGAGRLTAEDVELAVRQLQALDNLSAQRLGQLQGQSRGAVPSLAAGIPAYAQHMLDSGHRSRLSPPFEVPSTPDDDSAATTPSFAFPANSMDLVLKSEEGVNGLDFAELDRFLAEQLMAGTGQAQDFGVAYGGSAATGLVPEQQQQLLQQQQLQLQRRQFIAQQQQQQQQQQQTVLPAVLPQQLVQQHQQTPQLTQQQLLLQVQQHAANGTPVEIPDLLLISDQPVQFGRFRYKSEQRERSLDGEKSCPEVMVNPKYLSTVPADAVVSASLVTKTVGPDGRPLPHWHELGGNTASLLSGPERKARFENLVILIEKTNNSRVQRNKEDQRAVRIQFQISFTSGNRTYFGKVVSHAVYNAKLMINRLSHPTGPVNGGNSIILLCSKVRKACTTIRI…		PF16179.5_RHD_dimer__PF12796.7_Ank_2__PF12796.7_Ank_2	-	-	1	6	-	2	-	-	-	-	-	LSVP	GLGGMGGMGGMGGDPSGGTGGGMGGGMFGGGMGLGGGFSYGQQHG
65	Amorphea	Obazoa	Holozoa	Filasterea			Pigoraptor vietnamica	Pvie_g7289	MAAIVPKARLTADDVELALQQLQALDSVAAQRFVPSMRGPLAIPFGAAERGGLSPQLEVPSTPDDDSSSLATPGFVLPGMDVALKAEDDGTVMDFAELERLLQLAPEHLMAGHMPHGSTDAFGVAMGGPMAAAPEQQLQMQMQAGSGPVEIPDLLMITDQPVQFGRFRYKSEQRERSLDGEKSCPEVQLNPKYLSLVPTDAIVTATLVTKTTGPDGHPQPHWHELGGNTASLLSGHERKARFENLVILIEKTNSTRVARNKEDQRAVRIQFQLTFGVGGRMFFGRAVSHPVYNAKLMINRLSHASGPVTGGNTVILLCSKVRKACTTIRVSERTAPHSACVFEGTGAWQEGVCILPVSHLSFHHQFAIVFAMPPFHTPNVGAPVTVDIEIIDTADRTNS…		PF00554.22_RHD_DNA_bind__PF16179.5_RHD_dimer__PF13857.6_Ank_5	-	1	1	6	-	-	-	1	-	-	-	LEVP	GLGGPGPQGGQPGNDPSGGGGGGFGPLGFGGGGFSLGMQHGGAGG
66	Amorphea	Obazoa	Holozoa	Filasterea			Capsaspora owczarzaki	Cowc_CAOG_01632	MDLSELSGWDPNLSLQEHTANLLAMDDSTMAAMILHSDGLSLFRDMGLYNSVSTSLDISGIPKFPPPPQQPQLAQAPPRRGHNQSSSSDSHSTPSPGSVLFSPSPASQDMSLQSPELGLVGLTGNSRLASTSEADDILLANILGHPVRSVSANTSMVGLPDDLGFSPTTGMDLTITATSPATADSSASATAFPAASPIASPSVSTSSGPVTVGGTSAALAALTPDRINRLLSAAEAAAEGAATLVEDLLMVTEEPAQFARFRYMSEQRERSLAGENSFPTLMVNPKYARVVPEMALVTAVLVTKMPDPHTGRQQKHWHHLGGIPAAPLEGPQRIARFDNIAVIMDKANNKDKDKSKAPVRSKDDQRCVRIMFELVFVSGNTQFYGRAISQPIYNAKLAI…		PF16179.3_RHD_dimer__PF12796.5_Ank_2__PF12796.5_Ank_2	-	-	1	5	-	2	-	-	-	-	-	-	GSDGGNGSGSGRGNNGGHDGSDANNNGRGGGGGSSSSKGG
67	Amorphea	Obazoa	Holozoa	Filasterea			Ministeria vibrans	Mvib_comp15962_c0_seq1_fr6	RIETAWNRLATTPWRCFSRRPRPPGSSPRRREVRPRRRRCTPLPTPTRNRACRASRAPSWRSWQVWRATATTTFVWMSLTTFFQNKTLPQVLSQGDASYPSVDLSAMLPAEQLSVADASQVPMTIGNSPSTVALSPASSSALLVEPVDQDYAPLPPTGGFIPDLLQITVEPSEFARFRYRSEGREKPLEAKVPGTYPQVSVNAAYRGMVPPGTPIHVSLVCRNPDAHGNYIPHCHVLQGELTVPVDAASASATFSTLTVIIEKAAPRTQVRKEDQRSARLLFTMNFQLEDGTVCHSTVVTGPIFNSKLDIMRVSHPSGPSTGNFDIILLTSKTRKSSSRVFLADKGVRWDPEVHHDSNRWTHTADGRGAIVLPLARHYHHHQFAIAVSMPPYYDTSITT…		PF16179.3_RHD_dimer__PF12796.5_Ank_2__PF12796.5_Ank_2	-	-	1	6	-	2	-	-	-	-	-	LTVP	GGGDSGSGSGGSSSSGGGGPSGSGDDGKSGGSRRSTRLGGRGNNSTGGGGSTGG
68	Amorphea	Obazoa	Holozoa	Filasterea			Txikispora philomaios	Tphi_evm10s388	MDVENSFVDDAVSLYPPRPLPFIRSFSSEEEQVKFLDEFPDLNGFIVNLNSDMLSDSMLSLATNEPTGSLLSPSISPALSMDTNESNINSAGCQNFESFNEVNDQVVEPSPTFFSSSTSLTGSSTSISSQSDHTENNPAYVNNNAEMELSILPDGSMMMKDLVMIVNQPNQFGRFRYRSEQRERYLEGEVSAPEVAISPAVAHLVPVGTMITVTAGTRTLDENQVPYEHWHELGGTTSVPLVLHSDGSLRAVFDRLSVLMEKAAPVSKSKKTGTEKLTKQSHKLSRNKDDQRAVRLIFRVSFNPKVTNDAFDIEQSLIRGEVFSHPVYNAHLSISRISHPSGSVEGGLSIIVLSSKVRQLKTTIRISDVGYPKNLGVGGDCNRTYGIWRTHDSNECSSL…		PF00554.19_RHD_DNA_bind__PF16179.2_RHD_dimer__PF12796.4_Ank_2__PF12796.4_Ank_2	-	1	1	6	-	2	-	-	-	-	-	-	-
69	Amorphea	Obazoa	Holozoa	Incertae sedis			Tunicaraptor unikontum	Tuni_GIQG01089954.1.p1	MDVRDSLGGLGVKQGADDTGLAFPVVTAGNAGSLDGVPTGAFEMSAVDDGMFLDLNALEGLLGAPANPSADALQAALGSGGSGGDGAGGMFAQQHIGTAPSVASSVAALSPGSTVAGVPHTPDYSGGAASALAAALQSGETSPTSTVTSLSGGGGGGGVATPSSSVPVPTAPTMHAQPDGSVFVEDLLVITDQPCQFGRFRYKSEQRERSLEGEREFPEVTLNPALHFLLPTDGAPVRIHAFLMTRTLNDKGQPFAHFHELGGTTQLPLSLDEEGRWKVRFDTLAVLMEKAGSAGGAEKKPKGKAAAAAAAAAAAAAAQNKIARNKDDQRAVRLQFECRFVSNGQTYVGRALSQVIYNANLAINRLSHASAPATGALEIVMLCSKVRKSTTTVRIADWG…		PF00554.22_RHD_DNA_bind__PF16179.5_RHD_dimer	-	1	1	-	-	-	-	-	-	-	-	-	NGGGGGGGGGG
70	Amorphea	Obazoa	Holozoa	Ichthyosporea		Dermocystida	Chromosphaera perkinsi	Cper_evm57s1073	MSDNNIVGIANSLKTDIEIVPASPSYMSEASPSNSTTVNGQYTAGLSKGQVVDSSLTARQSASPGVVPASPEQLNSILGMNSQQPIDFTGAAAPNGNEFINVLNTVVANSPPIGNVALPNGSAFPGQDMKPTQEMLNQYKQQQQQKQVADLQQNAKPGMPTFVPNLIYVSNQPSKFGRFRYKSEQRECVIDSEKGFPTVAVNAQFSSLVPFGTPISVSLVTKTLNSNGEPDPHWHELSGSQSVPLQEGLYAVFDELSILMEKNSGINVKKANVQTKKENQRACRLLFEITFSVNGQPFYGRCVSDPIFNANLRISKLSHSQGSAAGGNEAIVLCSKVRKATTLIRVSDFGVPGYAGEQGNEDEEKLSSWRVDARTGLGSCIVRSERLSFHHQFAIIVEM…		PF16179.2_RHD_dimer__PF12796.4_Ank_2__PF12796.4_Ank_2	-	-	1	6	-	2	-	-	-	-	-	-	GHGGPFNDPGAGPGGFGGGYGGPGMGGGPGAGGAGGYDFSGGHGGGGFNFAGGQGGAGFGRNFAGDNKTDEYSGKGEGEG
71	Amorphea	Obazoa	Holozoa	Ichthyosporea		Dermocystida	Sphaerothecum destruens	-				-	-	-	-	-	-	-	-	-	-	-	-	-
72	Amorphea	Obazoa	Holozoa	Ichthyosporea		Ichthyophonida	Amoebidium parasiticum	Apar_comp14023_c0_seq1_fr6	RISPPHFPSTPWQRSMPSVVPPRDNVTVIPDLLVICNQPAPFGRFRYKSEQRERPLEADKGYPECQINPKYHKLVPPGTPITVRLVTKTVDERGECMAHFHELAGNTEMAASGTDRKAMFDNLTVLMSKQTGHTDSSVARRNKEDQRAVRLRFECYFNSQGSTFYGVATSQPVFNAKLIINKLSHAFGPATGQNEIVLLCSKVRKGTTTVCLSDAMLQTDGRLFTPQDVAAIKSDTAQWRMEPGTNMGICVLPVRYLAFHHQYAIVVEMPPHHNASTSEPVRIHIQIVDFEDGTESPPVMYTYIPSDDVRQARTQETKKRRMDEGMREFWQQFQQEPGRRTESSG		PF16179.2_RHD_dimer	-	-	1	-	-	-	-	-	-	-	-	-	-
73	Amorphea	Obazoa	Holozoa	Ichthyosporea		Ichthyophonida	Abeoforma whisleri	Awhi_c11394_fr6	QQQQQQQPVSFQQVGNETFIPDLLVVSSQPNQFGRFRYKSEQRDRPLEGERGCPAVQVNPKYAPLIPPDTVCKVRPVTKTVDQNGEPMPHFHELGGVLEGVFQSVEVDTALGPVNRLCALFGNLTVLMSKHPQPGEEVRKRKKDDQRSIRIMFETKFVHNGIIYFGKCISQPIYNAKLAINKISHACGPATGQNEVILLCSKVRKGSTTVCLSDVMPNSGKTVNHIDMPAVKGEEAKWIFDPVTGAGVCVLPVRYLTFHHQYAIVLELPPYHNLNTQEPRRINIQIADFEDFTESPPVQYTYIPIENHNNGSYVESRKRRLDDSLNDFWSQFS		PF16179.2_RHD_dimer	-	-	1	-	-	-	-	-	-	-	-	-	-
74	Amorphea	Obazoa	Holozoa	Ichthyosporea		Ichthyophonida	Creolimax fragrantissima	Cfra_2801T1	MSAGSWQTGASSGAQHGIPLRQQQGGIPSQATNNNLWLSGMNSEGGGHNSFSVNQEKFNQQQGNQGSEGSYGGSQFVERQLQQQLLNQRQLMYNQQREMMLQQPRSRVSPFTPELDSVAAQNLAIEQIARQRQMSASFSPTVALGSPMQHEQDSYRGSYSSRRTGNQLNYQNQLSNQGLDLNIQNMQLGYNFNSANGSSGNQGSHGKLEVKPMLEVHNGNRDSFGSGDSRNMHYNSRSHQSQAGVFLNASSSAENGTSLPLGDFVGGLNVGAGEGTGNIQGTNRSMAFEGGGKNNTQIAQPPPQPKQQNVLIPESMLPHNLIDQGGEVNIVDDLLAISNSPSQFGRFRYKSEQRERPLSAEKGFPEVTLNPAYASLVPVGALVTVRIVTKTTNDKLEVS…		PF16179.2_RHD_dimer	-	-	1	-	-	-	-	-	-	-	-	-	-
75	Amorphea	Obazoa	Holozoa	Ichthyosporea		Ichthyophonida	Ichthyophonus hoferi	Ihof_3724	MLGHNHFQLEELEGLMLPEDKGISNRWHQQENINWQLQQQQLQQQLLEDRQNMYRQRQSQILQQRSSLQLQGGQNGSNMMQHHFPTNSETSGMSISLPDNKTMSKSMSGETRFPSQNGLDSFYANQRNSRESGSQSGINAPVLGQQLDTLGMSSMHSAPPQQFSSNNSPFSDANATSFRRSSTGVSGEVSKGNDFNNIVQPMLDPPNPSSSNPSLCGINFQELHINTPFDSQVMFGSQLGQTQQHAVQPSSSQQILPQQPSHGLIPGGVGDTQNMLQPRGDVTFIRDLVIITNQPAPFGRFRYKSEQRERSLEADKGYPEVQINPKYFNIVPSGAAMTVRLVTKTVDERGESSPHFHELAGGTSVLLMGVERKAIFDNLTVLMSKQGSAEPGSARRNKE…		PF00554.19_RHD_DNA_bind__PF16179.2_RHD_dimer	-	1	1	-	-	-	-	-	-	-	-	-	-
76	Amorphea	Obazoa	Holozoa	Ichthyosporea		Ichthyophonida	Pirum gemmata	Pgem_c67824_fr1	QQQQQQEQYNQQMLFNSFNALSPGSQQQQYQQHGRIKREPEPIGQTIQIGDILNPLSPGNPGMGILPPGVNQRQHSMDSPQFNTGSPATDFQSLSIGSPGPPGVNQMKMVGGRIEEEKIVNDLLLLKVQPAQFGRFRYKSEQRDKPLEGEQGFPEVQINPKYVSILPPDTKVTVRPVTLTVNELGQPFPHFHELGGLLETTIKQQKSKKKTEEVQFCAQFDNLTVLMSKHPPGGSQAPKRDKNDQRAVRLMFECRFSYNNQIYFGGVVSQPIFNAKLAVNKLSHSSGIVTGGNEVIILSSKVRKGTTTITLSDVVANARKSVDHVDGALVKGDERKWLKDKVSGAYVCVMPVRFLTFHHQYAITFELPPYHNIDITEPVRINMQIADFEDNTESPPVQY…		PF16179.2_RHD_dimer	-	-	1	-	-	-	-	-	-	-	-	-	-
77	Amorphea	Obazoa	Holozoa	Ichthyosporea		Ichthyophonida	Sphaeroforma arctica	Sarc4_g42T	MSMSWQSGGSSLLNSQSASHLQQQQQPGLQQNNSTNNLQQNNSNIPQSNKNGGNIWPQSVGPEGDASFGNMRVKNEAMRSFNNLASFDGNQFVERQLQQQLLNQRQEMYTKHRDMLVQQQSTMSTARLQGFHSGDLDTVAAQNLAIEQIARQRSQMSAQISPHMAMGSPMNADNFGANLGASSYNQQLSTQRMDLNMHNMKFGYDFNAASPHASFSNHGNNTAFATGQRESSTSLESRLAPPGSGVFLDNSTAGMGQLNSDVMAFNAGNVGHKGQNMRQLEALLEKDTPAPEPKSSKVLIPQSMLPPELIEQGAEINIVDDLLAITNTPSQFGRFRYKSEQRERPLSAEKGFPEVTLNPAYSHLVAVGAMVTVRIVTKTTNEKMEVLPHYHELGGTSEA…		PF16179.2_RHD_dimer	-	-	1	-	-	-	-	-	-	-	-	-	-
78	Amorphea	Obazoa	Holozoa	Corallochytrea/Pluriformea			Corallochytrium limacisporum	-				-	-	-	-	-	-	-	-	-	-	-	-	-
79	Amorphea	Obazoa	Holozoa	Corallochytrea/Pluriformea			Syssomonas multiformis	-				-	-	-	-	-	-	-	-	-	-	-	-	-
80	Amorphea	Obazoa	Holomycota	Fungi	Ascomycota		Neurospora crassa	-				-	-	-	-	-	-	-	-	-	-	-	-	-
81	Amorphea	Obazoa	Holomycota	Fungi	Ascomycota		Saccharomyces cerevisiae	-				-	-	-	-	-	-	-	-	-	-	-	-	-
82	Amorphea	Obazoa	Holomycota	Fungi	Ascomycota		Schizosaccharomyces pombe	-				-	-	-	-	-	-	-	-	-	-	-	-	-
83	Amorphea	Obazoa	Holomycota	Fungi	Ascomycota		Tuber melanosporum	-				-	-	-	-	-	-	-	-	-	-	-	-	-
84	Amorphea	Obazoa	Holomycota	Fungi	Basidiomycota		Coprinopsis cinerea	-				-	-	-	-	-	-	-	-	-	-	-	-	-
85	Amorphea	Obazoa	Holomycota	Fungi	Basidiomycota		Cryptococcus neoformans	-				-	-	-	-	-	-	-	-	-	-	-	-	-
86	Amorphea	Obazoa	Holomycota	Fungi	Basidiomycota		Ustilago maydis	-				-	-	-	-	-	-	-	-	-	-	-	-	-
87	Amorphea	Obazoa	Holomycota	Fungi	incertae sedis		Mortierella verticillata	-				-	-	-	-	-	-	-	-	-	-	-	-	-
88	Amorphea	Obazoa	Holomycota	Fungi	Mucoromycotina		Mucor circinelloides	-				-	-	-	-	-	-	-	-	-	-	-	-	-
89	Amorphea	Obazoa	Holomycota	Fungi	Mucoromycotina		Phyomyces blakesleeanus	-				-	-	-	-	-	-	-	-	-	-	-	-	-
90	Amorphea	Obazoa	Holomycota	Fungi	Mucoromycotina		Rhizopus oryzae	-				-	-	-	-	-	-	-	-	-	-	-	-	-
91	Amorphea	Obazoa	Holomycota	Fungi	Blastocladiomycota		Allomyces macrogynus	-				-	-	-	-	-	-	-	-	-	-	-	-	-
92	Amorphea	Obazoa	Holomycota	Fungi	Blastocladiomycota		Catenaria anguillulae	-				-	-	-	-	-	-	-	-	-	-	-	-	-
93	Amorphea	Obazoa	Holomycota	Fungi	Chytridiomycota		Batrachochytrium dendrobatidis	-				-	-	-	-	-	-	-	-	-	-	-	-	-
94	Amorphea	Obazoa	Holomycota	Fungi	Chytridiomycota		Spizellomyces punctatus	-				-	-	-	-	-	-	-	-	-	-	-	-	-
95	Amorphea	Obazoa	Holomycota	Fungi	Glomeromycota		Rhizophagus irregularis	-				-	-	-	-	-	-	-	-	-	-	-	-	-
96	Amorphea	Obazoa	Holomycota	Fungi	Kickxellomycotina		Coemansia reversa	-				-	-	-	-	-	-	-	-	-	-	-	-	-
97	Amorphea	Obazoa	Holomycota	Fungi	Entomophthoromycota		Conidiobolus coronatus	-				-	-	-	-	-	-	-	-	-	-	-	-	-
98	Amorphea	Obazoa	Holomycota	Fungi	Monoblepharidomyocta		Gonapodya prolifera	-				-	-	-	-	-	-	-	-	-	-	-	-	-
99	Amorphea	Obazoa	Holomycota	Fungi	Neocallimastigomycota		Piromyces sp. E2	-				-	-	-	-	-	-	-	-	-	-	-	-	-
100	Amorphea	Obazoa	Holomycota	Fungi	Microsporidia		Encephalitozoon cuniculi	-				-	-	-	-	-	-	-	-	-	-	-	-	-
101	Amorphea	Obazoa	Holomycota	Fungi	Microsporidia		Nematocida parisii	-				-	-	-	-	-	-	-	-	-	-	-	-	-
102	Amorphea	Obazoa	Holomycota	Fungi	Cryptomycota		Rozella allomycis	-				-	-	-	-	-	-	-	-	-	-	-	-	-
103	Amorphea	Obazoa	Holomycota	Nucleariida			Parvularia atlantis	Patl_3322_fr6	RRTMEVLPAPRLPSSSLPPPPPPSSSKPHYQQHRQQQQAHGHSDAAKRLRVLNGTGGDPHSPLPVVPHSPLSTDGSDYSGMADTAALTVSQPADDISGLDDFLDFVIPNDFGGSLGPIDYDQTFVDEPIQPTMMDEEPQRNPWMIASAHAPSHLATGSETMLGTAQPLFFAPAPSHVIGAEPSTATAVVAPVSSRIGIVAPAEERPQVITITNEPSQFGRFRYKSEKREKCLEGANDGSAPEVMVAGDILRHASQMAITASLVTRDGRPHWHELQGTINMRVTPSKSRYAFDNLSVIMDKGAGLEKNRNKDDQRAVRIKFVLTYTLNGRNYSSTVISKPVYNAKMAITHLSHTHGQAVGGNEVIILCSKIRKTTTAVKIRDVNYGSGQKLRTSETHWEH…		PF00554.19_RHD_DNA_bind__PF16179.2_RHD_dimer__PF12796.4_Ank_2__PF12796.4_Ank_2	-	1	1	6	-	2	-	-	-	-	-	-	GRGPSSSSSSGSARGNGSSSSRRSGRRPSPDNGSGGGAANG
104	Amorphea	Obazoa	Holomycota	Nucleariida			Fonticula alba	-				-	-	-	-	-	-	-	-	-	-	-	-	-
105	Amorphea	Obazoa		Apusozoa			Thecamonas trahens	-				-	-	-	-	-	-	-	-	-	-	-	-	-
106	Amorphea	Obazoa		Breviatea			Pygsuia biforma	-														-	-	-
107	Amorphea	Amoebozoa			Mycetozoa		Dictyostelium discoideum	-				-	-	-	-	-	-	-	-	-	-	-	-	-
108	Amorphea	Amoebozoa			Centramoebida		Acanthamoeba castellanii	-				-	-	-	-	-	-	-	-	-	-	-	-	-
109	Amorphea	Amoebozoa			Archamoeba		Entamoeba histolytica	-				-	-	-	-	-	-	-	-	-	-	-	-	-
110	Amorphea	Amoebozoa			Mycetozoa		Polysphondylium pallidum	-				-	-	-	-	-	-	-	-	-	-	-	-	-
111		CRuMs					Diphylleia sp.	-				-	-	-	-	-	-	-	-	-	-	-	-	-
112		CRuMs					Mantamonas plastica Bass1	-				-	-	-	-	-	-	-	-	-	-	-	-	-
113		CRuMs					Rigifila ramosa	-				-	-	-	-	-	-	-	-	-	-	-	-	-
114		Ancyromonadida					Ancyromonas sigmoides	-				-	-	-	-	-	-	-	-	-	-	-	-	-
115		Ancyromonadida					Fabomonas tropica	-				-	-	-	-	-	-	-	-	-	-	-	-	-
116		Ancyromonadida					Nutomonas longa	-				-	-	-	-	-	-	-	-	-	-	-	-	-
117	Diaphoretickes	Archaeplastida			Embryophyta		Arabidopsis thaliana	-				-	-	-	-	-	-	-	-	-	-	-	-	-
118	Diaphoretickes	Archaeplastida			Embryophyta		Mimulus guttatus	-				-	-	-	-	-	-	-	-	-	-	-	-	-
120	Diaphoretickes	Archaeplastida			Embryophyta		Brachypodium distachyon	-				-	-	-	-	-	-	-	-	-	-	-	-	-
121	Diaphoretickes	Archaeplastida			Embryophyta		Sorghum bicolor	-				-	-	-	-	-	-	-	-	-	-	-	-	-
122	Diaphoretickes	Archaeplastida			Embryophyta		Selaginella moellendorffii	-				-	-	-	-	-	-	-	-	-	-	-	-	-
123	Diaphoretickes	Archaeplastida			Embryophyta		Physcomitrella patens	-				-	-	-	-	-	-	-	-	-	-	-	-	-
124	Diaphoretickes	Archaeplastida			Chlorophyta		Chlamydomonas reinhardtii	-				-	-	-	-	-	-	-	-	-	-	-	-	-
125	Diaphoretickes	Archaeplastida			Chlorophyta		Volvox cartieri	-				-	-	-	-	-	-	-	-	-	-	-	-	-
126	Diaphoretickes	Archaeplastida			Chlorophyta		Chlorella variabilis	-				-	-	-	-	-	-	-	-	-	-	-	-	-
127	Diaphoretickes	Archaeplastida			Chlorophyta		Ostreococcus tauri	-				-	-	-	-	-	-	-	-	-	-	-	-	-
128	Diaphoretickes	Archaeplastida			Chlorophyta		Micromonas pusilla	-				-	-	-	-	-	-	-	-	-	-	-	-	-
129	Diaphoretickes	Archaeplastida			Rhodophyta		Cyanidioschyzon merolae	-				-	-	-	-	-	-	-	-	-	-	-	-	-
130	Diaphoretickes	Archaeplastida			Rhodophyta		Chondrus crispus	-				-	-	-	-	-	-	-	-	-	-	-	-	-
131	Diaphoretickes	Archaeplastida			Rhodophyta		Pyropia yezoensis	-				-	-	-	-	-	-	-	-	-	-	-	-	-
132	Diaphoretickes	Archaeplastida			Glaucophyta		Cyanophora paradoxa	-				-	-	-	-	-	-	-	-	-	-	-	-	-
133	Diaphoretickes	Sar clade		Stramenopiles	Phaeophyceae		Ectocarpus siliculosus	-				-	-	-	-	-	-	-	-	-	-	-	-	-
134	Diaphoretickes	Sar clade		Stramenopiles	Phaeophyceae		Nannochloropsis gaditana	-				-	-	-	-	-	-	-	-	-	-	-	-	-
135	Diaphoretickes	Sar clade		Stramenopiles	Phaeophyceae		Aureococcus anophagefferens	-				-	-	-	-	-	-	-	-	-	-	-	-	-
136	Diaphoretickes	Sar clade		Stramenopiles	Phaeophyceae	Diatomea	Phaeodactylum tricornutum	-				-	-	-	-	-	-	-	-	-	-	-	-	-
137	Diaphoretickes	Sar clade		Stramenopiles	Phaeophyceae	Diatomea	Thalassiossira pseudonana	-				-	-	-	-	-	-	-	-	-	-	-	-	-
138	Diaphoretickes	Sar clade		Stramenopiles	Oomycota		Phytophthora infestans	-				-	-	-	-	-	-	-	-	-	-	-	-	-
139	Diaphoretickes	Sar clade		Stramenopiles	Oomycota		Albugo laibachii	-				-	-	-	-	-	-	-	-	-	-	-	-	-
140	Diaphoretickes	Sar clade		Stramenopiles	Oomycota		Saprolegnia parasitica	-				-	-	-	-	-	-	-	-	-	-	-	-	-
141	Diaphoretickes	Sar clade		Stramenopiles	Labyrinthulomycetes		Aplanochytrium kerguelense	-				-	-	-	-	-	-	-	-	-	-	-	-	-
142	Diaphoretickes	Sar clade		Stramenopiles	Labyrinthulomycetes		Schizochytrium aggregatum	-				-	-	-	-	-	-	-	-	-	-	-	-	-
143	Diaphoretickes	Sar clade		Stramenopiles	Labyrinthulomycetes		Aurantiochytrium limacinum	-				-	-	-	-	-	-	-	-	-	-	-	-	-
144	Diaphoretickes	Sar clade		Alveolata	Apicomplexa		Plasmodium falciparum	-				-	-	-	-	-	-	-	-	-	-	-	-	-
145	Diaphoretickes	Sar clade		Alveolata	Apicomplexa		Toxoplasma gondii	-				-	-	-	-	-	-	-	-	-	-	-	-	-
146	Diaphoretickes	Sar clade		Alveolata	Ciliophora		Paramecium tetraurelia	-				-	-	-	-	-	-	-	-	-	-	-	-	-
147	Diaphoretickes	Sar clade		Alveolata	Ciliophora		Tetrahymena thermophila	-				-	-	-	-	-	-	-	-	-	-	-	-	-
148	Diaphoretickes	Sar clade		Alveolata	Perkinsidae		Perkinsus marinus	-				-	-	-	-	-	-	-	-	-	-	-	-	-
149	Diaphoretickes	Sar clade		Alveolata	Dinoflagellata		Symbiodinium minutum	-				-	-	-	-	-	-	-	-	-	-	-	-	-
150	Diaphoretickes	Sar clade		Rhizaria			Bigelowiella natans	-				-	-	-	-	-	-	-	-	-	-	-	-	-
151	Diaphoretickes	Sar clade		Rhizaria			Reticulomyxa filosa	-				-	-	-	-	-	-	-	-	-	-	-	-	-
152	Diaphoretickes			Haptophyta			Emiliania huxleyi	-				-	-	-	-	-	-	-	-	-	-	-	-	-
153	Diaphoretickes			Cryptophyta			Guillardia theta	-				-	-	-	-	-	-	-	-	-	-	-	-	-
154		Discoba			Heterolobosea		Naegleria gruberi	-				-	-	-	-	-	-	-	-	-	-	-	-	-
155		Discoba			Kinetoplastida		Bodo saltans	-				-	-	-	-	-	-	-	-	-	-	-	-	-
156		Discoba			Kinetoplastida		Trypanosoma cruzi	-				-	-	-	-	-	-	-	-	-	-	-	-	-
157		Discoba			Kinetoplastida		Leishmania major	-				-	-	-	-	-	-	-	-	-	-	-	-	-
158		Metamonada					Trichomonas vaginalis	-				-	-	-	-	-	-	-	-	-	-	-	-	-
159		Metamonada					Giardia lamblia	-				-	-	-	-	-	-	-	-	-	-	-	-	-
