# Supplementary material for: Rel/NF-κB Transcription Factors Emerged at the Onset of Opisthokonts
Source: Genome Biol Evol. 2022 Jan 6;14(1):evab289. doi: 10.1093/gbe/evab289 (PMC8763368; doi:10.1093/gbe/evab289)
Supplement: evab289_Supplementary_Data [file evab289_supplementary_data.zip › Leger_SupplementaryDatasetS1.txt]

Supplementary data relating to Figure 2:

 - Untrimmed alignment
 - Trimmed alignment
 - Single-protein phylogeny in Newick format with SH-aLRT and ultrafast bootstrap support values
 - Single-protein phylogeny in Newick format with nonparametric bootstrap support values


Untrimmed alignment

>Emue_m.48144
------------------------------------------------------------
------------------------------------------------------------
--------------------------------------------------MNYCASPGIK
------------------------------------------------------------
------------------------------------------------------------
------------------------------------------------------------
------------------------------------------------------------
------------------------------------------------------------
-------------------------------------------------------QQSLE
------------------------------------------------------------
------------------------------------------------------------
------------------------------------------------------------
------------------------------------------------------------
------------------------------------------------------------
------------------------------------------------------------
------------------------------------------------------------
------------------------------------------------------------
------------------------------------------------------------
------------------------------------------------------------
---------------FESPRK---------------------------------------
------------------------------------------------------------
---------------------------------------RKRTCQTQFSDTSSP------
------------------------------P---------------------------SP
ESGI--------------------------------------------------------
------------------------------------------------------------
------------------------------------------------------------
------------------------------------------------------------
------------------------------------------------------------
------------------------------------------------------------
------------------------------------------------------------
------------------------------------------------------------
------------------------------------------------------------
------------------------------------------------------------
------------------------------------------------------------
-----------------------------------------------------DLDMASP
------------------------------------------------------------
------------------------------------------------------------
------------PWFATSR-----------------------------------------
------------SNTSNAQGGYTLIIVEEPEQNY-RARY--ESEG--TRG----PLKGQ-
---------------DDNHPAVKVCGGQ----------------PC-NGKVYVQ--LVY-
-----------------------EDG--SEHGACSLDDSGERRHALV-------KD----
----------------------IGVSN-GMTAIFDDLRIRREKKDT-KQKVPGGRKQSK-
------------------PV----------------------------------------
------------------------------VTANER----NDKIACLRFTA--MLEQ---
----P-S----G-PGITV--SAKSRPIILDT---HQEPAELEWVKPSTA-SYNGGE-EIV
IKGTKMT-SPKVIFI---LPS-A----------------------N--------------
---GHDIELSGA-----------VAKEQS---HQNVVVVKVPSLSKHVSGLA----EKQK
IFASVVVA----TGKG-QLKS-NGLSFT-FLPDDV-------------------------
-------------------C-PHCHQRK---------------------PNFSPEHVKA-
------------------------------SASPCL------------------------
------------------------------------------------------------
---------------------------------QPLLVPTAEIHSQISQQG---------
----------SFYPK-------------------------LG-----------------G
-------------------------PPISSVDC---------------------------
--G---------------------------------------------------------
------------------------------------------------------------
-------------LNSHGSYSFSNSPSQ--------------------------------
------------------------------------------------------------
------------------------------------------------------------
------------------------------ASGLVSYQ----------------------
----------------------DRDMLDALHSLSSP------------------------
------------------------------------------------------------
------------------------------------------------------------
------------------------------------------------------------
ESVSSHEEVPEFFNT------------------LDFSEPEQ-------------------
------------------------------------------------------------
------------------------DDIVTP-----------------------LSLPPET
N---------DVW--------QSVIKDFVDQSTDL-------------------------
----------------SP-------------ENVQLL-----------------------
--------------------FHLCQNN---------------------------------
------------------------------------------------------------
-----EPWLQQAYECFC-------------------------------------------
------------------------------------------------------------
-------------------------------C----------------------------
-------------------------------------Y----------------------
------------------------------------------------------------
------------------------------------------------------------
------------------------------------------------------------
---------------------------------PQNTVF---------------------
------------------------------------------------------------
---------------------------------------------------P--------
------------------------------------------------------------
------------------------------------------------------------
-----------------------------------------LWVLAQFNSTHQ-------
------------------------------------------------------------
------------------------
>Emue_m.65151
------------------------------------------------------------
------------------------------------------------------------
--------------------------------------------------MS--------
------------------------------------------------------------
------------------------------------------------------------
-------------------------------DSNSLGD----------------------
------------------------------------------------------------
------------------------------------------------------------
------------------------------------------------------------
------------------------------------------------------------
------------------------------------------------------------
------------------------------------------------------------
------------------------------------------------------------
------------------------------------------------------------
------------------------------------------------------------
------------------------------------------------------------
--------------------------------------------------GMMTETLA--
------------------------------------------------------------
------------------------------------------------------------
------------------------------------------------------------
------------------------------------------------------------
------------------------------------------------------------
------------------------------------------------------------
------------------------------------------------------------
------------------------------------------------------------
------------------------------------------------------------
------------------------------------------------------------
------------------------------------------------------------
------------------------------------------------------------
------------------------------------------------------------
------------------------------------------------------------
------------------------------------------------------------
-------------------------------------------------ASLCLQNMTHG
------------------------------------------------------------
----------------------------------------------------PDSLGGSP
------------------------------------------------------------
------------------------------------------------------------
--------LSITP-----------------------------------------------
----------------------RLEIIEQPKARGFRFRY--DCEGQ-SHG----GLPGE-
--------NSEKNRRQKTYPTVRLLGYR----------------GR--ARILVS--LVS-
-----------------------ETDPPVPH-----------AHSIV-----G-KN----
TE--------DGKCMVEIT-----PET-DMYAQFSNLGILHVTKKK-VPEVLAKRLYQQ-
---IQMKEG--------------------------------------------------I
DHMDDDVSQLTEEEHAGLREQAK-------QIAKSM----NLSVVRLCFQA--FLPD---
----E-A----G-RFTIPVEPVFSQKVYDCK-APCAGTLKICRLDKTNG-SVKGGD-EVY
LLCDKVQ-KNDIEVV---FFE-D------------RV--------E-----------NGG
PQSVQPWTAKGR-----------FGPNDVH--HQYAIVFQTPPFYNM--AIE----KPVS
VWIALRR------PSD-QEQS-DAKRFL-YLPQEF-------------------------
---DEE----------R-I---GAKRKK-------------------KMQHFNNF-----
-----------------FGDG------------------------------GAGG-----
---------------------------------PGSLGGGGGGGGGA----ANFFKG---
-----MGADFMYGGGST-------------------------------------------
---------------GYYGGNGGGGGGGG-------------------------------
------------------------------------------------------------
------------------------------------------------------------
------------------------------------------------------------
------------------------------------------------------------
------------------------------------------------------------
------------------------------------------------------------
------------------------------------------------------------
------------------------------------------------------------
------------------------------------------------------------
------------------------------------------------------------
------------------------------------------------------------
------------------------------------------------------------
------------------------------------------------------------
------------------------------------------------------------
------------------------------------------------------------
------------------------------------------------------------
------------------------------------------------------------
------------------------------------------------------------
------------------------------------------------------------
------------------------------------------------------------
------------------------------------------------------------
------------------------------------------------------------
------------------------------------------------------------
------------------------------------------------------------
------------------------------------------------------------
------------------------------------------------------------
------------------------------------------------------------
------------------------------------------------------------
------------------------------------------------------------
------------------------------------------------------------
------------------------------------------------------------
------------------------------------------------------------
------------------------
>Nvec_XP_001625023
------------------------------------------------------------
------------------------------------------------------------
--------------------------------------------------MTQSEQQVG-
------------------------------------------------------------
------------------------------------------------------------
---------------------------------SALTE----------------------
------------------------------------------------------------
------------------------------------------------------------
------------------------------------------------------------
------------------------------------------------------------
------------------------------------------------------------
------------------------------------------------------------
------------------------------------------------------------
------------------------------------------------------------
------------------------------------------------------------
------------------------------------------------------------
--------------------------------------------------SMLNEIIQP-
------------------------------------------------------------
------------------------------------------------------------
---------------GYLPDI---------------------------------------
------------------------------------------------------------
------------------------------------------------------------
------------------------------------------------------------
------------------------------------------------------------
------------------------------------------------------------
------------------------------------------------------------
------------------------------------------------------------
------------------------------------------------------------
------------------------------------------------------------
------------------------------------------------------------
------------------------------------------------------------
------------------------------------------------------------
------------------------------------------------------------
------------------------------------------------------------
------------------------------------------------------SALHVP
------------------------------------------------------------
------------------------------------------------------------
LGTNAEEPSYTEP-----------------------------------------------
----------------------YLEILEQPKPRGFRFRY--PSEGP-SHG----GLPGQ-
--------FSTSK--SKSYPSVQVNNYQ----------------GP--CRIVVT--LVT-
-----------------------KDEPYMLH-----------AHSLT-----G-KN----
ANE-------EGVVTVQVG-----PDQ-HMTASFPNLGIQHVTKKN-VVKVLMDRFIKW-
---QTLQNATFAKLSEGIKDGVD----------------------LSLFGVNTAINSNKL
GFDKNVALSVANQEAAKSREYAK-------QQAAAM----DLSAVRLCFQA--YLPD---
----Q-D----G-NFTRPLKPVYSDAVLDSK-APSASQLKICRMDKNSG-CVTGGD-EIY
LLCDKVQ-KDDIEIH---FYE-M------------DDI-------T-------------G
K---YTWEDLGK-----------FSPCDVH--RQFAIVFKTPPYWNI--AIE----RPAN
VLVELRR------KKNGGETS-EPVQFT-YQPQLF-------------------------
---DKE----------A-I---GAKRRK-------------------TVPHFTEF-----
-----------------LSGG----------------------------SSGATGGGGSS
V-----------------------------------------------------------
-------SGFNFSAD---------------------------------------------
------------------------------------------------------------
------------------------------------------------------------
------------------------------------------------------------
------------------------------------------------------------
------------------------------------------------------------
------------------------------------------------------------
------------------------------------------------------------
------------------------------------------------------------
----------------------------FLQQGV--------------------------
------------------------------------------------------------
------------------------------------------------------------
------------------------------------------------------------
------------------------------------------------------------
------------------------------------------------------------
------------------------------------------------------------
------------------------------------------------------------
------------------------------------------------------------
------------------------------------------------------------
------------------------------------------------------------
-------FLTQ-------------------------------------------------
------------------------------------------------------------
------------------------------------------------------------
------------------------------------------------------------
------------------------------------------------------------
------------------------------------------------------------
------------------------------------------------------------
--------------------------------NPSNM-----------------------
------------------------------------------------------------
------------------------------------------------------------
------------------------------------------------------------
------------------------------------------------------------
------------------------------------------------------------
------------------------------------------------------------
------------------------
>Isca_XP_002399379
------------------------------------------------------------
------------------------------------------------------------
--------------------------------------------------MINNNVVSL-
------------------------------------------------------------
------------------------------------------------------------
------------------------------------------------------------
------------------------------------------------------------
------------------------------------------------------------
------------------------------------------------------------
------------------------------------------------------------
------------------------------------------------------------
------------------------------------------------------------
------------------------------------------------------------
------------------------------------------------------------
------------------------------------------------------------
------------------------------------------------------------
------------------------------------------------------------
------------------------------------------------------------
------------------------------------------------------------
------------------------------------------------------------
------------------------------------------------------------
------------------------------------------------------------
------------------------------------------------------------
------------------------------------------------------------
------------------------------------------------------------
------------------------------------------------------------
------------------------------------------------------------
---------------------DDV------------------------------------
------------------------------------------------------------
------------------------------------------------------------
------------------------------------------------------------
------------------------------------------------------------
-------------------------------------------------AEVIERHMAAA
------------------------------------------------------------
------------------------------------------------------------
------------------------------------------------------------
---------------------------------------------------------SEP
TSYLTLEQAQQQP-----------------------------------------------
----------------------YVVITEQPASRALRFRY--QCEGR-YPG----TLVGV-
--------NSTAE--NKTYPTIKVMHHQ----------------GK--AAVVVS--CVT-
-----------------------KDQPYRVH-----------PHNLV-----G-KE---G
CK--------KGICTQYLK-----PD---MTCSFTSLGIQCVKRRD-VEQNLADRESIR-
---VD-------------PF----------------------------------------
----------------QNGFDHK-------DQAGSI----DLNAVRLCFQV--FLEG---
----S-TP---G-KYTMPLHPVVSEIIYDRK-A--MSDLTITKLSHTCA-PVSGGL-EMI
LLCDKVA-KDDIEVW---FEE-E------------RE----------------------G
L---TVWKERAE-----------ILPNGVH--KQVAICFRTPRYREP--PAE----HPVD
VHLLLRR------PSD-GALS-EPRAFT-LHPNER-------------------------
---DPE----------A-I---DRKKRK-------------------IGEGYLDRYFQE-
------------------------------------------------------------
------------------------------------------------------------
------------------------------------------------------------
------------------------------------------------------------
-------------------------NPMLAVAA---------------------------
------------------------------------------------------------
------------------------------------------------------------
------------------------------------------------------------
------------------------------------------------------------
------------------------------------------------------------
------------------------------------------------------------
------------------------------------------------------------
------------------------------GLP---------------------------
------------------------------------------------------------
------------------------------------------------------------
------------------------------------------------------------
------------------------------------------------------------
------------------------------------------------------------
------------------------------------------------------------
----------------GP------------------------------------------
------------------------------------------------------------
------------------------------------------------------------
------------------------------------------------------------
------------------------------------------------------------
------------------------------------------------------------
------------------------------------------------------------
-----------------------------------------H------------------
------------------------------------------------------------
------------------------------------------------------------
---------------------------------PEEAFR---------------------
------------------------------------------------------------
------------------------------------------------------------
--------------------------GISRRAL---------------------------
------------------------------------------------------------
------------------------------------------------------------
------------------------------------------------------------
------------------------
>Dgra_m.53837
------------------------------------------------------------
--------------------------SHQFSLQQRVPNPEYDL-----------------
--------------------------------------------------LSFQQQQNQQ
--------------------HQQWQ-----------------------------------
------------------------------------------------------------
-----------------HQQQQHPQPLHRMLPQAGSPPSKKQRTG---------------
------------------------------------------------------------
------------------------------------------------------------
----------------------SLQPWPH-------------------------------
------------------------------------------------------------
------------------------------------------------------------
------------------------------------------------------------
------------------------------------------------------------
------------------------------------------------------------
------------------------------------------------------------
--------------------------DTTVFTTQASSN----------------------
-----------------------DAHQAQVPP---------------PLHDQLPQQFSTS
HSTAA-------------------------------------------------------
------------------------------------------------------------
---------------SHQPYL---------------------------------------
------------------------------------------------------------
-----------------------------------------------------PHESTDT
VFGLASSE------------------SGTMPLPAVDSFNGLDTAY-------ARYKLQNP
LQSILPTTTSQRASALQHN-----------------------------------------
------------------------------------------------------------
------------------------------------------------------------
------------------------------------------------------------
----------------QLFTQQQHLP------------HPTLRP----------------
------------------------------------------------------------
------------------------------------------------------------
------------------------------------------------------------
------------------------------------------------------------
-------------------------------------------------NMGNPTSIPEN
------------------------------------------------------------
------------------------------------------------------VRHNNP
KRQQD-------------------------------------------------------
------------------------------------------------------------
------QTYQRQPHKEEAATTNAQG------------------------VQFK-HPPTH-
----------ATTRQPTTTFEGVLGITVQPAPYA-RFRY--LKEGR-RA-----ALQGR-
---------------NNMYPTVRLSKEW--MDKV----------VG-DVLVVPA--LVTR
HDD--------------------ASGEPKRH-----------YHTLE-----CVDD----
----------DGHLERVLDK--------AGFAVFDNMVVTRTPFKH-AATV---------
------------------------------------------------------------
----------------------------GLPHSQRD----DQMVVRLMFSV--AFQC---
----T-D----G-TRVQS--RVISEPVYGSE-------LQIDHVSHGWI-PADEST-SVT
LLTHKVA-KKRVAVV---LTD-T-SQIPQTTELTEEA--------K--------------
---SHGWNVVQG------YPTLQIDNLLVH--MQYALVGTIPPYWDQ--TIT----TAQT
VQVQLVD------VLA-KASS-LAHSIQ-YRPRAK-------------------------
---RLV----------ENV-----------------------------------------
---------------------------------PLE------------------------
------------------------------------------------------------
------------------------------------------------------------
------------------------------------------------------------
-------------------------GPMVGDQS---------------------------
------------------------------------------------------------
--DHDHSP----------------------------------------------------
------------------------------------------------------------
------------------------------------------------------------
-------------------TFSALGDAAVLSSSSP-------------------------
------------------------------------------------------------
----------------------------VLELTLDPE-----------------------
------------------------------------------------------------
------------------------------------------------------------
------------------------------------------------------------
SESQESQRAHE-----------------------LATIPVT-------------------
------------------------------------------------------------
------------------------------------------------------LTPP--
----------D-------------------------------------------------
-----------AVVESQP------------------------------------------
--------------------------------CSTDKNNGKID--------DRDDGNHVN
TTDIKQH-----------TSNTSGSES---------------------------------
------------------------------------------------------------
-------------------------------DSD--------------------------
------------------------------------------------------------
------------------------------------------------------------
-------------------------------RDDNDRNKGNAATKHTTAR----------
------------------------------------------------------------
------------------------------------------------------------
---------------------------------PNPHNTINTTTT---------------
---------------------------------------TSNDNNINNINDGDPDRSIFT
----C-------------------------------------------------------
------------------------------------------------------------
------------------------------------------------------------
------------------ADGVGDDRGDE------------MAIVNRSASA---------
------------------------------------------------------------
------------------------
>Dgra_m.68592
------------------------------------------------------------
------------------------------------------------------------
--------------------------------------------------MALQQAPSQP
------------------------------------------------------------
------------------------------------------------------------
------------------------------------------------------------
------------------------------------------------------------
------------------------------------------------------------
----------------------ELLPNAT-------------------------------
------------------------------------------------------------
------------------------------------------------------------
------------------------------------------------------------
------------------------------------------------------------
--------------------D---------------------------------------
------------------------------------------------------------
--------------------------THYLADPEQRTL----------------------
----------------------------------------------------SSETLTPN
DARSNF------------------------------------------------------
-------------------------------FDNGDPVE---------------------
------EMAPSRRSSSVKPTK---------------------------------------
------------------------------------------------------------
--------------------------------------KKRITYDQPQPQPQPPPQSQSQ
QWDNEP------------------------PSK-------------------------TP
SATVDEAPWGIALL----------------------------------------------
------------------------------------------------------------
------------------------------------------------------------
------------------------------------------------------------
------------------------------------------------------------
------------------------------------------------------------
------------------------------------------------------------
------------------------------------------------------------
------------------------------------------------------------
-------------------------------------------------DPLQSSTIPDS
VK----------------------------------------------------------
----------------------------------------------------------SP
------------------------------------------------------------
----------------------------------------------------------AK
HTALSSSALSSTP-----------------------------------------------
------------YDSDETVVEGAIMIVVQPAEHG-RFRY--TKEGR-KT-----SLQGR-
------------V--EGRFPTVQVSPKF--RQHI----------PD-DTMIQAS--VVTR
HDD--------------------QNGKPIPH-----------WHVLE-----G-RN----
----------NTSPALPVK---------NGVVEFKNLVVNRNTFEV-HGIR---------
------------------------------------------------------------
------------------------------TRTHTD----DQQVIRIMFEV--HFIM---
----D-D------NLVVS--RVITEPVYGNE-------LKIFKLSALHV-ASECET-EVM
ILTSKIK-KRNTSLR---LTD-P-TPMAY----AHEPL----------------------
---GLGWTLDSQ-----NRPMFNIKNLYVH--HQHAIMATFPPFWNK--ALQ----TTKT
IEVRLLD------NEH-SQQS-IAQAMD-YKPPNV-------------------------
---RLAE---------INV-----------------------------------------
------------------------------------------------------------
------------------------------------------------------------
------------------------------------------------------------
------------------------------------------------------------
------------------------------------------------------------
------------------------------------------------------------
------------------------------------------------------------
------------------------------------------------------------
------------------------------------------------------------
------------------------------------------------------------
------------------------------ACGNI-------------------------
----------------------------DLNATT--------------------------
------------------------------------------------------------
------------------------------------------------------------
------------------------------------------------------------
------------------------------------------------------------
------------------------------------------------------------
-------------------------------------------------------SPNVV
WH----------------------------------------------------------
----------------FP------------------------------------------
---------------------------------QAGSIAGAV------------------
------------------------------------------------------------
------------------------------------------------------------
------------------------------------------------------------
------------------------------------------------------------
------------------------------------------------------------
---------------------------------PLGTKFAEGRPLEMAAFPGSQIVPQAM
WQEAAI--------------------------EFKEDVRGVH------------------
------------------------------------------------------------
---------------------------------PLSQHH---------------------
------------------------------------------HQQLHQHHISLQQQQQQQ
------------------------------------------------------------
------------------------------------------------------------
------------------------------------------------------------
------------------------------------------------------------
------------------------------------------------------------
------------------------
>Dgra_m.73238
------------------------------------------------------------
------------------------------------------------------------
------------------------------------------------------------
------------------------------------------------------------
------------------------------------------------------------
------------------------------------------------------------
------------------------------------------------------------
------------------------------------------------------------
------------------------------------------------------------
------------------------------------------------------------
------------------------------------------------------------
------------------------------------------------------------
------------------------------------------------------------
------------------------------------------------------------
------------------------------------------------------------
------------------------------------------------------------
------------------------------------------------------------
------------------------------------------------------------
------------------------------------------------------------
------------------------------------------------------------
------------------------------------------------------------
------------------------------------------------------------
------------------------------------------------------------
------------------------------------------------------------
------------------------------------------------------------
------------------------------------------------------------
------------------------------------------------------------
--------------------------------------------N---------------
------------------------------------------------------------
------------------------------------------------------------
------------------------------------------------------------
------------------------------------------------------------
-------------------------------------------------NNNNNNSIHTG
------------------------------------------------------------
------------------------------------------------------VRSILP
PQQNS-------------------------------------------------------
------------------------------------------------------------
------GHLQEQPHQQQ-------------------------------------------
-------------KQSTRFTEGVLSISAQPAPYG-RFRY--RKEGR-RT-----PLQGR-
------------C--DGLFPTVIVAPEW--IDRA----------SS-PIVITPS--LVTR
SND--------------------LEGEPIPH-----------YHSLE-----CIQE----
----------NVQLERPIM---------HGVAVFHNLVVNRVPFKE-AAVL---------
------------------------------------------------------------
----------------------------GLPGSTRD----DQMVIRVLFTT--RFRC---
----T-D----G-SHVEA--RVISEPIFGSD-------LRIEHVSHAWV-AVDEAT-SIT
LLTRKVA-KKRMAIQ---ITD-S-IQIHM---LDTNAVA---------------------
----AGWFLEHG------YPTVLIEDVDVH--MQYACTIKIPPYWDQ--TIT----TARV
VKIQLVD------VLA-NAGS-EPQSIE-YRPILY-------------------------
---RMQ------------------------------------------------------
------------------------------------------------------------
------------------------------------------------------------
------------------------------------------------------------
------------------------------------------------------------
------------------------------------------------------------
------------------------------------------------------------
------------------------------------------------------------
------------------------------------------------------------
------------------------------------------------------------
--------------------YAAA------------------------------------
------------------------------------------------------------
------------------------------------------------------------
------------------------------------------------------------
------------------------------------------------------------
------------------------------------------------------------
------------------------------------------------------------
------------------------------------------------------------
------------------------------------------------------------
------------------------------------------------------------
----------------KP------------------------------------------
--------------------------------------FGFR------------------
------------------------------------------------------------
------------------------------------------------------------
------------------------------------------------------------
------------------------------------------------------------
------------------------------------------------------------
------------------------------------------------------------
------------------------------------------------------------
------------------------------------------------------------
------------------------------------------------------------
------------------------------------------------------------
------------------------------------------------------------
------------------------------------------------------------
------------------------------------------------------------
------------------------------------------------------------
------------------------------------------------------------
------------------------
>Aspe_m.114880
------------------------------------------------------------
------------------------------------------------------------
--------------------------------------------------ME--ARWRRA
------------P-----------------------------------------------
--------------------------------------------------GLGN------
-------------------------PRPSKRCRSQSPS----------------------
------------------------------------------------------------
------------------------------------------------------------
---------------------QRQVIAESFGK----------------------------
------------------GQAAA-----EEDARGEAG-----------------------
------------------------------------------------------------
---------------------------PAAMVPL--------------------------
------------------------------------------------------------
------------------------------------------------------------
------------------------------------------------------------
--------------------------GGAIDFTDVGMAAS--------------------
------------------------------------------------------------
------------------------------------------------------------
------------------------------------------------------------
---------------SFDPAVWHG--M---------------------------------
------------------------------------------------------------
------------------------------------------------------------
------------------------------------------------------------
------------------------------------------------------------
------------------------------------------------------------
------------------------------------------------------------
------------------------------------------------------------
------------------------------------------------------------
------------------------------------------------------------
------------------------------------------------------------
------------------------------------------------------------
------------------------------------------------------------
---------------------------------------------------VAKSTMLAQ
------------------------------------------------------------
------------------------------------------------------------
------------------------------------------------------------
----------------------------------------------------------QG
HRGISLNDIAVG------------------------------------------------
-----------GFDDTVSEVDGVLEISQQPAAHG-RFRY--SKEGR-KT-----PLPGA-
------------I--EGSFPTVQLSPAY--RHMV----------PD-GTMVSVT--LITK
YHD--------------------DRGAPVRH-----------WHTLE-----V-KE----
----------GGAASRPLS---------MGLVQFPNLVVTRAAMPA-DLDD---------
------------------------------------------------------------
----------------------------AGAARNPE----DQHVIRLMFTM--MFRD---
----S-A----G-VIFKT--SVISNPIYGIE-------LKIHKSSHPRV-PVAGQL-DVF
FLTSKVK-KKNTLIK---VRE-V-YPAPF----DPGP--------N--------------
----SGWELDER-----GRLTFTVDNLHVH--YQYAVVATVPPYWDQ--TIT----TSRV
LDICLVD------TAQ-GLES-NCVQIE-YCPPSA-------------------------
------------------------------------------------------------
------------------------------------------------------------
------------------------------------------------------------
------------------------------------------------------------
------------------------------------------------------------
------------------------------------------------------------
------------------------------------------------------------
------------------------------------------------------------
------------------------------------------------------------
------------------------------------------------------------
------------------------------------------------------------
------------------------------------------------------------
------------------------------------------------------------
------------------------------------------------------------
------------------------------------------------------------
------------------------------------------------------------
------------------------------------------------------------
------------------------------------------------------------
------------------------------------------------------------
------------------------------------------------------------
------------------------------------------------------------
-----------------------------------AEGEGAAA-----------------
AASG----------------AASDAA----------------------------------
------------------------------------------------------------
------------------------------------------------------------
------------------------------------------------------------
------------------------------------------------------------
------------------------------------------------------------
------------------------------------------------------------
------------------------------------------------------------
---------------------------------PGPALM---------------------
------------------------------------------------------------
------------------------------------------------------------
------------------------------------------------------------
------------------------------------------------------------
------------------------------------------------------------
------------------------------------------------------------
------------------------
>Aspe_m.431975
------------------------------------------------------------
------------------------------------------------------------
--------------------------------------------------MEPWRT----
------------------------------------------------------------
------------------------------------------------------------
------------------------RQYSQKRSRTESPP----------------------
------------------------------------------------------------
------------------------------------------------------------
-------------------TGIAMSPHKVLG-----------------------------
-----------------FGGAAAAAAEMEEGGAAVTG-----------------------
------------------------------------------------------------
------------------------------HVPL--------------------------
--------------------------------GPFGGMQSLT------------------
------------------------------------------------------------
------------------------------------------------------------
--------------------------MHHFDLPD--------------------------
------------------------------------------------------------
------------------------------------------------------------
------------------------------------------------------------
---------------LSDPRT-----PLRLDDL---------------------------
------------------------------------------------------------
-----------------------------------------------TEKPPPPPHDAIP
PWPNTFG------------------------------------------------AGKSP
VGPL--------------------------------------------------------
------------------------------------------------------------
------------------------------------------------------------
------------------------------------------------------------
------------------------------------------PPPH--------------
------------------------------------------------------------
------------------------------------------------------------
------------------------------------------------------------
------------------------------------------------------------
-------------------------------------------------KPTKAEPMSIS
------------------------------------------------------------
----------------------------------------------------------EP
------------------------------------------------------------
------------------------------------------------------------
----------SSPRNDAS------------------------------------------
-------RVVEMSAEGYPIVSGVLRIVQQPASHG-RFRY--SKEGR-KT-----PLHGR-
------------E--DGSYPTVAIADRY--RHLV----------EE-GTQVDVT--LVTK
HND--------------------EHGSPIQH-----------WHVLE-----G-KE----
----------GGPVSRPLK---------DGVATFPNLVVTRTTAEK--------------
------------------------------------------------------------
----------------------------EGGARNVE----DQHVIRLMYTM--RFQD---
----E-K----R-RSVLA--RAISEPIFGQE-------VKIHRISHMQI-PATGNI-EVF
FLTSKIK-RKNTILT---FTE-T-TPSSF----DPGP--------R--------------
----SKWQLDKN-----MCLTYAMKDLTVH--YQYAVVARVPPYWDQ--TIT----SPRR
IKVCLID------TVQ-GLES-NVVEID-YVPAPF-------------------------
------------------------------------------------------------
------------------------------------------------------------
------------------------------------------------------------
------------------------------------------------------------
------------------------------------------------------------
-------------------------RPYSSASA---------------------------
------------------------------------------------------------
------------------------------------------------------------
------------------------------------------------------------
------------------------------------------------------------
------------------------------------------------------------
------------------------------------------------------------
------------------------------------------------------------
------------------------------------------------------------
------------------------------------------------------------
------------------------------------------------------------
-------------------------------------PPGH-------------------
------------------------------------------------------------
--------------------------------------------------------PPVF
---------------------------------GM-------------------------
-------APSVHGSWGVP------------------------------------------
----------------------QLDWFPA------DNAAGAAADMPMRDSSN---SPSV-
SASS----------------ESTDTR----------------------------------
------------------------------------------------------------
------------------------------------------------------------
------------------------------------------------------------
------------------------------------------------------------
------------------------------------------------------------
------------------------------------------------------------
------------------------------------------------------------
---------------------------------PSRGRVYGSFETSV-------------
------------------------------------------------------------
------------------------------------------------------------
------------------------------------------------------------
------------------------------------------------------------
------------------------------------------------------------
------------------------------------------------------------
------------------------
>Aspe_m.49642
------------------------------------------------------------
------------------------------------------------------------
--------------------------------------------------MPNDFEAVLT
------------------------------------------------------------
------------------------------------------------------------
------------------------------------------------------------
------------------------------------------------------------
------------------------------------------------------------
------------------------------------------------------------
------------------------------------------------------------
------------------------------------------------------------
-----------------------------------SGG----------------------
-------------------------------GSHACGPSAAK------------------
------------------------------------------------------------
------------------------------------------------------------
--------------------------RARVDLSDASEN----------------------
-----------------------AYNQAWR------------------------PSASVA
CGAT--------------------------------------------------------
------------------------------------------------------------
---------------FQPPRT---------------------------------------
------------------------------------------------------------
------------------------------------------------------------
------------------------------PMTAWD----LGIL--------------PP
T-----------------------------------------------------------
------------------------------------------------------------
------------------------------------------------------------
------------------------------------------------------------
------------------------------------------------------------
------------------------------------------------------------
------------------------------------------------------------
------------------------------------------------------------
------------------------------------------------------------
-------------------------------------------------THTGHGGFPPR
-------------------------------AYPIES-----------------------
----------------------------------------------------------FP
------------------------------------------------------------
---------------------------------------------------------MHR
GFLQVSGAAAAPPIPRLMGG----------------------------------------
------HHQYHPTHAMYRDLREVLEITEQPTERG-RFRY--AKEKR-RT-----PLPGR-
------------R--DGGFPTVRVADRY--RDVL----------PD-GTHIQAS--VVTR
QDG--------------------EDGIPRPH-----------WHRLE-----G-RE----
----------GESVSQPLS---------LGAATFSNLVVIRSDRNA-AENHW--------
------------------------------------------------------------
------------------------------GPRPTE----DQQVIRIMFSV--LFRL---
----P-T----G-EMARS--WVASEPIYGCD-------LKIQNMSHTEV-PMLSGA-EVT
LLTSKIR-KQSIALM---LVD-EFTDHDF----APGTKI------D--------------
--PANGWECDQD-----GKICCTIQPSYVH--HQYALVAQIPQYWDL--TLE----SDRQ
ISARIID------KDQ-KMES-NCSQLT-YVPGSE-------------------------
-----------------------ARRRR--------------------------------
------------------------------------------------------------
------------------------------------------------------------
------------------------------------------------------------
------------------------------------------------------------
------------------------------------------------------------
------------------------------------------------------------
------------------------------------------------------------
------------------------------------------------------------
------------------------------------------------------------
------------------------------------------------------------
------------------------------------------------------------
------------------------------------------------------------
------------------------------------------------------------
------------------------------------------------------------
------------------------------------------------------------
------------------------------------------------------------
------------------------------------------------------------
------------------------------------------------------------
------------------------------------------------------------
----------------PP------------------------------------------
------------------------------------------------------------
------------------------------------------------------------
------------------------------------------------------------
------------------------------------------------------------
------------------------------------------------------------
------------------------------------------------------------
------------------------------------------------------------
------------------------------------------------------------
------------------------------------------------------------
---------------------------------PE-------------------------
------------------------------------------------------------
------------------------------------------------------------
------------------------------------------------------------
------------------------------------------------------------
------------------------------------------------------------
------------------------------------------------------------
------------------------
>Spun_m.10159
R-----------------------------------------------------------
--------------------------HQTRTLQTRHPP----------------------
-----------------------------------------------SIPQQPTQPDLVH
------------PQS----LHSKFLH-----------SSFWPGCS------------SR-
HKHTESLGNLALSVL-Q-------------------------------------------
-----------------RALFAVRTDQDRSSSDLATDVMAERMNGRH-------------
------------------------------------------------------------
----------DGER-----------------ELTEYD----------VIQGLT-------
-----------------VDSFAAMAPHHGLPPQ---------------------------
------------------TYQMLMRDRTGSTSSVGSESI---------------------
------------------------------------------------------------
--------------------------------PDSPG------------LSPPESPTVFS
VPQQYSYM----QQAQ-----------MQQMQQQYMHSQSLQHQAA--------------
------------------------------------------------------------
------------------------------------------------------------
------------------------------MMAAQQQY----------------------
-----------------------SQHQQL-------------------QQHHQHQSQQQP
QQMTPQEIWPTNF---------------------------------------NLADVFAL
AN----------------------------------------------------------
---------------LGSPPS----------------------------PATKEEEEALR
LSAGARKG----------------------------------------------------
-------------------------------------------NVRRSSSLTCPPSSASV
HDPAAAGELQ-DESEESKRR-------RCKPKRLVEELD-LSVSVDDLAGR---TRSASP
KS----------------------------------------------------------
------------------------------------------------------------
------------------------------------------------------------
------------------------------------------------------------
------------------------------------------------------------
------------------------------------------------------------
------------------------------------------------------------
------------------------------------------------------------
------------------------------------------------------------
---------------------------------------------------RTPRGLARV
-------------ASGSLMR------------SPRN------------------------
----------------------------------------------------------SP
-------------RSSPRPSPRS-------------------------------------
------------------------------------------------------------
------SFLKPQPA----------------------------------------------
----------------PSDQDSILVIVEQPAQFG-RFRY--EAEGR-QN-----CLEGR-
------------S--SDTFPTVAVNPKY--AASI----------PD-GTLVRVS--LVKR
YDD--------------------EQGNPVPH-----------WHMLT-----S-KD----
----------NGDTSQPLR---------NGRAEFPNLVVKRQKSS---------------
------------------------------------------------------------
------------------------------VRHSSE----DQRAIRLKFSI--SVCA---
------G----S-VPREV--HVISAPVFNAD-------LKIDRLSHQYG-YANEPT-TVI
LLCTKVQ-KKTIALR---IST-D-PSSDY----MPPG-----------------------
----GGWHQDPQCG--GLVAVLRSDELETH--HQYAVIADIPAFVDP--FTK----EPQV
VYLQLID------EAD-ETSS-EPMQFR-YIPSRN-------------------------
---LDN----------SIV-----------------------------------------
------------------------------------------------------------
------------------------------------------------------------
------------------------------------------------------------
------------------------------------------------------------
------------------------------------------------------------
------------------------------------------------------------
------------------------------------------------------------
------------------------------------------------------------
------------------------------------------------------------
------------------------------------------------------------
------------------------------------------------------------
------------------------------------------------------------
------------------------------------------------------------
------------------------------------------------------------
------------------------------------------------------------
------------------------------------------------------------
------------------------------------------------------------
------------------------------------------------------------
------------------------------------------------------------
------------------------------------------------------------
------------------------------------------------------------
------------------------------------------------------------
------------------------------------------------------------
------------------------------------------------------------
------------------------------------------------------------
------------------------------------------------------------
------------------------------------------------------------
------------------------------------------------------------
------------------------------------------------------------
------------------------------------------------------------
------------------------------------------------------------
------------------------------------------------------------
------------------------------------------------------------
------------------------------------------------------------
------------------------------------------------------------
------------------------------------------------------------
------------------------
>Smac_m.102663
------------------------------------------------------------
------------------------------------------------------------
------------------------------------------------------------
------------------------------------------------------------
------------------------------------------------------------
------------------------------------------------------------
------------------------------------------------------------
------------------------------------------------------------
------------------------------------------------------------
------------------------------------------------------------
------------------------------------------------------------
------------------------------------------------------------
-----------------------------QHQQQHQQARSLV------------------
------------------------------------------------------------
------------------------------------------------------------
------------------------------------------------------------
------------------------------------------------------SSMQQQ
DGVS--------------------------------------------------------
------------------------------------------------------------
------------------------------------------------------------
------------------------------------------------------------
--------------------------------------------IRRASSLTTEAQAGAA
ADTK--------------RR-------RSRPKRLVDALD-LSVQDGDGEGDDDMVSAASP
GSSASSLATAAS------------------------------------------------
------------------------------------------------------------
------------------------------------------------------------
------------------------------------------------------------
--------------------------------------GPPHGPLQT-------------
------------------------------------------------------------
------------------------------------------------------------
------------------------------------------------------------
------------------------------------------------------------
-------------------------------------------------VAARSRSLARG
-------------SSAARMR------------SPRA------------------------
----------------------------------------------------------SP
-------------RSSPRPSPRS-------------------------------------
------------------------------------------------------------
------SLGQPPPPLV--------------------------------------------
----------------FKNDQEILAIAEQPAPFG-RFRY--EAEGR-QN-----CLEGR-
------------R--PGSVPAVVVNPKY--AQII----------PD-GTPVHVS--LVKR
HDD--------------------EQGQPVPH-----------WHILS-----S-RD----
----------GGDTSQLLA---------QGRAEFPGLVVKRQKSS---------------
------------------------------------------------------------
------------------------------VRHNSE----DQRAVRLKFSI--IVYC---
------S----N-APREI--HVVSNPVFNAE-------LKIDRLSHAQG-HANEIT-NLI
VLCTKVQ-KKTVALR---IFD-D-VNSEF----VPRD-----------------------
----SGWQHDPNGC--GCVCMLRANELETH--HQYAVIADIPAYQDP--CIK----EPVE
VYIQLMD------EAD-ETAS-APVSFF-YIPARE-------------------------
---ESD----------TMV-----------------------------------------
------------------------------------------------------------
------------------------------------------------------------
------------------------------------------------------------
------------------------------------------------------------
------------------------------------------------------------
------------------------------------------------------------
------------------------------------------------------------
------------------------------------------------------------
------------------------------------------------------------
------------------------------------------------------------
------------------------------------------------------------
------------------------------------------------------------
------------------------------------------------------------
------------------------------------------------------------
------------------------------------------------------------
------------------------------------------------------------
------------------------------------------------------------
------------------------------------------------------------
------------------------------------------------------------
------------------------------------------------------------
------------------------------------------------------------
------------------------------------------------------------
------------------------------------------------------------
------------------------------------------------------------
------------------------------------------------------------
------------------------------------------------------------
------------------------------------------------------------
------------------------------------------------------------
------------------------------------------------------------
------------------------------------------------------------
------------------------------------------------------------
------------------------------------------------------------
------------------------------------------------------------
------------------------------------------------------------
------------------------------------------------------------
------------------------------------------------------------
------------------------
>Sdip_AU_m.283612
------------------------------------------------------------
------------------------------------------------------------
--------------------------------------------------MSFSGDKHNI
-------------------EHDGAGTY---------------------------------
LHTSENY-----------------------------------------------------
-----------------NAKPFVPSPTAQQLAHIYTPA----------------------
------------------------------------------------------------
------------------------------------------------------------
------------------------------------------------------------
------------------------------------------------------------
------------------------------------------------------------
------------------------------------------------------------
------------------------------------------------------------
------------------------------------------------------------
------------------------------------------------------------
--------------------------------PDDPHF----------------------
------------------------------------------------------WTFSQR
SGAAQV------------------------------------------------------
-------------------------------VPSGV------------------------
---------------ADQPHD---NWPLEHLEMLQ-------------------------
------------------------------------------------------------
---------------------------------------------HDIARDSRPKR----
--------------------------RRVDPRD-------IGV----------HTSLAAP
SLTGAEMTSGADLL----------------------------------------------
------------------------------------------------------------
------------------------------------------------------------
------------------------------------------------------------
------------------------------------------------------------
------------------------------------------------------------
------------------------------------------------------------
------------------------------------------------------------
------------------------------------------------------------
-------------------------------------------------KNVGQQALGYP
-------------------------------VSPVSS-----------------------
------------------------------------------------------AANFSP
HRVHR-------------------------------------------------------
--------PQYH------------------------------------------QIRRMH
QDMSPMGKYTTSPTAGCH------------------------------------IPGQQ-
------ASLCQPPAVRYKEVTNVLTILEQPTEHG-RFRY--KKEKR-RT-----PLNGR-
------------K--EGTFPAVGLQGEW--QHKV----------RD-GTVIYAS--VVTR
QND--------------------SRGIPMPH-----------WHGLE-----G-KT----
----------GESATQRVV---------QGKATFSNLVVVRNERN---------------
------------------------------------------------------------
------------------------------AHRCAE----DHQVIRIMFQV--KFDD---
----P-ET---G-EHYYS--FVVSEPIYGTE-------LKIHNVSHRII-ATERET-EVI
FLTSKIK-KQNIALK---LTD-SAPNADW----RPPT----NQKDD--------------
---GAGWHLDEQ-----QKVAFLLQPLYVH--HQYALVAKLPPHFFP--RSK----VCRK
VDIKLVD------HVQ-GMES-NSVELE-YKPEED-------------------------
---LVS----------SAV-----------------------------------------
------------------------------------------------------------
------------------------------------------------------------
------------------------------------------------------------
------------------------------------------------------------
------------------------------------------------------------
------------------------------------------------------------
------------------------------------------------------------
------------------------------------------------------------
------------------------------------------------------------
------------------------------------------------------------
------------------------------------------------------------
------------------------------------------------------------
------------------------------------------------------------
------------------------------------------------------------
------------------------------------------------------------
------------------------------------------------------------
------------------------------------------------------------
------------------------------------------------------------
------------------------------------------------------------
------------------------------------------------------------
------------------------------------------------------------
------------------------------------------------------------
------------------------------------------------------------
------------------------------------------------------------
------------------------------------------------------------
------------------------------------------------------------
------------------------------------------------------------
------------------------------------------------------------
------------------------------------------------------------
---------------------------------PEAMSTGSKRDA---------------
------------------------------------------------------------
------------------------------------------------------------
------------------------------------------------------------
------------------------------------------------------------
------------------------------------------------------------
------------------------------------------------------------
------------------------
>Sdip_AU_m.415255
RRSWKRK------------------KSGDALGD---------------------------
------------------------------------------------------------
--------------------------------------------------MSRQLHARAL
S-----------------------------------------------------------
------------------------------------------------------------
------------------------------------------------------------
------------------------------------------------------------
------------------------------------------------------------
------------------------------------------------------------
------------------------------------------------------------
------------------------------------------------------------
------------------------------------------------------------
------------------------------------------------------------
------------------------------------------------------------
------------------------------------------------------------
------------------------------------------------------------
--------------------------------------------QSSRRSSDSAASTTTT
SSRSTAS-----------------------------------------------------
------------------------------------------------------------
---------------FYSP-----------------------------------------
------------------------------------------------------------
------------------------------------------------------------
----------------------------------------------------------SP
SS----------------------------------------------------------
------------------------------------------------------------
------------------------------------------------------------
------------------------------------------------------------
------------------------------------------------------------
------------------------------------------------------------
------------------------------------------------------------
------------------------------------------------------------
------------------------------------------------------------
---------------------------------------------------TNPAALARG
------------------------------------------------------------
----------------------------------------------------------AP
------------------------------------------------------------
----------------------------------------------------------GG
GAAVAEVRGLSPP-----------------------------------------------
----------------VPLVPGVLEITQQPAERG-RFRY--SKERR-NT-----ALHGR-
------------E--EGSSPAVAVTAAY--RHLV----------PE-GTTVDVT--VVTK
DDD--------------------KNGNPVQH-----------WHTLD-----G-KN----
----------GDSIARPLDK--------DKQATFSQLVVTRGTCDR-AS-----------
------------------------------------------------------------
------------------------------SQKTSE----DQQVIRLLFTM--MFYT---
----T-E----G-RPAYA--RVLSDPIHGRD-------LKLHHISHTSV-HVLGG--SVI
ILTSKVK-RRTVRLK---ITD-M-QPHSW----RDGPIHTLQRTLD--------------
---MRGWKLDED-----NRPTIYLADLHVH--YQYGLVVNMPPFWDQ--NIT----TPRE
VEIQLVD--------D-DQRS-AALTME-YCPSVV-------------------------
---ARGH---------HSV--AQQPQQTPT-------------QSFSQLQQYQSH-----
-----------------FGH----------------------------------------
------------------------------------------------------------
------------------------------------HIPGVSATSTNSRSI---------
------------------------------------------------------------
-------------------------SPLLQSIF---------------------------
------------------------------------------------------------
-----TRPGDMYP-----------------------------------------------
----------------TWQHEHHGTPTP--------------------------------
------------------------------------------------------------
------------------MARSGSGELD--------------------------------
---------------------------D--EHGTPSYQPD--------------------
-----------------QHHL----ADDPIEHAS--------------------------
------------------------------------------------------------
------------------------------------------------------------
--------------------------------------------------------WVQH
QVPTATRRLHD------------------------HAPPAGFSDD---------------
---------------------DVTITGSP-------------------------------
-----------------------------------RDGGVIGTTTTISP----PG-PN--
G-----------------------------QTGGIVT-----------------------
----------------TP---------------FRA-------------P----------
----TGGREFTRA-------PC----------------GGAFD----------GGSAAFD
AARG-----------------GYGQQQ---------------------------------
------------------------------------------------------------
------------------------------------------------------------
-------------------------------C----------------------------
------------------------------------------------------------
---------------------------------GNTSGFGGNNGAHGGSDSAY-------
----------------APRRSSA-------------------------------------
-------------FHPSGTARREEHDRDGNRSAAGGAVGGAPRGG---------------
---------------------------------PDDSTLLSADFHALT------------
-----------------------------------HIDDSMTDSSFETFM----------
------------------------------------------------------------
------------------------------------------------------------
------------------------------------------------------------
------------------------------------------------------------
------------------------------------------------------------
------------------------
>Sdip_FR_m.262780
------------------------------------------------------------
------------------------------------------------------------
--------------------------------------------------MSFSGDKHNI
-------------------EHDGAGTY---------------------------------
LHTSENY-----------------------------------------------------
-----------------NAKPFVPSPTAQQLAHIYTPA----------------------
------------------------------------------------------------
------------------------------------------------------------
------------------------------------------------------------
------------------------------------------------------------
------------------------------------------------------------
------------------------------------------------------------
------------------------------------------------------------
------------------------------------------------------------
------------------------------------------------------------
--------------------------------PDDPHF----------------------
------------------------------------------------------WTFSQR
SGAAQV------------------------------------------------------
-------------------------------VPSGV------------------------
---------------ADQPHD---NWPLEHLEMLQ-------------------------
------------------------------------------------------------
---------------------------------------------HDIARDSRPKR----
--------------------------RRVDPRD-------IGL----------HTSLAGP
SLTGAEITSGADLL----------------------------------------------
------------------------------------------------------------
------------------------------------------------------------
------------------------------------------------------------
------------------------------------------------------------
------------------------------------------------------------
------------------------------------------------------------
------------------------------------------------------------
------------------------------------------------------------
-------------------------------------------------KNVGQQALGYP
-------------------------------VSPVSS-----------------------
------------------------------------------------------AANFSP
HRVHR-------------------------------------------------------
--------PQYH------------------------------------------QIRRMH
QDMSPMGKYTTSPTAGCH------------------------------------IPGQQ-
------ASLCQPPAVRYKEVTNVLTILEQPTEHG-RFRY--KKEKR-RT-----PLNGR-
------------K--EGTFPAVGLQGEW--QHKV----------RD-GTVIYAS--VVTR
QND--------------------SRGIPMPH-----------WHGLE-----G-KT----
----------GESATQRVV---------QGKATFSNLVVVRNERN---------------
------------------------------------------------------------
------------------------------AHRCAE----DHQVIRIMFQV--KFDD---
----P-ET---G-EHYYS--FVVSEPIYGTE-------LKIHNVSHRII-ATERET-EVI
FLTSKIK-KQNIALK---LTD-SAPNADW----RPPT----NQKDD--------------
---GAGWHLDEQ-----QKVAFLLQPLYVH--HQYALVAKLPPHFFP--RSK----VCRK
VDIKLVD------HVQ-GMES-NSVELE-YKPEED-------------------------
---LVS----------SAV-----------------------------------------
------------------------------------------------------------
------------------------------------------------------------
------------------------------------------------------------
------------------------------------------------------------
------------------------------------------------------------
------------------------------------------------------------
------------------------------------------------------------
------------------------------------------------------------
------------------------------------------------------------
------------------------------------------------------------
------------------------------------------------------------
------------------------------------------------------------
------------------------------------------------------------
------------------------------------------------------------
------------------------------------------------------------
------------------------------------------------------------
------------------------------------------------------------
------------------------------------------------------------
------------------------------------------------------------
------------------------------------------------------------
------------------------------------------------------------
------------------------------------------------------------
------------------------------------------------------------
------------------------------------------------------------
------------------------------------------------------------
------------------------------------------------------------
------------------------------------------------------------
------------------------------------------------------------
------------------------------------------------------------
---------------------------------PEAMSTGSKRDA---------------
------------------------------------------------------------
------------------------------------------------------------
------------------------------------------------------------
------------------------------------------------------------
------------------------------------------------------------
------------------------------------------------------------
------------------------
>Sdip_FR_m.557985
------------------------------------------------------------
------------------------------------------------------------
------------------------------------------------------------
------------------------------------------------------------
------------------------------------------------------------
------------------------------------------------------------
------------------------------------------------------------
------------------------------------------------------------
------------------------------------------------------------
------------------------------------------------------------
------------------------------------------------------------
------------------------------------------------------------
------------------------------------------------------------
------------------------------------------------------------
------------------------------------------------------------
------------------------------------------------------------
---------------------------------------------------DSAASTTTT
SSRSTAS-----------------------------------------------------
------------------------------------------------------------
---------------FYSP-----------------------------------------
------------------------------------------------------------
------------------------------------------------------------
----------------------------------------------------------SP
SS----------------------------------------------------------
------------------------------------------------------------
------------------------------------------------------------
------------------------------------------------------------
------------------------------------------------------------
------------------------------------------------------------
------------------------------------------------------------
------------------------------------------------------------
------------------------------------------------------------
---------------------------------------------------TNPAALARG
------------------------------------------------------------
----------------------------------------------------------AP
------------------------------------------------------------
----------------------------------------------------------GG
GAAVAEVRGLSPP-----------------------------------------------
----------------VPLVPGVLEITQQPAERG-RFRY--SKERR-NT-----ALHGR-
------------E--EGSSPAVAVTAAY--RHLV----------PE-GTTVDVT--VVTK
DDD--------------------KNGNPVQH-----------WHTLD-----G-KN----
----------GDSIARPLDK--------DKQATFSQLVVTRGTCDR-AS-----------
------------------------------------------------------------
------------------------------SQKTSE----DQQVIRLLFTM--MFYT---
----T-E----G-RPAYA--RVLSDPIHGRD-------LKLHHISHTSV-HVLGG--SVI
ILTSKVK-RRTVRLK---ITD-M-QPHSW----RDGPIHTLQRTLD--------------
---MRGWKLDED-----NRPTIYLADLHVH--YQYGLVVNMPPFWDQ--NIT----TPRE
VEIQLVD--------D-DQRS-AALTME-YCPSVV-------------------------
---ARGH---------HSV--AQQPQQTPT-------------QSFSQLQQYQSH-----
-----------------FGH----------------------------------------
------------------------------------------------------------
------------------------------------HIPGVSATSTNSRSI---------
------------------------------------------------------------
-------------------------SPLLQSIF---------------------------
------------------------------------------------------------
-----TRPGDMYP-----------------------------------------------
----------------TWQHEHHGTPTP--------------------------------
------------------------------------------------------------
------------------MARSGSGELD--------------------------------
---------------------------D--EHGTPSYQPD--------------------
-----------------QHHL----ADDPIEHAA--------------------------
------------------------------------------------------------
------------------------------------------------------------
--------------------------------------------------------WVQH
QVPTATRRLHD------------------------HAPPAGFSDD---------------
---------------------DVTITGSP-------------------------------
-----------------------------------RDGGVIGTTTTISP----PG-PN--
G-----------------------------QTGGIVT-----------------------
----------------TP---------------FRA-------------P----------
----TGGREFTRA-------SC----------------GGAFD----------SGSAAFD
AARG-----------------GYGQQQ---------------------------------
------------------------------------------------------------
------------------------------------------------------------
-------------------------------C----------------------------
------------------------------------------------------------
---------------------------------GNTSGFGGNNGAHGGSDSAY-------
----------------APRRSSA-------------------------------------
-------------FHPSGTARREEHDRDGNRSAAGGAVGGAPRGG---------------
---------------------------------PDDSTLLSADFHALT------------
-----------------------------------HIDDSMTDSSFETFM----------
------------------------------------------------------------
------------------------------------------------------------
------------------------------------------------------------
------------------------------------------------------------
------------------------------------------------------------
------------------------
>Hnan_m.33607
------------------------------------------------------------
------------------------------------------------------------
--------------------------------------------------MDQWQS----
------------------------------------------------------------
------------------------------------------------------------
------------------------RHPSQKRSRTDSPPPN--------------------
------------------------------------------------------------
------------------------------------------------------------
------------------AMSMAHSPMKLLHP----------------------------
-----------------FSGGAVDAMHEDVGAAA--A-----------------------
------------------------------------------------------------
------------------------------EVPL--------------------------
--------------------------------GPFLGLDALA------------------
------------------------------------------------------------
------------------------------------------------------------
--------------------------MHHFDLPD--------------------------
------------------------------------------------------------
------------------------------------------------------------
------------------------------------------------------------
---------------PDDPRT-----ALRLEDL---------------------------
------------------------------------------------------------
-----------------------------------------------TAKPPPPPPEAVP
PWPGVTS------------------------------------------------SGTSP
TTPL--------------------------------------------------------
------------------------------------------------------------
------------------------------------------------------------
------------------------------------------------------------
------------------------------------------SPPH--------------
------------------------------------------------------------
------------------------------------------------------------
------------------------------------------------------------
------------------------------------------------------------
-------------------------------------------------KPRNEESFPTS
------------------------------------------------------------
----------------------------------------------------------MT
------------------------------------------------------------
------------------------------------------------------------
----------PSPMGGAAV-----------------------------------------
-------REPESASRGHPIMPGVLRIMQQPASHG-RFRY--SKEGR-KT-----PLHGR-
------------A--DGTFPAVAVAGRY--RRLI----------ED-GTHIDVA--LVTK
HDD--------------------ERGHPVQH-----------WHVLE-----G-KE----
----------GGPVSRPLK---------SGVATFPNLVVTRTTAEK--------------
------------------------------------------------------------
----------------------------EGGARNVE----DQHVIRLMYTM--LFRD---
----E-S----G-RLVQA--QAISEPIYGLE-------VKIHRMSHMHI-PATGNI-EVF
FLTSKIK-RKNIILK---FTE-V-TPSAF----DPGP--------R--------------
----SMWQLDED-----NCLTYSMKDLTVH--YQYAVVVRVPPFWDQ--TIT----APRR
IKVCMID------TVQ-GLKS-NTMEIA-YVPALF-------------------------
------------------------------------------------------------
------------------------------------------------------------
------------------------------------------------------------
------------------------------------------------------------
------------------------------------------------------------
-------------------------RPHSSASA---------------------------
------------------------------------------------------------
------------------------------------------------------------
------------------------------------------------------------
------------------------------------------------------------
------------------------------------------------------------
------------------------------------------------------------
------------------------------------------------------------
------------------------------------------------------------
------------------------------------------------------------
------------------------------------------------------------
-------------------------------------PPGH-------------------
------------------------------------------------------------
--------------------------------------------------------PSEF
---------------------------------GM-------------------------
-------AAPAYASNASP------------------------------------------
-----------------------LDWFIS------PDAGAAAAAVSMRESSN---SPSL-
SVST----------------ESTDRDG---------------------------------
------------------------------------------------------------
------------------------------------------------------------
------------------------------------------------------------
------------------------------------------------------------
------------------------------------------------------------
------------------------------------------------------------
------------------------------------------------------------
---------------------------------PSRGRMYGSYETSV-------------
------------------------------------------------------------
------------------------------------------------------------
------------------------------------------------------------
------------------------------------------------------------
------------------------------------------------------------
------------------------------------------------------------
------------------------
>Hnan_m.58794
------------------------------------------------------------
------------------------------------------------------------
--------------------------------------------------MEELKQWRRA
S-----------P-----------------------------------------------
--------------------------------------------------GPHD------
------------------------YSRPTKRARELARA----------------------
------------------------------------------------------------
------------------------------------------------------------
---------------------RELAPFDGLGK----------------------------
------------------SASAGAAAVVDEDLRADAGS----------------------
------------------------------------------------------------
---------------------------AEMSVPL--------------------------
------------------------------------------------------------
------------------------------------------------------------
------------------------------------------------------------
---------------------------SDMDYAD--------------------------
------------------------------------------------------------
------------------------------------------------------------
------------------------------------------------------------
----------------FDQSVWQG--V---------------------------------
------------------------------------------------------------
------------------------------------------------------------
------------------------------------------------------------
------------------------------------------------------------
------------------------------------------------------------
------------------------------------------------------------
------------------------------------------------------------
------------------------------------------------------------
------------------------------------------------------------
------------------------------------------------------------
------------------------------------------------------------
------------------------------------------------------------
---------------------------------------------------AKSVGVSSS
------------------------------------------------------A-----
----------------------------------------------------------SP
------------------------------------------------------------
------------------------------------------------------------
-RAISLGDISGGARS---------------------------------------------
----------TGYSAAINDVEGVLEISQQPAAHG-RFRY--SKEGR-KT-----SLPGS-
------------I--DGSFPTVQLTPAY--RQLV----------PD-GTMVAVS--VITK
YRD--------------------DDGAPVRH-----------WHTLE-----V-KE----
----------GGAASRPLS---------MGSVQFPNLVVTRAAMPT-EPDD---------
------------------------------------------------------------
----------------------------SGAAPNPE----DQHVIRLMFTM--MFRD---
----S-T----G-AFFQS--RIISDPIYGIE-------LKIHKSSHPRV-SVTGQL-DVF
FLTSKVK-KKNTLIK---VRE-V-YPAPF----DPGP--------H--------------
----SGWELDDR-----GRLTFTVDNLHVH--YQYAVVAPLPPYWDQ--TIT----TSRV
LDVCLVD------TAQ-GLES-NCVQIE-YCP----------------------------
------------------------------------------------------------
------------------------------------------------------------
------------------------------------------------------------
------------------------------------------------------------
------------------------------------------------------------
------------------------------------------------------------
------------------------------------------------------------
------------------------------------------------------------
------------------------------------------------------------
------------------------------------------------------------
------------------------------------------------------------
------------------------------------------------------------
------------------------------------------------------------
------------------------------------------------------------
------------------------------------------------------------
------------------------------------------------------------
------------------------------------------------------------
------------------------------------------------------------
------------------------------------------------------------
------------------------------------------------------------
------------------------------------------------------------
------------------------------------------------------------
---------------------SSGAAPL--------------------------------
------------------------------------------------------------
------------------------------------------------------------
------------------------------------------------------------
------------------------------------------------------------
------------------------------------------------------------
------------------------------------------------------------
------------------------------------------------------------
------------------------------------------------------------
------------------------------------------------------------
------------------------------------------------------------
------------------------------------------------------------
------------------------------------------------------------
------------------------------------------------------------
------------------------------------------------------------
------------------------
>Dcos_m.57667
MAL----------------------------------------C------VAI-------
------------------------------------------------------------
--------------------------------------------------MEPPPAPGQF
------------------------------------------------------------
--RSDDSDER--------------------------------------------------
-----------------HRQRMIGIQDIGDSPEESFPPFAIQRER---------------
------------------------------------------------------------
------------------------------------------------------------
------------------------------------------------------------
---------------------------MGSQSDNETSSI---------------------
------------------------------------------------------------
------------------------------------------------------------
------------------------------------------------------------
------------------------------------------------------------
------------------------------------------------------------
-------------------------------LPSLTAG----------------------
--------------------NRDGYHEGE-----------------------DTNGLTST
FPFSNTTLPF--------------------------------------------------
-----------------------------DLIPRGFS-----------------------
---------------SFEPNL---------------------------------------
-----------V------------------------------------------------
--------------------------------------HDTQDREEQTQHKQPPVQQQQL
QPPK------------------------------------------------------TP
KEKVPDTPKTA-------------------------------------------------
------------------------------------------------------------
------------------------------------------------------------
------------------------------------------------------------
------------------------------------------------------------
------------------------------------------------------------
------------------------------------------------------------
------------------------------------------------------------
------------------------------------------------------------
-------------------------------------------------GRSSKRKLRAE
------------PAQIAV------------LKEPY-------------------------
------------------------------------------------------PSARKP
SRATK-------------------------------------------------------
---------------------------------------------------------RKR
GSRGSIASLAGVPQTASGAAEDEKI---------------F-------------------
----------------MKKKDDLLVILEQPAHYE-RFRY--EKENR-SN-----CLGGR-
------------Q--DGSFPTVAVNPKHPHAEYL----------TN-GTLINVS--LVKK
D----------------------IKNGLEPH-----------WHTLE-----G-KD----
-----------GPISRKIT---------GGRAVFPNLVVKRERQEE-QQGR---------
------------------------------------------------------------
----------------------------KVEKRLKE----DTKALRLRFFA--DYYT---
----S-D----G-QRHTA--SAVSDIVGNDE-------VKIIETSHHEG-FESVKQ-RVL
MLTAKFD-KNHVVLT---ITD-RNTRLDP----------------Q-----M-------K
HLLQNEWVLDQE---NHPKYMFKQDKVFGH--HQSGVAFNMPRYWRP---LD----APAT
VELRLVDTI--IEAED-YMKAFDPVKYT-YLPDQSGIPGPP-TYPPSQMLQVYDVSG---
--PDNRY-----QGQPYMI--PTTTRAY-------------AAPRNDDMMIVRDQSGVP-
----------------IFKSAG--------------------------------------
------------------------------------------------------------
------------------------------------------------------------
------------------------------------------------------------
-------------------------APTLKNEF---------------------------
----------------GG------------------------------------------
------------------------------------------------------------
--------------------STANTPESVDYLEADKNK----------------------
----------------------IR---------------------RW-------------
-----------------SSQFTRASNM---------------------------------
------------------------------QPGNTPTQ----------------------
------------------------------------------------------------
------------------------------------------------------------
------------------------------------------------------------
------------------------------------------------------------
---------------------------------VEYDTPRT-------------------
--------------------------------------------SLSPPTVQDR------
-------------------------------------------------------RPS--
------------------------------------------------------------
---------VTDTSQHYP------------------------------------------
----------------------------------QASHPGPY-------------GNTFN
NSND---------------KQTAGSNAHTY------------------------------
------------------------------------------------------------
------------------------------------------------------------
------------------------------------------------------------
------------------------------------------------------------
------------------------------------------------------------
------------------------------------------------------------
------------------------------------------------------------
---------------------------------PRHSLE---------------------
------------------------------------------------------------
------------------------------------------------------------
------------------------------------------------------------
------------------------------------------------------------
------------------------------------------------------------
------------------------------------------------------------
---------PPT------------
>Spar_m.25201
------------------------------------------------------------
------------------------------------------------------------
--------------------------------------------------MAVPGIPDMR
-------------------LH---------------------------------------
------------------------------------------------------------
----------------------------SNHPVSHIPSSSGDVQ----------------
------------------------------------------------------------
------------------------------------------------------------
------------------------------------------------------------
------------------------------------------------------------
------------------------------------------------------------
-------------------------------VPYPSSS----------------------
-------------------------------SGHLGGYESIR------------------
------------------------------------------------------------
------------------------------------------------------------
--------------------------DLGFSTSRASHDYEHLGD----------------
---------------ATNEFSIQNYQSLVH------------------------GDLTAS
PAAA--------------------------------------------------------
------------------------------------------------------------
---------------SKKPRL---------------------------------------
------------------------------------------------------------
-----------------------------------------------DVPVESPDRWALG
MGAS-----------------------RLGPGPAWR----------------------LP
TSGFSTFLQQWS------------------------------------------------
------------------------------------------------------------
------------------------------------------------------------
-DMGG-------------------------------------------------------
------------------------------------------------------------
------------------------------------------------------------
------------------------------------------------------------
------------------------------------------------------------
------------------------------------------------------------
-------------------------------------------------QHTGPHNIPAA
---------------------------------PAQM----------------Y------
---------------------------------------------STHPGRATTADRGFP
ETSTSST-----------------------------------------------------
------------------------------------------------------TAFYAT
STPVVTGSIGAVPSLRSVG-----------------------------------------
----------------TVDIKGVLEIVEQPTERG-RFRY--AKERR-RT-----PLPGR-
------------S--EGSFPTVRVSKAY--RDIV----------SD-GVQVQAS--VVTR
TDG--------------------EDGRPVPH-----------WHRLE-----G-RN----
----------GESVSQPIA---------CGTATFCNLVVIRSDRNA-YETY---------
------------------------------------------------------------
---------------------------GGGAQPPLE----DAQVIRILFEI--SFRM---
----P-S----G-ELARS--WVTSDSIYGCD-------LKIQNMSHSEV-SMSKGQ-EVI
LLTSKIK-KQHINVM---LVD-STTDHGY----QPGSVV----NAD--------------
----NGWKCGDD-----GKIYCMVQPTHVH--HQYALVADLPPYWEQ-------TKETRR
VSAKIID------NAQ-KMES-NCMTVK-YVAGRS-------------------------
----------------------DSRRRK--------------------------------
------------------------------------------------------------
------------------------------------------------------------
------------------------------------------------------------
------------------------------------------------------------
------------------------------------------------------------
------------------------------------------------------------
------------------------------------------------------------
------------------------------------------------------------
------------------------------------------------------------
------------------------------------------------------------
------------------------------------------------------------
------------------------------------------------------------
------------------------------------------------------------
------------------------------------------------------------
------------------------------------------------------------
------------------------------------------------------------
------------------------------------------------------------
------------------------------------------------------------
------------------------------------------------------------
----------------SP------------------------------------------
------------------------------------------------------------
------------------------------------------------------------
------------------------------------------------------------
------------------------------------------------------------
------------------------------------------------------------
------------------------------------------------------------
------------------------------------------------------------
------------------------------------------------------------
------------------------------------------------------------
------------------------------------------------------------
------------------------------------------------------------
------------------------------------------------------------
------------------------------------------------------------
------------------------------------------------------------
------------------------------------------------------------
----------T----E--------------------------------------------
------------------------
>Spar_m.44316
------------------------------------------------------------
------------------------------------------------------------
--------------------------------------------------MDPWDAS---
------------------------------------------------------------
------------------------------------------------------------
-----------------------MRRDSQKRSRTESPP----------------------
------------------------------------------------------------
------------------------------------------------------------
-------------------FAHSLSPLKLRGP----------------------------
------------------VGTLHATQPMETDGSGPAEV----------------------
------------------------------------------------------------
---------------------------PPPDVPM--------------------------
--------------------------------PSLTGLDPLT------------------
------------------------------------------------------------
------------------------------------------------------------
--------------------------MHHFDLPD--------------------------
------------------------------------------------------------
------------------------------------------------------------
------------------------------------------------------------
---------------ISDSRT-----TLALSDL---------------------------
------------------------------------------------------------
---------------------------------------------------GPPPRGLMP
AWP---------------------------------------------------PPTSTP
SAHAGQTDHPAAAAG---------------------------------------------
------------------------------------------------------------
------------------------------------------------------------
------------------------------------------------------------
----------------------------------------SVRPRR--------------
------------------------------------------------------------
------------------------------------------------------------
------------------------------------------------------------
------------------------------------------------------------
-------------------------------------------------RSKARQSRDAG
------------------------------------------------------------
-------------------------------------------------SADAASGGARP
PTSTT-------------------------------------------------------
--------------------------------------------------------SYAT
AAPIFASAQAPTPTSIT-------------------------------------------
------------TAKGYPVVAGVLKIEQQPASHG-RFRY--SKEGR-KT-----PLHGR-
------------V--DGSFPSVSVTPEY--RSLI----------ED-GTHVNVS--LVTK
NMD--------------------EQGGPVPH-----------WHVLE-----G-KE----
----------GGPVSRPLT---------NGKATFPNLVVTRTTGEE--------------
------------------------------------------------------------
----------------------------GGGVRNAE----DQHVIRLMYTM--MFRD---
----E-R----G-RLVQA--CAISAPIYGLE-------VKIHHLSHTKV-PATGDV-DII
VLTSKIK-KKNTILR---FTE-L-TPSAF----DPGP--------R--------------
----SAWRLDED-----NCLYFDMTDLIVH--YQYAVVARVPPFWDP--TII----APRK
VSVCLVD------TLQ-KLKS-NSKIIE-YVPNPF-------------------------
------------------------------------------------------------
------------------------------------------------------------
------------------------------------------------------------
------------------------------------------------------------
------------------------------------------------------------
-------------------------RPHSSTFF---------------------------
------------------------------------------------------------
------------------------------------------------------------
------------------------------------------------------------
------------------------------------------------------------
------------------------------------------------------------
------------------------------------------------------------
------------------------------------------------------------
------------------------------------------------------------
------------------------------------------------------------
------------------------------------------------------------
-------------------------------------NPGH-------------------
------------------------------------------------------------
-------------------------------------------------------TPSMM
---------------------------------GM-------------------------
-------PSQLAHAWSTP------------------------------------------
----------------------QLDYFST------DAPAGAAAAPAARTSVSRESRSSID
TSSA----------------ESSNTS----------------------------------
------------------------------------------------------------
------------------------------------------------------------
------------------------------------------------------------
------------------------------------------------------------
------------------------------------------------------------
------------------------------------------------------------
------------------------------------------------------------
---------------------------------PLRARVYGSFETSV-------------
------------------------------------------------------------
------------------------------------------------------------
------------------------------------------------------------
------------------------------------------------------------
------------------------------------------------------------
------------------------------------------------------------
------------------------
>Spar_m.68229
------------------------------------------------------------
------------------------------------------------------------
------------------------------------------------------------
------------------------------------------------------------
------------------------------------------------------------
------------------------------------------------------------
------------------------------------------------------------
------------------------------------------------------------
------------------------------------------------------------
-------------------AAAAAAA----------------------------------
------------------------------------------------------------
---------------------------AALHVPLV-------------------------
------------------------------------------------------------
------------------------------------------------------------
------------------------------------------------------------
--------------------------GGGIDFGDIPE-----------------------
------------------------------------------------------------
------------------------------------------------------------
------------------------------------------------------------
---------------TFDPSVWHG--MVRGDDDEG-------------------------
------------------------------------------------------------
------------------------------------------------------------
------------------------------------------------------------
------------------------------------------------------------
------------------------------------------------------------
------------------------------------------------------------
------------------------------------------------------------
------------------------------------------------------------
------------------------------------------------------------
------------------------------------------------------------
------------------------------------------------------------
------------------------------------------------------------
-------------------------------------------------ECADEGNLTST
------------------------------------------------------V-----
----------------------------------------------------------AP
------------------------------------------------------------
------------------------------------------------------------
TRPIGLDDITASATH---------------------------------------------
----------TGFDERVNEVDDVLMISQQPAAHG-RFRY--SKEGR-KT-----PLPGS-
------------S--DGGFPTVQLTPAY--RHLV----------PD-GTMVSVS--LITK
YHD--------------------DHGNPVRH-----------WHTLE-----V-KE----
----------GGAASRPLT---------MGSVQFPNLVVTRAAMPT-DPDE---------
------------------------------------------------------------
----------------------------SGAARNPE----DQHVIRLMFTM--VFRD---
----P-T----G-ALFKT--RVISDPIYGIE-------LKIHKSSHPRV-PVTGQL-DVF
FLTSKVK-KKNTLIR---VRE-V-YPAPF----DPGP--------N--------------
----SGWELDDR-----GRLTFTVDNLHVH--YQYAVVATVPPYWDQ--TIT----TSRV
LDVCLVD------TAQ-ELES-NCVQIE-YCPVQA-------------------------
------------------------------------------------------------
------------------------------------------------------------
------------------------------------------------------------
------------------------------------------------------------
------------------------------------------------------------
------------------------------------------------------------
------------------------------------------------------------
------------------------------------------------------------
------------------------------------------------------------
------------------------------------------------------------
------------------------------------------------------------
------------------------------------------------------------
------------------------------------------------------------
------------------------------------------------------------
------------------------------------------------------------
------------------------------------------------------------
------------------------------------------------------------
------------------------------------------------------------
------------------------------------------------------------
------------------------------------------------------------
------------------------------------------------------------
-----------------------------------AGGAGAAA-----------------
GSAG----------------PAAGSSTLL-------------------------------
------------------------------------------------------------
------------------------------------------------------------
------------------------------------------------------------
------------------------------------------------------------
------------------------------------------------------------
------------------------------------------------------------
------------------------------------------------------------
------------------------------------------------------------
------------------------------------------------------------
------------------------------------------------------------
------------------------------------------------------------
------------------------------------------------------------
------------------------------------------------------------
------------------------------------------------------------
------------------------
>Chol_m.661230
L---TL-----L-------------RGGAMSQD------------------E--E-----
-------------------------RTQLAAMLTEAEP----------------------
-----------------------------------------------EGQMATMEPESAQ
---------------------------------------FFPLED------------ARA
KFRQDSLEEAAKWLL-MDPHAARS--------------------------THYD---VSH
LQQAEA--------------ASGFDGSHFQAASTAGPGFHPQQ-----------------
------------------------------------------------------------
-----------------------------------------------HL-GF--------
-----------------------SQPTS--------------------------------
---------------------SFQPLAVTAPQALGAQST---------------------
------------------------------------------------------------
--------------------------------PFQAQRQHPVHIHQ--QLAPPP------
------------------------------------------------------------
------------------------------------------------------------
------------------------------------------------------------
--QGQHLP-----------------------FPQL-------------------------
-------------------------------------------------RQQQQLLLQQQ
AAQQH-------------------------------------------------------
------------------------------------------------------------
---------------LQGPAA-----QHRFQQQLE-----------LQFQQHLQHQQHQQ
LQQHQQQQ----------------------------------------------------
----------------------------------------------KVQKLAVPTASSQP
AKP---------------------------PVNRK-------------------RPAGRP
NSSTGR------------------------------------------------------
------------------------------------------------------------
------------------------------------------------------------
------------------------------------------------------------
------------------------------------------------------------
------------------------------------------------------------
------------------------------------------------------------
------------------------------------------------------------
------------------------------------------------------------
---------------------------------------------------RSATGVQRG
-------------SSMSIAA----------------------------------------
----------------------------------------------------------SP
------------------------------------------------------------
------------------------------------------------------------
----AASAVSVEPASSTHGMD---------------------------------------
----------------VGEAGAVLLIDEQPAQFG-RFRY--LAEGR-QT-----CLEGV-
------------H--PGTYPSIRVNPAF--AHLL----------PD-GTMVHVK--LVTR
FDA--------------------PDGSPVDH-----------WHVLT-----G-KD----
----------ETQVSQVLV---------NGRCTFRNLVVQRQKSD---------------
------------------------------------------------------------
------------------------------EKHDAA----DQRAVRLLFSA--QYSI---
------D----N-TTRTA--SAISRPVFNAD-------LKIDRLSHCNS-PAQGGQ-TIF
ILCSKVQ-KKTIALR---ISD-C-RYGSF----VSKG-----------------------
----NDWEFDSETQ--RHVIVLRADQLDTH--HQYVVIAEIPAYHNQ--SIT----ASTT
VWLQLLD------EAD-ETAS-APVAFE-YLPSNI-------------------------
---VTQ---------------QASKFIRT-------------------------------
------------------------------------------------------------
------------------------------------------------------------
------------------------------------------------------------
------------------------------------------------------------
-------------------------NSLQADWA---------------------------
------------------------------------------------------------
------------------------------------------------------------
------------------------------------------------------------
------------------------------------------------------------
-----------------------------------------------NLVTGLD------
------------------------------NSGNFSS-----------------------
-------------------------QQSMFMRSL--------------------------
------------------------------------------------------------
------------------------------------------------------------
------------------------------------------------------------
------------------------------------------------------------
------------------------------------------------SSLFGT------
------------------------------------------------------------
------------------------------------------------------------
----------------GP------------------------------------------
------------------------------------------------------------
------------------------------------------------------------
------------------------------------------------------------
------------------------------------------------------------
------------------------------------------------------------
------------------------------------------------------------
------------------------------------------------------------
----------------TTA-----------------------------------------
------------------------------------------------------------
---------------------------------PV-------------------------
------------------------------------------------------------
------------------------------------------------------------
------------------------------------------------------------
------------------------------------------------------------
------------------------------------------------------------
------------------------------------------------------------
------------------------
>Shel_m.70197
MSGN-----------------------------------------------R--SLVA--
--------------PKP--------GADLTCLLSAVNFTAIC----------------DA
PSSGDEGIM-----------------------------------EAGHMEMDPTSTLFTA
------------PMEFY--THPGG-------------PAAWLG-----------------
--HGAHQDDAAHAAA-------------------------------------HDASLIMA
LSHHGG---------------PAPGSNSGPPSSTAYTTGNEMPEF---------------
------------------------------------------------------------
--------------------------------------------------GL--------
-----------------------PYPNH--------------------------------
---------------------ALAALSLRGQSPHAPSHS---------------------
------------------------------------------------------------
--------------------------------PVQNSSPYPAVAS---------------
---------------------------------------SVAGSTAGGLGVST-------
------------------------------------------------------------
------------------------------------------------------------
--------------------------STTGWTPDLAGH----------------------
-----------------NISLSPSMHSAH-M-----------VPGSARSGPSPGFPRSTS
SPSSRG------------------------------------------------------
------SSRAASPGVSLDRQ---------RSSDEGLG-----------------------
----------SHVRSLSSPAI-----ALR----------------------GAARTRNPS
FGS---------------------------------------------------------
------------------------------------------------QAQKSPLRSGFG
M------------------------------------------------------TRGSP
STGS-PLPNEDE------------------------------------------------
------------------------------------------------------------
------------------------------------------------------------
------------------------------------------------------------
-------------------EED----------------TSPCSPG---------------
------------------------------------------------------------
------------------------------------------------------------
------------------------------------------------------------
------------------------------------------------------------
------------------RRAHDDSAADDAGP-----------------IKRVRGSIARS
-------------SSLPMTSR-----------RPPL------------------------
----------------------------------------------------------SP
-------------VVSPRVSRRA-------------------------------------
-------------------------------------------------------SRVMD
SDHESP-AASPVPTAVPHAH----------------------------------HPP---
-----------ARGAASDALEGVLVLAVAPSQFG-RFRY--EAEGR-QN-----CVEGE-
------------E--KGTFPTVEIAPEW--APLC----------PD-GTYVNVS--LVRR
DDF-------------------------RVH-----------HHILS-----S-KD----
----------GGQTQQPLI---------NRRATFSNLVVKRQRSE---------------
------------------------------------------------------------
------------------------------IRYPSE----DQRAVRLLFTV--SFPR---
------D----G-VITQA--YAVSQPVFNAE-------LKINRVSHKAG-PMAAYT-DVM
LFCSKVQ-KKSVGIL---ITD-N-KHLGG---IMPDS-----------------------
---ADAWMVTPE----GAHVFLVQHGIDVH--HQYGLAFKFPPYFDQ--SHA-AEGVSAN
VFFQLVD------TSD-GIAS-DFESWT-YISHSY-------------------------
---DTN------------I-----------------------------------------
------------------------------------------------------------
------------------------------------------------------------
------------------------------------------------------------
------------------------------------------------------------
------------------------------------------------------------
------------------------------------------------------------
------------------------------------------------------------
------------------------------------------------------------
------------------------------------------------------------
------------------------------------------------------------
------------------------------------------------------------
------------------------------------------------------------
------------------------------------------------------------
------------------------------------------------------------
------------------------------------------------------------
------------------------------------------------------------
------------------------------------------------------------
------------------------------------------------------------
------------------------------------------------------------
------------------------------------------------------------
------------------------------------------------------------
------------------------------------------------------------
------------------------------------------------------------
------------------------------------------------------------
------------------------------------------------------------
------------------------------------------------------------
------------------------------------------------------------
------------------------------------------------------------
------------------------------------------------------------
------------------------------------------------------------
------------------------------------------------------------
------------------------------------------------------------
------------------------------------------------------------
------------------------------------------------------------
------------------------------------------------------------
------------------------------------------------------------
------------------------
>Shel_m.70211
MSGN-----------------------------------------------R--SLVA--
--------------PKP--------GADLTCLLSAVNFTAIC----------------DA
PSSGDEGIM-----------------------------------EAGHMEMDPTSTLFTA
------------PMEFY--THPGG-------------PAAWLG-----------------
--HGAHQDDAAHAAA-------------------------------------HDASLIMA
LSHHGG---------------PAPGSNSGPPSSTAYTTGNEMPEF---------------
------------------------------------------------------------
--------------------------------------------------GL--------
-----------------------PYPNH--------------------------------
---------------------ALAALSLRGQSPHAPSHS---------------------
------------------------------------------------------------
--------------------------------PVQNSSPYPAVAS---------------
---------------------------------------SVAGSTAGGLGVST-------
------------------------------------------------------------
------------------------------------------------------------
--------------------------STTGWTPDLAGH----------------------
-----------------NISLSPSMHSAH-M-----------VPGSARSGPSPGFPRSTS
SPSSRG------------------------------------------------------
------SSRAASPGVSLDRQ---------RSSDEGLG-----------------------
----------SHVRSLSSPAI-----ALR----------------------GAARTRNPS
FGS---------------------------------------------------------
------------------------------------------------QAQKSPLRSGFG
M------------------------------------------------------TRGSP
STGS-PLPNEDE------------------------------------------------
------------------------------------------------------------
------------------------------------------------------------
------------------------------------------------------------
-------------------EED----------------TSPCSPG---------------
------------------------------------------------------------
------------------------------------------------------------
------------------------------------------------------------
------------------------------------------------------------
------------------RRAHDDSAADDAGP-----------------IKRVRGSIARS
-------------SSLPMTSR-----------RPPL------------------------
----------------------------------------------------------SP
-------------VVSPRVSRRA-------------------------------------
-------------------------------------------------------SRVMD
SDHESP-AASPVPTAVPHAH----------------------------------HPP---
-----------ARGAASDALEGVLVLAVAPSQFG-RFRY--EAEGR-QN-----CIEGE-
------------E--RGTYPTVAIAQDW--AALC----------PD-GTIVTVS--LVRR
DDM-------------------------RPH-----------HHVLA-----A-KD----
----------GGPTAQPLV---------RGRATFSNLVVKRQRSD---------------
------------------------------------------------------------
------------------------------VRYPSE----DQRAVRLLFSV--SFPR---
------D----G-SMVHA--QVVSPPIFNSD-------LKINRVSHKAG-PMHAPT-DVM
LFCSKVQ-KKSVGVL---ITD-D-QSLSF----LPEV-----------------------
---ADTWVRTAD----GGHLFLVQHGIEVH--HQYGLAFRFPPCFET--ARA---GVSVP
VFFQLVD------VAD-SIAS-DFEAFT-YITPEY-------------------------
---DTN------------I-----------------------------------------
------------------------------------------------------------
------------------------------------------------------------
------------------------------------------------------------
------------------------------------------------------------
------------------------------------------------------------
------------------------------------------------------------
------------------------------------------------------------
------------------------------------------------------------
------------------------------------------------------------
------------------------------------------------------------
------------------------------------------------------------
------------------------------------------------------------
------------------------------------------------------------
------------------------------------------------------------
------------------------------------------------------------
------------------------------------------------------------
------------------------------------------------------------
------------------------------------------------------------
------------------------------------------------------------
------------------------------------------------------------
------------------------------------------------------------
------------------------------------------------------------
------------------------------------------------------------
------------------------------------------------------------
------------------------------------------------------------
------------------------------------------------------------
------------------------------------------------------------
------------------------------------------------------------
------------------------------------------------------------
------------------------------------------------------------
------------------------------------------------------------
------------------------------------------------------------
------------------------------------------------------------
------------------------------------------------------------
------------------------------------------------------------
------------------------------------------------------------
------------------------
>Shel_m.70222
M-----------------------------------------------------------
------------------------------------------------------------
--------------------------------------------DTSHMDMDGSNPLFAA
------------APELF---HPG---------------SGFFG-----------------
---GNSAEHAASAAL-------------------------------------SDAFSDQH
LLSFSQ---------------ASFSSGSHMMPVSAAPGPGDLAEF---------------
------------------------------------------------------------
--------------------------------------------------GF--------
-----------------THAAGYQSPQHL-------------------------------
---------------------GMASLSLHSPHPLSNSSS---------------------
------------------------------------------------------------
--------------------------------PVPVSSMHNGLSAIPTLNFPP-------
-----------------------------QHHYHHHQPQALLSPTSG-------------
------------------------------------------------------------
------------------------------------------------------------
--------------------------GPASWSADVSGNLS--------------------
----------------GNVSPQISLHSP--------------LSGLGPSSAHLMMQRSTS
TPSSHA------------------------------------------------------
------SSRAASPGVHLERQ---------MSEDLGNG-----------------------
-----------HTRSVSSPAI-----TLR----------------------AAIRSRHSS
FGS---------------------------------------------------------
-------------------------------------------------AQKSPLRAQAG
F-----------------------------PSG--------------------QQSRASP
SLGNSPLPSGDD------------------------------------------------
------------------------------------------------------------
------------------------------------------------------------
------------------------------------------------------------
-------------------RDD----------------DDSSAPGS--P-----------
-------S----------------------------------------------------
------------------------------------------------------------
------------------------------------------------------------
------------------------------------------------------------
-----------------MRRAHDSEGSFDAEPASI--------------KRVRNSSINRS
-------------SSLPLSAK-----------KPPL------------------------
----------------------------------------------------------SP
-------------VTSPRVSRRS-------------------------------------
-------------------------------------------------------SRVAD
SDRDSPLPGRSSPAAAAASA----------------------------------MPS---
-------------TSGGPGLEGILRLVVQPSQFG-RFRY--EAEGR-QN-----CVEGE-
------------E--KGTFPTVEIAPEW--APLC----------PD-GTYVNVS--LVRR
DDF-------------------------RVH-----------HHILS-----S-KD----
----------GGQTQQPLI---------NRRATFSNLVVKRQRSE---------------
------------------------------------------------------------
------------------------------IRYPSE----DQRAVRLLFTV--SFPR---
------D----G-VITQA--YAVSQPVFNAE-------LKINRVSHKAG-PMAAYT-DVM
LFCSKVQ-KKSVGIL---ITD-N-KHLGG---IMPDS-----------------------
---ADAWMVTPE----GAHVFLVQHGIDVH--HQYGLAFKFPPYFDQ--SHA-AEGVSAN
VFFQLVD------TSD-GIAS-DFESWT-YISHSY-------------------------
---DTN------------I-----------------------------------------
------------------------------------------------------------
------------------------------------------------------------
------------------------------------------------------------
------------------------------------------------------------
------------------------------------------------------------
------------------------------------------------------------
------------------------------------------------------------
------------------------------------------------------------
------------------------------------------------------------
------------------------------------------------------------
------------------------------------------------------------
------------------------------------------------------------
------------------------------------------------------------
------------------------------------------------------------
------------------------------------------------------------
------------------------------------------------------------
------------------------------------------------------------
------------------------------------------------------------
------------------------------------------------------------
------------------------------------------------------------
------------------------------------------------------------
------------------------------------------------------------
------------------------------------------------------------
------------------------------------------------------------
------------------------------------------------------------
------------------------------------------------------------
------------------------------------------------------------
------------------------------------------------------------
------------------------------------------------------------
------------------------------------------------------------
------------------------------------------------------------
------------------------------------------------------------
------------------------------------------------------------
------------------------------------------------------------
------------------------------------------------------------
------------------------------------------------------------
------------------------
>Mflu_m.24231
------------------------------------------------------------
------------------------------------------------------------
---------------------------------------------------AATAAAAAS
------------PATVSGDVLSPG-------------ASPYPD-----------------
---------------------------------------------GHA-PGGYD------
------------------------------------------------------------
------------------------------------------------------------
------------------------------------------------------------
------------------GASSELSPQPH-------------------------------
------------------------------------------------------------
------------------------------------------------------------
------------------------------------------------------------
------------------------------------------------------------
--------------------D---------------------------------------
------------------------------------------------------------
--------------------------TPFTRVPTIFH-----------------------
------------------------------------------------------DSLVHS
NSSSRS------------------------------------------------------
------ASRPESPLVHVD------------SVDVDQP-----------------------
------TTPGNHNRSSSSPAV-----SLH-----------------GRVLHAQPRSRIGS
ISS---------------------------------------------------------
-------------------------------------------------QQKSPLRAGFT
PQS---------------------------P-----------------------VPAGVP
SAAS-PLPYDFDINRV--------------------------------------------
------------------------------------------------------------
------------------------------------------------------------
------------------------------------------------------------
----------------RMGTED----------------DPGSSPGSGRA-----------
-------S----------------------------------------------------
------------------------------------------------------------
------------------------------------------------------------
------------------------------------------------------------
-----------------PR------EREDSPSVR---------------RVRSGSGIFRA
-------------SSMPVTTK-----------RP--------------------------
------------------------------------------------------IGAVPP
------------HSASPRLSRRA-------------------------------------
------------------------------------------------------------
NRAVGDGTRSGSPSLLSA------------------------------------------
-------------ESTVHGLEGVILMDIEPAQFG-RFRY--EAEGR-QN-----CLEGC-
------------E--QNSFPTICVNPEW--ASYV----------PD-GTVISVS--LVRR
HDL-------------------------KPH-----------HHVLA-----T-KD----
----------GSDTRQVLR---------DGRASFPNLVVKRHRSA---------------
------------------------------------------------------------
------------------------------LRYSPE----DQRAVRLLFTM--TFSK---
------D----G-TSTDA--CCVSRPIFNSD-------LKITTCSHRSG-PAHQAT-DAI
LLCSKVQ-KKSIAIR---IAE-N-METDF----TPEV-----------------------
----EGWHQGPD----GSWVCLIRSGFEVH--HQYAIIFRVPPYHE---ALQ----VSKD
VVFQLVD------LDD-ETSS-NFEVFT-YISGNY-------------------------
---DTN------------V-----------------------------------------
------------------------------------------------------------
------------------------------------------------------------
------------------------------------------------------------
------------------------------------------------------------
------------------------------------------------------------
------------------------------------------------------------
------------------------------------------------------------
------------------------------------------------------------
------------------------------------------------------------
------------------------------------------------------------
------------------------------------------------------------
------------------------------------------------------------
------------------------------------------------------------
------------------------------------------------------------
------------------------------------------------------------
------------------------------------------------------------
------------------------------------------------------------
------------------------------------------------------------
------------------------------------------------------------
------------------------------------------------------------
------------------------------------------------------------
------------------------------------------------------------
------------------------------------------------------------
------------------------------------------------------------
------------------------------------------------------------
------------------------------------------------------------
------------------------------------------------------------
------------------------------------------------------------
------------------------------------------------------------
------------------------------------------------------------
------------------------------------------------------------
------------------------------------------------------------
------------------------------------------------------------
------------------------------------------------------------
------------------------------------------------------------
------------------------------------------------------------
------------------------
>Mflu_m.258041
HQGG-------------------------RTHD------------------R--DHV---
------------------------------------------------------------
-----------------------------------------------RVRQGASAAHTAS
LFLRFSE----LSVEISSSLHKTG-------------RADFSD-----------------
SISGHHSQDAHHTAM------------------------------DFA-MGEHDLLQLPT
HASKDA---------------RVPSNDGPFMSPLVIPSHGMMFEQ---------------
------------------------------------------------------------
------------------------------------------------------------
-----------------PGVESADSPTAHMH-----------------------------
------------------------------SMATAAAGV---------------------
------------------------------------------------------------
--------------------------------PDQSAVQNAAFGRS--LSGPPA------
MPSFHSYMLLQQQQLQ-----------LQQQQLHFQHMQAL-------------------
--------------------D---------------------------------------
------------------------------------------------------------
--------------------------PKALKVADLAHFTP--------------------
---------------EHAYLQAQQIHDQQ-L-----------MYADALRLHTLAETAALS
GGSSRS------------------------------------------------------
------STRPNTPQASDS---------------SGHW-----------------------
------TSEGHSSPGHISPMV-------------------------------VSRTRMNS
VSA---------------------------------------------------------
------------------------------------------------GSQKSPLRAGFT
PQS---------------------------P---------------------------VP
AGPSSPLPYECDLNRM--------------------------------------------
------------------------------------------------------------
------------------------------------------------------------
------------------------------------------------------------
----------------RVAGED----------------D--GSPVSGHI-----------
-------S----------------------------------------------------
------------------------------------------------------------
------------------------------------------------------------
------------------------------------------------------------
-----------------PRRG--SGEAEDTPAVR---------------RVRAASGICRT
-------------SSLPAMTK-----------RPA-------------------------
------------------------------------------------------TTASSP
------------RSSSPRLARRV-------------------------------------
----------------------------------------------------------VP
TLRLGDIARPHSPSVDAA------------------------------------------
----------------SLGAEGVIVMDVEPAQFG-RFRY--EAEGR-QN-----SLEGE-
---------------KGGFPAVRVSAEW--AGLI----------PD-GTPINVT--LIRR
HDF-------------------------KPH-----------HHVLM-----S-KD----
----------STDIRQFLR---------NGRAAFPNLVVKRQRSA---------------
------------------------------------------------------------
------------------------------LRYPPE----DQRAVRLLFTM--TFVK---
------D----G-TLTEA--FCVSKPIFNSD-------LKISGCSHRSG-PANDWT-DAI
LLCSKVQ-KKSIAIR---IAE-N-TETDY----VPPP--------D--------------
---AEGWQQAPD----GSFVCVFRAGFEVH--HQYAIAFRLPPFHDQ--SIS----VSRE
VYFQLID------VDD-ETSS-NFETFT-YISTHY-------------------------
---DTN------------V-----------------------------------------
------------------------------------------------------------
------------------------------------------------------------
------------------------------------------------------------
------------------------------------------------------------
------------------------------------------------------------
------------------------------------------------------------
------------------------------------------------------------
------------------------------------------------------------
------------------------------------------------------------
------------------------------------------------------------
------------------------------------------------------------
------------------------------------------------------------
------------------------------------------------------------
------------------------------------------------------------
------------------------------------------------------------
------------------------------------------------------------
------------------------------------------------------------
------------------------------------------------------------
------------------------------------------------------------
------------------------------------------------------------
------------------------------------------------------------
------------------------------------------------------------
------------------------------------------------------------
------------------------------------------------------------
------------------------------------------------------------
------------------------------------------------------------
------------------------------------------------------------
------------------------------------------------------------
------------------------------------------------------------
------------------------------------------------------------
------------------------------------------------------------
------------------------------------------------------------
------------------------------------------------------------
------------------------------------------------------------
------------------------------------------------------------
------------------------------------------------------------
------------------------
>Lcom_38720
------------------------------------------------------------
------------------------------------------------------------
--------------------------------------------------MSYLA-----
------------------------------------------------------------
------------------------------------------------------------
------------------------------------------------------------
------------------------------------------------------------
------------------------------------------------------------
------------------------------------------------------------
------------------------------------------------------------
------------------------------------------------------------
------------------------------------------------------------
------------------------------------------------------------
------------------------------------------------------------
------------------------------------------------------------
----------------------------FTRMPDEMEC----------------------
------------------------------------------------------------
------------------------------------------------------------
-------------------------------GDFGIS-----------------------
---------------DRQPRA---------------------------------------
------------------------------------------------------------
-------------------------------------------------ASSTPPQVVAT
KRMRHV----------------------------------------------------SP
ADALHG------------------------------------------------------
------------------------------------------------------------
------------------------------------------------------------
------------------------------------------------------------
------------------------------------------------------------
------------------------------------------------------------
------------------------------------------------------------
------------------------------------------------------------
------------------------------------------------------------
------------------------------------------------------------
------------------------------------------------------------
----------------------------------------------------------AP
AKKSK-------------------------------------------------------
----------------------------------------------------------KS
ARPSKAEAKVAVPSSYEFVEDAD-------------------------------FPINQH
STV-SSCQQYREHALENNGICPVLTVIEQPEKVV-RSRY--ESEG--KRA----PMSAL-
------------D--TSKFPTVQARGY----S------------GR--VRIVAY--LST-
-----------------------LTGEMHPN-------------ILIR----S-TDPDDT
SVEVALP---GGAQGVALTC---DGD--SPKAIFSNVTVRRLRKKD-EQKR---------
------------------------------------------------------------
------------------------------PKAMCT----ANDDARITFMA--FLPG-C-
------ST-PVA--------TVSTDRLACVV---AEEPAKVRKVFPDQG-SADGF--QAV
LVGNLFK--SGFHVR---VTV---------------------------------------
----GNWSQECQ-----------VDRQDS---NQNAAVIKIPAYRDA--RIT----KEVV
GTISVITG----PQRD-RLTS-VAKHFK-YMPISECCKCGS---PQAA------------
---SAQKA----VMVAEPL--EEQHQDRLSVLL--------------QLQELRKQQSLRQ
E-----------------------------MRSP--------------------------
------------------------------------------------------------
---------------------------------ESLLLPMTET-----------------
------------------------------------------------------------
-------------------------SPAMADLP---------------------------
------YSPL--------------------------------------------------
--SILGGP----------------------------------------------------
-----------------QTPFSTNSPTDVAGNTAAA------------------------
------------------------------------------------------------
------------------SVAASPADLSEYTASPG---SCTDFISPPPLARQPDS-----
------------------------------------------------------------
----------------------------SLSTYVR-------------------------
------------------------------------------------------------
------------------------------------------------------------
------------------------------------------------------------
SSTTSSPGLSN-----------------------VGVSPVVSSAP---------------
---------------------SLLS--------------WLD------CSSTDMDD----
--------------------------------------SLMEDALNTGA----KSSPG--
------------------------------------------------------------
----------LFDFRPSP-LVSSAPGL----EEVLM------------------------
--------------------------------------PGYTA------------TDLLT
QINSASE-----------LSTRSPQPCVSHA-----------------------------
-----SPMLRHAASTVS-------------------------------------------
------------------------------------------------------------
------------------------------------------------------------
------------------------------------------------------------
---------------------------------LKSERSSGRS-----------------
--------------VNEPSVPST-------------------------------------
------------------------------------------------------------
---------------------------------PALMSSSDARSALNDTVNM--------
-----------------------------------SLPWQLICREVRSICEDRRNDEHC-
------------------------------------------------------------
----------------------DMLALMAKHKDDSFMV--MFE----------------K
TYGSQK------YSFERAGVMLRSLLLESLFR----------------------------
------------------IKAEESSTGY--------------------------------
------------------------------------------------------------
------------------------
>Odio_GSOIDT00017918001
------------------------------------------------------------
------------------------------------------------------------
--------------------------------------------------MDYSGIGKQH
------------------------------------------------------------
------------------------------------------------------------
-----------------------------PHSHSQSPH----------------------
------------------------------------------------------------
------------------------------------------------------------
-----------------VEFNAPAIPSHR-------------------------------
------------------------------------------------------------
------------------------------------------------------------
------------------------------------------------------------
------------------------------------------------------------
------------------------------------------------------------
------------------------------------------------------------
------------------------------AMPPNSTY----------------------
---------------------NSAYEYDY-------------------RNRYNADTLLTA
QAPHHCY-----------------------------------------------------
------------------------------------------------------------
---------------FSSPDA---------------------------------------
------------------------------------------------------------
----------------------------------------------------SPMGSRNS
SFSD---------------------------------LENL-------AAYEQHMFMVSP
NLQMTH------------------------------------------------------
------------------------------------------------------------
------------------------------------------------------------
------------------------------------------------------------
------------------------------------------------------------
------------------------------------------------------------
------------------------------------------------------------
------------------------------------------------------------
------------------------------------------------------------
-------------------------------------------------GHSDSEMVGHD
------------------------------------------------------------
---------------------------------FD------------------AKRRKIP
NRARSGSCID--------------------------------------------------
------------------------------------------------------AFQYNK
QSEMNATWIRNYP-----------------------------------------------
----------------CEVDGAKVEITKQPVNH--RAQY--IGEG--SRG----PVRST-
----------------KGHPQLRISGVL----------------GN--VVIRTY--LCI-
-----------------------EDEPVQYH-------PFYRVCKVLNKLNVG-SQ--SI
QHERTL----DNAVFIEQTH---KCSTKSEFVDINSVGILKLKNST-VESAF--------
------------------------------------------------------------
------------------------------GASFFT----QSTKVRMAFMV--YLPD---
----R-S------LNNII--QILSDPICCNQ---ISSDPVIMKASINSA-PATGNV-ELW
LIGKHFR---HLKVY---FQH-L------------SP--------E-------------G
K---IIWKTEAT-----------VNKSFL---AANHLICMVPEYCNT--SIR----DPVK
IQVYVQTQ----YKEQ-FRTS-STVDFT-YTPTSQ-------------------------
---NTF---------------SSQARVS--------------------------------
--------------------------------DP--------------------------
------------------------------------------------------------
------------------------------------------------------------
------------------------------------------------------------
-------------------------SPSHRNEH---------------------------
------------------------------------------------------------
------------------------------------------------------------
------------------------------------------------------------
---------------------HMR------------------------------------
------------------------------------------------------------
----------------------------LKDIGKNDSF----------------------
-----------------------DRMINALKYSV--------------------------
------------------------------------------------------------
------------------------------------------------------------
------------------------------------------------------------
------------------------------------------------------------
------------------------------------------------DQMTNSDNK---
------------------------------------------------------------
------------------------------------------------------------
------------------------------------------------------------
------------------------------------------------------------
------------------------------------------------------------
------------------------------------------------------------
------------------------------------------------------------
------------------------------------------------------------
------------------------------------------------------------
------------------------------------------------------------
------------------------------------------------------------
------------------------------------------------------------
------------------------------------------------------------
------------------------------------------------------------
------------------------------------------------------------
------------------------------------------------------------
------------------------------------------------------------
------------------------------------------------------------
------------------------------------------------------------
------------------------
>Xtro_ENSXETP00000060561
------------------------------------------------------------
------------------------------------------------------------
--------------------------------------------------MSAPREEPEL
---------------------------------------DFD------------------
YLFEYEY---------------------NKGE------QLGGTDR---------------
----EHFNY-AS------SNLSASLSLGVTNSSLSNPCHGLQSSNPV-------------
------------------------------------------------------------
------------------------------------------------------------
---------------------ISIIPSS--------------------------------
------------------SHPPGYGGNLDSEAT---------------------------
------------------------------------------------------------
---------------------------GYYLSPS--------------------------
--------------------------------IRPVGPPALESPRIEIT-----------
-----------------------------------------------SCL-AMHPN----
------------------------------------HNQFFNEPDIEEAIP-----QAKR
IHSTATLN-----------------------LPNVD------------------------
-----------------------TYRDP----------------------------SCLS
PASSL-----SSRSCN-SEASS--------------FES---------------NYSYPF
TSPQ--TSPWQSPCVSPKT--------------TDPEEGYQRSMVTCTL-----------
-------LSSPRHSPSTSPRT-----SISEENWLN-----------------APSSRPSS
PCIKRKYSLNG-------------------------------------------------
-----------------------------------------------RQTSYSPHHSPTP
S-----------------------------PHN-------------------------SP
RVSV--------------------------------------------------------
------------------------------------------------------------
------------------------------------------------------------
------------------------------------------------------------
-------------------TDETW------------------------------------
------------------------------------------------------------
------------------------------------------------------------
------------------------------------------------------------
------------------------------------------------------------
-------------------LGNTHQYTSSA-------------------IVAAINALTTD
---------------------------------PT-------------------------
-----------------------------------------------------DMNDGIP
IKSR---------KTAADHTPNMSLKTEPVCDDHSTMSSTNDLSPDDYSGFHH--IRKGN
FCDQYLSVPQQSYQWAKPK-----------------------------------------
NISPTSYLSPSLPA-----------------------------------LDWH-LPSQS-
-------------------GPYELRIEVQPKSHH-RAHY--ETEG--SRG----AVKAS-
---------------TGGHPIVQLHGYL--EN------------EP--LTIQLF--IGTA
-----------------------DDRLLRPH-------AFYQVHRIT-----G-KTVSTT
SHETII----SNTKVLEIPL---LPEN-NMRAIIDCAGILKLRNSD-IELR---------
------------------------------------------------------------
------------------KGETD----------IGR----KNTRVRLVFRV--HIPQ---
----A-N----G-RTLTL--QVASNPIECSQ-RSAQELPLVEKQSTDNF-PVIGGK-KMI
LNGHNFH--PDSKVI---FVE-K------------AP-----------------------
------------------------------------------------------------
------------------------------------------------------------
------------------V--PIIKTEP--------------------TDDYESAQT---
------------------------------------------------CVPMSQGLTQLS
KPYYS-------------------------------------------------------
---------------------------------QQIMMPPDPGSCLVS------------
----------GFTSCQQRNTVMSS------------------------------------
-------------------------SPISSPKL---------------------------
------------------------------------------------------------
------------------------------------------------------------
------------------------------------------------------------
------------------------------------------------------------
------------------------------------------------------------
------------------------------------------------------------
------------------H----DLSASAYNKCI--------------------------
------------------------------------------------------------
------------------------------------------------------------
------------------------------------------------------------
------------------------------------SNPGH-----------------TQ
LGLQQTTGGV--------------------------------------PTIQEV------
--PRSIVGHPSSPDQSSP--------------------IMLQPQVSLHQSS---SCPL--
---------------------------------GFQQTV---------------------
----------YPNSPSSP-VPSIT------------------------------------
-----------------------------------------------------QEPSYLQ
PCSPTHS-------------AVIGQPQHQHQKVQRN------------------------
------------------------------------------------------------
------------------------------------------------------------
------------------------------------------------------------
------------------------------------------------------------
------------------------------------------------------------
---------------ESPNSQPLSLPEL----HEDSNHNLA-------------------
------------------------------------------------------------
---------------------------------PIPVTI---------------------
---------------------------------------KREPEELDQLYLDD-------
------------------------------------------------------------
------------------------VNEIIRNDLS---------------SNNNVHS----
------------------------------------------------------------
------------------------------------------------------------
------------------------------------------------------------
------------------------
>Spur_NP_999819
------------------------------------------------------------
------------------------------------------------------------
--------------------------------------------------MEEKSDS---
------------------------------------------------------------
------------------------------------------------------------
------------------------------VQSVEIPE----------------------
------------------------------------------------------------
------------------------------------------------------------
------------------------------------------------------------
------------------------------------------------------------
------------------------------------------------------------
------------------------------------------------------------
------------------------------------------------------------
------------------------------------------------------------
------------------------------------------------------------
------------------------------------------------------------
--------------------------------------------------DMLQQLIHQN
GQ----------------------------------------------------------
------------------------------------------------------------
---------------VGLP-----------------------------------------
------------------------------------------------------------
------------------------------------------------------------
------------------------------------------------------------
------------------------------------------------------------
------------------------------------------------------------
------------------------------------------------------------
------------------------------------------------------------
------------------------------------------------------------
------------------------------------------------------------
------------------------------------------------------------
------------------------------------------------------------
------------------------------------------------------------
-------------------------------------------------MSGAENDFDSN
------------------------------------------------------------
------------------------------------------------------DLMHLP
------------------------------------------------------------
------------------------------------------------------------
-VMKGLQEEVSKP-----------------------------------------------
----------------------HLKILEQPRQRGFRFRY--GCEGP-SHG----GLPGQ-
--------NSQRG--KRSFPSVEICNYK----------------GS--ARIVVS--LVT-
-----------------------NEETPRPH-----------AHSLV-----G-KH----
CK--------DGLCTVQVG-----PKD--MTASFPNLGILHVTRKD-VVPTLKTRILAQ-
---HRLYKDLINN---STPG----------------------------------------
------ESHWTEPSDAEIEKKAK-------EMAKDM----DLSVVRLCFQT--YLPD---
----I-S----G-HFTRPLDPVISVPVFDSK-APNATTLKICRMDKSAG-CCTGGE-EVY
LLCDKVQ-KEDIQVK---FFE-I------------SA--------D-------------G
Q---MVWQSLAE-----------FGPTDVH--RQYAIVFKTPAYKDI--NID----KPVY
VHVQLKR------KSD-NETS-DPKPFT-FHPQVP-------------------------
---DRE----------G-I---LRKRKK-------------------HLAHFNEYSST--
-----------------YQQGGL------------------------GGSNGMGGGGGST
SF-------NFNNPNM------------------------GYGA----------------
-------NTYNFSGNQMTSS-------TSQPQSVPQQIPSHQSGVVATGNSSQQM-----
VYTTSTG-AQNHQPLPSIATLARKPQEQLQ-------QQQF--QLQQQLQQQQQQQQQQ-
---------QQQQQRQQQQ-----QQPMQMDFQMPPIQGSAMGG----------------
--------------QAGG-D--RVKMESESKYCGNM--DTAEGFQLDSN-----------
-TLRDCGPLPDLKELQ------------DTGVL---------------------------
----------------DLIPKGISRPKDMVEKNIQT------------------------
-----------------------------------------------DDITIDSDSMAWH
VAQVTANAL---------HDYAATGDIKTILTVQR------------HLIAVED------
------------------------------DNGDT-------------------------
----------------------------ALHAAI--------------------INKKYD
V---------THALLSAVIK-----------IPDQ-------------------------
------------------------------------------------------------
------------------------------------------------------------
IIVNQTNHLKQ--------------------------TPLH-------------------
LAVITNQSKMVE---------VLLRCGAN-------------------PNLCDH------
--EGNTPLHLATMMGMT--------EGVNF---------LVRGPKAK-------------
-----------------AAIKPIKTDINPTNYEGL-------------------------
----------------AP--VHLA---------VI-------------------------
----AKNLDILKA---------LVS-------------SG---------------AD-VN
VADG-----------------KTGRTALHYAVEVESFPILGY------------------
-------LLIE-------------------------------------------------
------------------------------------------------------------
----AKVD----------------------------------------------------
------------------------------------------------------------
---------------------------------INAVTFCGDSALHLASSLDLRAVATLL
IAAGA-----------DPK---------------LENAD-L-------------------
-------------GDDSDSDVDGEDDDGEK-----------------DGEKKEEGVE---
----------EEEKEKHGKT-------------PYQLAT---------------------
------------------------------------------SAKMKEV-LSGHSTRRVE
-------EEDFDYIETGSAISSVGSIQSEDHMKVNSWDQGYFSGKSSSSVSNLELKRTWP
RVKSRMLGSSLVTSKGD----IGLLSETTTEKLG---------------SMLDDN-----
---YPT--------TQSWFTLANRLGLSNMLN-----------FLKLVPSPTAVILKQFE
AMDGTIK-----ELRDV-LSSMNHIEA--------------VALLDQAVSWRKE------
-KADEAHMYS------SMH----------------------QSLGK----MNLSDAHMHQ
H-------------------QFVY
>Xtro_ENSXETP00000061578
------------------------------------------------------------
------------------------------------------------------------
--------------------------------------------------MREEGRAET-
------------------------------------------------------------
------------------------------------------------------------
------------------------------------------------------------
------------------------------------------------------------
------------------------------------------------------------
------------------------------------------------------------
------------------------------------------------------------
------------------------------------------------------------
------------------------------------------------------------
------------------------------------------------------------
------------------------------------------------------------
------------------------------------------------------------
-----------------------------------SFLSQQLG-----------------
-------------------------------------------TTIEDVMDLIN------
------------------------------------------------------------
------------------------------------------------------------
---------------SDMPVM---------------------------------------
------------------------------------------------------------
------------------------------------------------------------
------------------------------P---------------------------ST
SSTLFAC-----------------------------------------------------
------------------------------------------------------------
------------------------------------------------------------
------------------------------------------------------------
------------------------------------------------------------
------------------------------------------------------------
------------------------------------------------------------
------------------------------------------------------------
------------------------------------------------------------
-------------------------------------------------EETPSDMLSTV
------------------------------------------------------------
-----------------------------------------------------TVSHCVP
------------------------------------------------------------
-------------------------------------------------------REQCP
STSWASQRESPYP-----------------------------------------------
----------------------ELKITEQPKQRGMRFRY--QCEGR-SAG----SILGT-
--------QSTEH--NKTLPEIEVINCD----------------GL--EKICVTVCLVW-
-----------------------KDPPHRVH-----------PHGLV-----G-KD----
CH--------DGICQVTLH-----PQNDVAKHSFSNLGIQCVRKKE-IDSSVNHRLKLN-
---ID-------------PY----------------------------------------
------------------KAGKW-------RLHEEV----DLNVVRLCFQA--SCTG---
----P------G--FQYEIAPVLSEPIYDKK-STNTSELKISRMNRESG-RCEGGE-EVY
ILCDKVQ-KEDILVI---FAE---------------------------------------
----DDWEARAD-----------FSQADVH--RQIAIVLKTPPYHDL--HIT----EPAY
VSVFLQR------ITD-GIRS-EGIPFV-YMPRVK-------------------------
---DPN----------C-V---HSKRTY---------------RDSLQLSDIGDP-----
------------------------------------------------------------
------------------------------------------------------------
------------------------------------------------------------
------------DPHGIKMKKRKV------------------------------------
-------------------------KPCYADHL---------------------------
------------------------------------------------------------
------------------------------------------------------------
---------------------NASYPDV--------------------------------
------------------------------------------------------------
-----------------------------------------------PLLDSLN------
-----------------------------CNDGYH-------------------------
------------------------------------------------------------
------------------------------TLPLMDNDEG--------------------
------------------------------------------------------------
------------------------------------------------------------
----AVNFLSE--------------------------DPAD-------------------
------------------------------------------------------------
------------------------------------FLGLLAHES----------YPN--
------------------------------NFLDMY------------------------
---------------SNP------------------------------------------
------------------------------------------------------------
------------------------------------------------------------
-------FLTEQVN----------------------------------------------
------------------------------------------------------------
------------------------------------------------------------
------------------------------------------------------------
------------------------------------------------------GLTAHL
VGSSLAL---------------------------TDEEQNL-------------------
------------------------------------------------------------
---------------------------------PDCAFN---------------------
------------------------------------------------------------
------------------------------------------------------------
------------------------------------------------------------
---DSDC-----RR----------------------------------------------
------------------------------------------------------------
------------------------------------------------------------
------------------------
>Dmel_FBpp0111893
M-RFTYNQYKHY-------------ESGY----------------------RI-------
-------------------------PSKMHNLSHNNNN--------NSNNNNNGGGHT--
-NNNNNGNNSGHHYAHHNNSNNGGNNNTN----FQAYQHHYKSNFGMRMTMSTNSTMSAR
-------------------IHRKGF-----------------------------------
------------------------------------------------------------
-----------------------------RIPSKRQPG----------------------
------------------------------------------------------------
------------------------------------------------------------
------------------------------------------------------------
------------------KGLPGKLHTITRTGP---------------------------
------------------------------------------------------------
---GKMV--------------------PGKRIPQ--------------------------
------------------------------------------------------------
------------------------------------------------------------
---------------------------------------------------------RPH
PPPCDNSNDSGLGF------------DQHTELRSSAGA----------------------
----------------------GGVTDP----------------------AANGGSGSNS
GQRSSLLVN-SAL----TNTVA--------------AAAAAA---------AAAVASNTL
QQHQ--------------------------QHHQQQQQQQQQQQQQQQQ-----------
-------QQQQQQQQQHSPQQ--------------------------HLIRAIPVSRSRN
NTKVMAHCLEDLD-----------------------------------------------
-----------------------------------------------LISASSEDSSTIA
T-----------------------------PAGLDEDTGFVNDTK---TTTTGGNSSSDP
FGGVFQATEAAVAAAV--------------------------------------------
-------------NAFN-------------------------------------------
---LQQQ------------------------------------------QHSVQQQQHQL
FQYNGL-----LLQPQQQ------------------------------------------
-----------------LQQQQSH------------------------------------
--------HQQQQ----------QQQ----------QHHRHGKHI---------------
------------------------------------------------------------
------------------------------------------------------------
------------------------------------------------------------
---------------KR-KKLECNQVELDNDD----AC----SEDEFIRKIASSVTMSPT
--------LEATPSPPPIVAS----------VAPATTIVSL-------------------
----------------------------------------------------------LP
LISSGNS-----NNNNNNNNIET-------------------------------------
--------------------------------------------------------KFIS
ARNVTRVANKRQPTT---------------------------------PLNSV-ASSND-
-------------------GQVQLEILSQPEQQH-RARY--QTEG--SRG----AVKDR-
------------S--GNGFPIVRLTGYD----------------KV--AVLQVF--IGT-
-----------------------DIGRVAPH-------MFYQACKVA-----G-KN-STQ
CNEKKV----DGTMVIEIDF---KPET-DMTITCDCVGILKERNVD-VEHRF--------
------------------------------------------------------------
-------------------PEHL-------AQKNKK----KSTRCRMVFRT--QLTR---
----D-D----G-TTETL--QVCSNPIICTQ---PPGVPEICKKSLNSC-PVDGGL-ELF
IIGKNFL--KDTHVV---FQE-T-----------YDSVN----GDDPATEIAVRQQLIGG
T--AALWEQSVL-----------PDKEYL---HQTHLICTVPPYLHQ--NIL----KPVQ
VQVSIVSS---------GKKS-EPHTFT-YTAKGQYTTLAA-------------------
---------------ASTLS-NTIHAQD--------------------VSGFMDTTSASN
A-----------------SGSS--------------------------GWSAAGGSGNNT
STGDNVE-----------------------------------------------------
----------------------------AKHEIDSGMMPPPITT----------------
-----------QIPMGVRRSSLPS----------V-------------------------
-------------------------TPMITDQQ--LVHLNAVAASAEAL--------KTE
LD----------------------------------------------------------
-DSNSHSP----------------------------------------------------
-------------------LTGESTPDSPNAALQYHRFARKPSL----------------
-----------------------------------------------DTIMYDQSNSLPG
FPTVVAPAT--------AAAVAAAVDIDPTAVAVAVELAVKNE-IVKHVVQQHQQMQEQ-
---------MHEQQQQQQQQQQQQQQQQQQQPQQQQQQ----------------------
----------------------------QVHKFIDELTK---------STSVVSSNGTTE
PALFTTSAVIDHALTDILQAK-------VGIAPPNVVLER--------------------
------------------------------------------------------------
--------------------------------------------------------SLSL
SSTNSSSSMSGSESSPN-------------------SSPLT-----------------QD
IILNSEPAAALAGAAALGGPAPVDVTGGLSTD------------IIMNPAVSPS------
--------------------------------------TILCSANGAATAV----VPNIL
------------------------------------------------------------
----------------AP-HQVTMANSILNDIAMQPE------------PTQQ-------
----DAAVAALALSNI------MMS--------PPTAASGVGV------------GDTLP
PTPATMQ-------------PEVAATATSTAVSNMIIKAAAD-----------------F
-------ITTQEQEQH--------------------------------------------
------------------------------------------------------------
------------------------------------------------------------
------------------------------------HYHH-------------------H
GR-----------I-------------------HSHSPQAAVGVSGNPAETASDPLVDLL
LNHSN-----------TPETAAAA-AAAVA--VEAANFQSMNHSHHSHHGHHGHSH----
----------GHGHSRVTGHVSGHVTSH--------------------------------
--HRG-----HHLPVVP----------------PTPQES---------------------
-----------------------------------LIVALASENALQKSVATAAVTTNGA
------------------------------------------------------------
----------------------VMTQQASAPNTA--------------GSILPAAVG---
-------------------AVAAAAAVAVQP-----------------PIPQE-------
------------------LTTMSDQDL--------------ISYINPSTFDQL-------
------------------------------------------------------------
------------------------
>Dpul_237874
------------------------------------------------------------
------------------------------------------------------------
--------------------------------------------------MQRCQFDGGL
------------------------------------------------------------
------------------------------------------------------------
------------------------------------------------------------
------------------------------------------------------------
------------------------------------------------------------
------------------------------------------------------------
------------------------------------------------------------
------------------------------------------------------------
------------------------------------------------------------
------------------------------------------------------------
------------------------------------------------------------
------------------------------------------------------------
------------------------------------------------------------
------------------------------------------------------------
------------------------------------------------------------
------------------------------------------------------------
------------------------------------------------------------
------------------------------------------------------------
------------------------------------------------------------
------------------------------------------------------------
------------------------------------------------------------
------------------------------------------------------------
------------------------------------------------------------
------------------------------------------------------------
------------------------------------------------------------
------------------------------------------------------------
------------------------------------------------------------
------------------------------------------------------------
------------------------------------------------------------
--------------------------------------------------------LENE
MES---------------------------------------------------------
----------------------------------------------------------CP
------------------------------------------------------------
-------------LW---------------------------------------------
-----ISLFILAP-----------------------------------------------
----------------DITRTARLKITRQPQSTY-NFPY--ESEVKNGRG----YLYAD-
--------PAD----EKRWIRVQLENW----EGE----------ED-EVCIRCS--LVT-
-----------------------DSPDRSPH-----------FHRL------G-------
--------------------------------------IRKTNRIQ-IQEC---------
------------------------------------------------------------
------------------------------------------------------------
----Q-D----G--------------VLSKR-----------------------------
--------------------D------------------------D--------------
-------------------------------------------------CIT--------
------------------------------------------------------------
------------------------------------------------------------
------------------------------------------------------------
------------------------------------------------------------
------------------------------------------------------------
------------------------------------------------------------
------------------------------------------------------------
------------------------------------------------------------
------------------------------------------------------------
------------------------------------------------------------
------------------------------------------------------------
------------------------------------------------------------
------------------------------------------------------------
------------------------------------------------------------
------------------------------------------------------------
------------------------------------------------------------
------------------------------------------------------------
------------------------------------------------------------
------------------------------------------------------------
--------------------------------------------------------AT--
------------------------------------------------------------
------------------------------------------------------------
------------------------------------------------------------
------------------------------------------------------------
------------------------------------------------------------
------------------------------------------------------------
------------------------------------------------------------
------------------------------------------------------------
------------------------------------------------------------
------------------------------------------------------------
------------------------------------------------------------
------------------------------------------------------------
------------------------------------------------------------
------------------------------------------------------------
------------------------------------------------------------
------------------------------------------------------------
------------------------------------------------------------
------------------------------------------------------------
------------------------
>Hrob_77620
------------------------------------------------------------
------------------------------------------------------------
------------------------------------------------------------
------------------------------------------------------------
------------------------------------------------------------
------------------------------------------------------------
------------------------------------------------------------
------------------------------------------------------------
------------------------------------------------------------
------------------------------------------------------------
------------------------------------------------------------
------------------------------------------------------------
------------------------------------------------------------
------------------------------------------------------------
------------------------------------------------------------
------------------------------------------------------------
------------------------------------------------------------
------------------------------------------------------------
------------------------------------------------------------
------------------------------------------------------------
------------------------------------------------------------
------------------------------------------------------------
------------------------------------------------------------
------------------------------------------------------------
------------------------------------------------------------
------------------------------------------------------------
------------------------------------------------------------
------------------------------------------------------------
------------------------------------------------------------
------------------------------------------------------------
------------------------------------------------------------
------------------------------------------------------------
------------------------------------------------------------
------------------------------------------------------------
------------------------------------------------------------
------------------------------------------------------------
------------------------------------------------------------
----------DGP-----------------------------------------------
----------------------YLEIIEEPQSKGFRFRY--ACEGK-SHG----GLQGV-
--------NHRKD--KKTVPTVKINRYS----------------GM--ARLEVT--LVT-
-----------------------DEKIPRHH-----------AHELI-----G-KN----
CE--------NGKCVVNVK-----GDN--PIIGFPNLGIKHITKKN-LVNVLIDKLRES-
---LKIEKFCY-------------------------------------------------
----------GNFEEEDIKKKAE-------EQSKSL----QMSVVRLKFQA--YLIN---
----D-A----G--FTTLLPPVYSAQIYDSK-APRASLLKICRMDRVSG-CSAGND-EVF
LLCDKVQ-KDDISVR---FFE-Q------------DE--------E-------------G
N---VTWEDYGV-----------FSPQDVH--RQYAIVFRTPSYPDN--KIK----NSQS
VFVQLKR------LSD-GEVS-DPKTFT-FFPKLQ-------------------------
----------------GLL-----------------------------------------
------------------------------------------------------------
------------------------------------------------------------
------------------------------------------------------------
------------------------------------------------------------
------------------------------------------------------------
------------------------------------------------------------
------------------------------------------------------------
------------------------------------------------------------
------------------------------------------------------------
------------------------------------------------------------
------------------------------------------------------------
------------------------------------------------------------
------------------------------------------------------------
------------------------------------------------------------
------------------------------------------------------------
------------------------------------------------------------
--------SEID---------MLL------------------------------------
---------------------------------------LIVFLTKF-------------
------------------------------------------------------------
--------------------THLL------------------------------------
------------------------------------------------------------
------------------------------------------------------------
------------------------------------------------------------
------------------------------------------------------------
------------------------------------------------------------
------------------------------------------------------------
------------------------------------------------------------
------------------------------------------------------------
------------------------------------------------------------
------------------------------------------------------------
------------------------------------------------------------
------------------------------------------------------------
------------------------------------------------------------
------------------------------------------------------------
------------------------------------------------------------
------------------------------------------------------------
------------------------
>Ocar_g116_t1
------------------------------------------------------------
------------------------------------------------------------
--------------------------------------------------MSQACDQGLP
SSVTCE------------------------------------------------------
------------------------------------------------------------
-----------------------------SDDDTDVPV----------------------
------------------------------------------------------------
------------------------------------------------------------
----------------------SVVPRQRKRKLA--------------------------
------------------------------------------------------------
------------------------------------------------------------
------------------------------------------------------------
------------------------------------------------------------
------------------------------------------------------------
------------------------------------------------------------
-----------------------------VHLSAAQTA----------------------
------------------------------------------------SHHHQHQSLLRS
SAAMA-------------------------------------------------------
------------------------------------------------------------
---------------TSPPRQ---------------------------------------
------------------------------------------------------------
-----------------------------------------------AAVRYAPLRQRAS
XXPS--------------------------PATVYK---------------KVRRFISYP
DSGLDG------------------------------------------------------
------------------------------------------------------------
------------------------------------------------------------
------------------------------------------------------------
-----------------DHADDE-------------------------------------
------------------------------------------------------------
------------------------------------------------------------
------------------------------------------------------------
------------------------------------------------------------
-------------------------------------------------EEEDEDFVSSP
------------------------------------------------------------
---------------------------------FV-----------------------SP
------------------------------------------------------------
------------------------------------------------------------
-------TASPAPAGRL-------------------------------------------
------------TMDLPIGLEPYLKIMEQPETHY-RARY--ACEG--CRG----PMKAR-
--------SAETT-NENVFPTVKVMNY----M------------GS--ATVQVY--LVT-
-----------------------TSG--EPH-----------YHVLVP----G-SSRKSD
CKATLV----DGTPSLELTL---NGE--DMTASLDNLSVRRLRRWE-GDRKLRNR-----
--GVD-------------------------------------------------------
------------------------------PATFRK----DRVQAALMFQA--TIFT---
----P-E----G--VRIL--KCQSEPFQCTA---PKGSPEISWISHDSG-PVNGGN-EI-
--------------------D---------------------------------------
----DVWEAFAV-----------VDRNKS---NQGGAVVEVPPFQDL--SIN----ASEK
VCIEVRIG----PEKN-PQLS-DPVEYT-YVPYVE-------------------------
---KSE----------DTA--NGCGQQC---------------PTCRELAPFITM-----
-----------------FTGAN--------------------------DSTSSSG-----
------------------------------------------------------------
------------------------------------------------------------
------------------------------------------------------------
V------------------------SPLQSTDS---------------------------
------------------------------------------------------------
------------------------------------------------------------
-------------------------PSQMGCQS---------------------------
------------------------------------------------------------
------------------VQSSGTIDLNDLLVLES-----------QQIASKPEA-----
------------------------------------------------------------
----------------------------KMQRST--------------------------
------------------------------------------------------------
------------------------------------------------------------
------------------------------------------------------------
CPVNSGSRMSNGFADFM----------------VACPPPAE-------------------
-------------------VVNLLSRPPTPA-----------------PQLQPQ------
-------------------------------------------------------SPLRC
E---------DVYSSVGMCRQEEVARLGLENSTGL-------------------------
------------VFRQAP-------------------D----------------------
--------------------VCYVDQSPL--------------------------AVLLS
TTNDDS------------------------------------------------------
------------------------------------------------------------
------------------------------------------------------------
------------------------------------------------------------
------------------------------------------------------------
---------------------------------------------HVAAMLGASANLESY
VADGGH---YETSRFGQPVRPGL-------------------------------------
------------------------------------------------------------
---------------------------------PPSLAQSQGL-----------------
----------------------------------------LSASSVEDL-----------
------------------------------------------------------------
------------------------------------------------------------
------------------------------------------------------------
------------------------------------------------------------
------F-----------------------------------------------------
------------------------
>Acal_524867561
MWSKTRGHPSHSGRLVDHEERPVPRETGYLEVEKLSTGELLVKCATETEVAKLLNTTTFG
GIQCTSEQYQKLNCPKGVVCSHELKGSSMEDIVANCEDSTMTSQLKDALNE---------
LINSNP-----SAIARHDDKVEEPPTIPDLVNLLSCATPPLAQKFDQGISMENKSAMPDG
GFNS---------------LQLQGVQQGQFNSAPLQDSAHFSSHSQLCSSNPPSFNISHP
PNSASSSGAAPHAFDTASGH---HGDPGGQGHIQSMTNAIGSEPQ-----LQHN--GQSS
QFQTENKQYSES-HQGLDTQFSNVDTGIEQFQTQAQPESSGYQDPALLGSSFNTPSKAHF
NSNQTSLDVNMLDVHNTDTTQYKPAEEMHVDEPSYHLPSGSGALNSSSNTVGQSLGYADT
FQQSAVNNAQTGNGNSAAVSGFAVEAVGFKQDQAGFSDSSNVPEAQYSSSGVSFDTRQFS
ETNSDYQQNSPHSAQSPLNQSLSSSSTATDYTIQQ-SPVQNQVLD---------NVQF-G
SPR-QPASNQSNGSAGYSVNSPTQQFSTGHSSPYSAGQYQGSPADSKLSNPSPSLELSNY
QQSAQSVVGNAAGFTVQDQASANMQQLHQDQRAAGFSMEDGSQYHSSPASQQTSPAESAQ
FQQSPLVQQGSSDYGNEQQQQQQHGYHSSVTSPVNSSVPFALTSSH--------------
----------ENQQVQGFDDKVECLSVNASMNNPQGHFMGYDATKVPVQQPNQCTPVTQA
SVSQTGFMNPSVLNQGQPINDSMGSNLVTSLSGFQTQNSLQNPSNVPAGLSSIEPTSFPQ
LDLGAVVSGGFSIETSTPSASQGDNGLNSSAIDSVYNSLQYSNAAASETETAMDFNLTSS
ADYSSTSQVTTEASSHQRQSFAQSAQNTAQVLPTSSFTPRTVVDSNFAYKSMGFSHVAVN
NNQESIVLSNFNNVQQTVQQESGNYPQPMQIQEQDFTAKAETMKTSFPSYPSAGLGTSSS
SAESAMDIT-SGHSSGGIQNQSLQDQMGTHSSNIIQSQSIQGQLAAHN---SSVIQNQSI
QEQ---SKDSLPSGMSFEEIHRFIVKAGDELSRKSSNPDLSQQKTIFTNQTAPNVTGLPV
SDFNQTVATSVPQSTYSSPTIVG--NQLAEKQVISLSAIQTPGMIALSHAPGVTSTTYSS
PQSIIHHATLGELGAYDQDRVPVLQQVAPSSGMTNSQPLFNSSEAQVHQSVPSNNNIVAS
VPNFLENPTVVSCIRSSHPDNASLIPPAHIAPGQPGQTRFVVTMIAASPANSRPVVASSG
TNQPKVTARPNMGIASNQQQVLGSVNATAIPAALSQILNSVVNLP---LPTSTSVLTASP
QVGIACLNSTTQTSSSISASIPHMATVPGLSFIRAASNPVSSASMVIQMPAPQAQLTNAV
LSSTVAQAATKAPDALTPAPPANQGLSGMAAVVISKANNPASASSPHTSQPHIIMSLEDL
QKLLSQQSIAQSAQTPRPITLPSAPAVQSHVVMGTGSTSQTALPKPVPLRPAVLQQPRLL
IQSSALPSRPRLMHPHQQLQQTREQLQMIVQQAHQTQTFPTTLPAHKAQEQAILFAAQEK
QQKVETSVQLVAIQKEKLQQEHSQQKVHIVQQTHVMEHESAAAPLQLQSQVLQQQQQLQQ
AVQNLIIQHQQQETVVTTEQKVTQQQLQQAQSFVQDQQMRHAQTIVQLAQMQQELQQAQG
QQKKEPEQEEHCLSQPAQLPAAAPVQAVPVVEKGTERQCSDSLKKDYKHLHSLLTRENPA
LAVTTTVEKVPVQKTVLPPVLSFPSNHQEHVGLVQQSGAVTTSAEGLKNSSAVPVPVSSA
PFTFLPSGSAKSFPAASAFTFTSSATAQPVSSSAFSFLTSSTSMTSTVPAVSIAPLTTLS
FGNSFSTAEGKMFDFKELKLENMTSPPSSAVPKVSNDCFIPPASENPVLETSSEAALSKQ
ASLLAQILTEKKRSDSPLSVD---------LSSPANS---NSEAPSPLSSPNPFEDANTQ
ATLIERSADLQIRSDTMHGIEDEENASFFDISSFNKRPSADDTISFKAHNATREKDDRVP
MKIA---------KSSLDAEAHSSVPPS--------SSPDPTFDIGSVVSSTSSFTF-GF
GSKEDNATEVFTFGSSTPASATTESVPV----------------VAKAGGKASRPS-VPT
QPVRPTSRKQKDHS-----------------------------------LKGY-FSSKL-
-------------------DNMELKIVEQPETQH-RARY--QTEG--SRG----AIKDA-
------------S--QQGFPVIKLCNYN----------------KE--TKLQVF--IGD-
-----------------------ESGRVKPH-------GFYQACRVF-----G-KT-STP
CTEQEI----EGTAVIEIEM---LPEN-DMTVKLDCIGILKLRNAD-VERRI--------
------------------------------------------------------------
-------------------GPKR-------ARDKKK----NNTKARLVMRT--AVEK---
----A-D----G-SQHIL--QVVSHPIVCTQ---PVGQPEISRMSLSEC-SIEGGE-SLF
IIGKNFK-NRGTSVL---FQK-L------------DGN-------D-------------D
K---LIWQAEAE-----------IEQEFF---QPTHLICKVPPYKEK--LIE----KPQV
TQIVVSCA---------GKKS-DPHNFT-YKPVYP-------------------------
------------------VA-PPVKQEV--------------------------------
------------------------------------------------------------
------------------------------------------------------------
---------------------------------------------------------PL-
--------EKHEMPMETDQAAPSRPLP---------------------------------
-------F---V-------------SPEALHLNRMVHQTHALAPTSTSMFQLP-------
------------------------------------------------------------
-------PGTIPTI--SG------------------------------------------
----------------STPVRSPPTPSS------------SPLIK---------------
-----------------------------------------------PARLFGSPSSTSS
VAS---------------------------------------------------------
------------------------------------------------------------
---------------------------PPTHTAVAS------------------------
------------------------------------------------------------
------------------------------------------------------------
------------------------------------------------------------
-----------SSSSS--------------------SKPTQGQD----------------
---------------------AVTS-PVT----------------TLPTFLLEE------
---------RPD--------------------------GLVSHQAQS------MNAPV--
------------------------------------------------------------
-------------TLSTP-AVH---------CVVHS------------------------
----NSEGSSAPSTGSYAVSGAALSQPVVAA-------SGS-------------------
------------------------------------------------------------
----SQPVTDQDAV----------------------------------------------
------------------------------------------------------------
---AQAS-----------------------------------------------------
------------------------------------ALTSK-------------------
------------------------------------------------------------
------------------------------------------------------------
------------------------------------------------------------
---------------------------------PIVVVFDPSSLQA--------------
---------------------------------------DANGGQIKQL----------L
------------------------------------------------------------
-------------------------QQILEAQKK--------------------------
------------------------------------------------------------
------------------------------------------------------------
------------------------------------------------------------
------------------------
>Hsap_ENSP00000316553
------------------------------------------------------------
------------------------------------------------------------
--------------------------------------------------MPSTS-----
----------------------------------------FP------------------
VPSKFPLGPAAAVF--------------GRGE------TLGPAPR---------AGGTMK
SAEEEHYGY-AS------SNVSPALPLPTAHSTLPAPCHNLQTSTP--------------
------------------------------------------------------------
------------------------------------------------------------
----------------------GIIPPA--------------------------------
------------------DHPSGYGAALDGGPA---------------------------
------------------------------------------------------------
---------------------------GYFLSSG--------------------------
-------------------------------HTRPDGAPALESPRIEIT-----------
-----------------------------------------------SCL-GLYHN----
------------------------------------NNQFFHDVEVEDVLP-----SSKR
SPSTATLS-----------------------LPSLE------------------------
-----------------------AYRDP----------------------------SCLS
PASSL-----SSRSCN-SEASS--------------YES---------------NYSYPY
ASPQ--TSPWQSPCVSPKT--------------TDPEEGFPRGLGACTL-----------
-------LGSPRHSPSTSPRA-----SVTEESWLG-----------------ARSSRPAS
PCNKRKYSLNG-------------------------------------------------
-----------------------------------------------RQPPYSPHHSPTP
S-----------------------------PHG-------------------------SP
RVSV--------------------------------------------------------
------------------------------------------------------------
------------------------------------------------------------
------------------------------------------------------------
-------------------TDDSW------------------------------------
------------------------------------------------------------
------------------------------------------------------------
------------------------------------------------------------
------------------------------------------------------------
-------------------LGNTTQYTSSA-------------------IVAAINALTTD
------------------------------------------------------------
--------------------------------------------------SSLDLGDGVP
VKSR---------KTTLEQPPSVALKVEPVGEDLGSPPPPADFAPEDYSSFQH--IRKGG
FCDQYLAVPQHPYQWAKPK-----------------------------------------
PLSPTSYMSPTLPA-----------------------------------LDWQ-LPSHS-
-------------------GPYELRIEVQPKSHH-RAHY--ETEG--SRG----AVKAS-
---------------AGGHPIVQLHGYL--EN------------EP--LMLQLF--IGTA
-----------------------DDRLLRPH-------AFYQVHRIT-----G-KTVSTT
SHEAIL----SNTKVLEIPL---LPEN-SMRAVIDCAGILKLRNSD-IELR---------
------------------------------------------------------------
------------------KGETD----------IGR----KNTRVRLVFRV--HVPQ---
----P-S----G-RTLSL--QVASNPIECSQ-RSAQELPLVEKQSTDSY-PVVGGK-KMV
LSGHNFL--QDSKVI---FVE-K------------AP--------D-------------G
H---HVWEMEAK-----------TDRDLC---KPNSLVVEIPPFRNQ--RIT----SPVH
VSFYVCNGK--------RKRS-QYQRFT-YLPANV-------------------------
---------------------PIIKTEP--------------------TDDYEPAPT---
------------------------------------------------CGPVSQGLSPLP
RPYYS-------------------------------------------------------
---------------------------------QQLAMPPDPSSCLVA------------
----------GFPPCPQRSTLMPA------------------------------------
-------------------------APGVSPKL---------------------------
------------------------------------------------------------
------------------------------------------------------------
------------------------------------------------------------
------------------------------------------------------------
------------------------------------------------------------
------------------------------------------------------------
------------------H----DLSPAAYTKGV--------------------------
------------------------------------------------------------
------------------------------------------------------------
------------------------------------------------------------
------------------------------------ASPGH-----------------CH
LGLPQPAGEA--------------------------------------PAVQDV------
--PRPVATHPGSPGQPPP--------------------ALLPQQVSAPPSS---SCPP--
---------------------------------GLEHSL---------------------
----------CPSSPSPP-LPPAT------------------------------------
-----------------------------------------------------QEPTCLQ
PCSPACP-------------PATGRPQHLPSTVRRD------------------------
------------------------------------------------------------
------------------------------------------------------------
------------------------------------------------------------
------------------------------------------------------------
------------------------------------------------------------
---------------ESPTAGPRLLPEV----HEDGSPNLA-------------------
------------------------------------------------------------
---------------------------------PIPVTV---------------------
---------------------------------------KREPEELDQLYLDD-------
------------------------------------------------------------
------------------------VNEIIRNDLS---------------STSTHS-----
------------------------------------------------------------
------------------------------------------------------------
------------------------------------------------------------
------------------------
>Emul_000600800
------------------------------------------------------------
------------------------------------------------------------
--------------------------------------------------MDFSANAGGT
GVFTNS------P------AHEQFQAK---------------------------------
MFSSMDYSPATAAVTAA------ATIP----------------------MGQHRCFVEEM
CYSTENGDGSSSGSNGGEPKRLSYQPNGGSIKTTPTPSVGRGYGEMMA------------
------------------------------------------------------------
-----------------------------------------------GQEGFLSTRGGGG
SERR--------GEDG-TDSGLPRTPEREKCPKGT---PEDSSIRSSSMVRGQMTFQELT
TMHAEPMDFAVRVQTSQETPSSCRKRRSQTQNPYSTEYFTNE------TDPT--------
------------------------------------------------------------
-TGGQLLDRGQ----------PPPPPPEYCYTPGDPSS----------------------
-----------------------------------EGSSSSSHIISQLTR----------
------------------------------------------------------------
-------------------------------------------------------GSSPP
PPPASTKQ---------------------ESSPDKRYHLDP-------------------
----------------SMMRRSSRLTQAQ-------------------MHQQQQQYLNSQ
KRRSMLRAEILTPDMMVNNGRN--------------AASLPAR-------PRRLGASMYI
SNQQQQLQPVRRSQFVQRQY-AL------RSYTNGQS-----------------------
-------FTNLRTQPWKSPRV---------------------------AAAAASASVASS
ACGASEQVLRQ-------------------------------------------------
--------------------------------------QEYFYEAAASRGHLSPTPAPEV
SDR-------------------------------------------------------TP
NAAWGHMTRQQQLAIVN-------------------------------------------
-----------TP-----------------------------------------------
------------------------------------------------------------
------------------------------------------------------------
----------------RWRLQQTI----------------PPPPPSVT------------
------------------------------------------------------------
------------------------------------------------------------
------------------------------------------------------------
------------------------------------------------------------
---------------------EEQQQQQQPPPIRKTSLCTGRQSMMRRVEMTSEQSVENA
---K----I---------------------LQKP--------------------------
----------------------------------------------------------SP
STSNF----DPMLATTERSKTFS-------------------------------------
-------FPSSR------------------------------------------QFSDNS
CTRLRPRKTTPRPTAYEVESKENDVEDGSDSNGGGSGDAASGGGGSGGMLSSA-LSAGYL
TSE---EFNYFNKPFESTWKDVKLTLLQQPELQH-RARY--LTEG--SRG----PIKNR-
------------T--FDGYPTIQLQGW----S------------GP--AMVQVF--VAN-
-----------------------ESTDPHLH-------MFYQVCLVS-----T-KS-NRG
CSELVY----GFTTVVQVPF---TSNSKDRVMSVDSVGLVKLRNSD-VERRMASLSEEQQ
KKLLSFPCL------PQPPTST--------------------------------------
---SASTATTPSSTTQRGQPTSTPICEEVARRSIKP----KSSSARLVYRV--LLLS---
----H-E----N-RVEGVL-QVISDPIRCTQ---IVGGPEICRMSIKEG-DARSQP-ELY
IIGKNFV--RGTRVI---FRQ-LASGTSTS-NSLPNDLN------D----------EGKG
D---VVWERDAI-----------IDPNFF---YQTHLICKVPEYSGPSSLLT----SPLQ
VHVYIQTP---------TKAG-RPETFT-YLPSLP------L------------------
------------------------------------------------------------
------------------------------------------------------------
--------------------------------------------HG--------------
------------------------------------------------------------
------------------------------------------------------------
-------------------------PPVIARLS---------------------------
------------------------------------------------------------
---HCEAP----------------------------------------------------
------------------------------------------------------------
------------------------------------------------------------
------------------------------------------------------------
------------------------------TSGMV-------------------------
------------------------------------------------------------
------------------------------------------------------------
------------------------------------------------------------
------------------------------------------------------------
------------------------------------------------------------
---------------------DLIVLGSN-------------------------------
------------------------------------------------------FSPS--
------------------CRVLFRQVVLTTDNGGVY------------------------
----------------AP------------------------------------------
--------------------------------------SGVF-----------EGTKVVW
QREARVD-----------------------------------------------------
-----TDFLTESHL----------------------------------------------
------------------------------------------------------------
------------------------------------------------------------
------------------------------------------------------------
--------------------------------VCCVPPYDGQTA----------------
--------------SLSPLRVQIV------------------------------------
----------------------------------------------IDA-----------
---------------------------------PSGTSA---------------------
------------------------------------------------------------
---------------------------------------------------P--------
-------------------KNFYYVQGGTRENLT--------------------------
------------------------------------------------------------
------------------------------------------------------------
------------------------------------------------------------
----------PGCS----------
>Bflo_217146
------------------------------------------------------------
------------------------------------------------------------
------------------------------------------------------------
------------------------------------------------------------
------------------------------------------------------------
------------------------------------------------------------
------------------------------------------------------------
------------------------------------------------------------
------------------------------------------------------------
------------------------------------------------------------
------------------------------------------------------------
------------------------------------------------------------
------------------------------------------------------------
------------------------------------------------------------
------------------------------------------------------------
------------------------------------------------------------
------------------------------------------------------------
------------------------------------------------------------
------------------------------------------------------------
------------------------------------------------------------
------------------------------------------------------------
------------------------------------------------------------
------------------------------------------------------------
------------------------------------------------------------
------------------------------------------------------------
------------------------------------------------------------
------------------------------------------------------------
------------------------------------------------------------
------------------------------------------------------------
------------------------------------------------------------
------------------------------------------------------------
------------------------------------------------------------
------------------------------------------------------------
------------------------------------------------------------
------------------------------------------------------------
------------------------------------------------------------
------------------------------------------------------------
------------------------------------------------------------
-----------------------MHVFIQ-------------------------------
----------------------QLEGCN----------------KS--ATLQVF--VGT-
-----------------------DTGKIKPH-------GFYQACKVT-----G-RN-TTP
CTERDI----EGTTVIEVPL---DPTN-NMTQSLDCVGILKLRNAD-VEARI--------
------------------------------------------------------------
-------------------GLAR----------SKR----RSTRCRLVFRV--HIPR---
----E-D----G-SLLTL--QCHSTPIICSE-YLVT------------------------
------------------FGR-L-------------------------------------
------------------------------------------------------------
------------------------------------------------------------
------------------------------------------------------------
------------------------------------------------------------
------------------------------------------------------------
------------------------------------------------------------
------------------------------------------------------------
------------------------------------------------------------
------------------------------------------------------------
------------------------------------------------------------
------------------------------------------------------------
------------------------------------------------------------
------------------------------------------------------------
------------------------------------------------------------
------------------------------------------------------------
------------------------------------------------------------
------------------------------------------------------------
------------------------------------------------------------
------------------------------------------------------------
------------------------------------------------------------
------------------------------------------------------------
------------------------------------------------------------
------------------------------------------------------------
------------------------------------------------------------
------------------------------------------------------------
------------------------------------------------------------
------------------------------------------------------------
------------------------------------------------------------
------------------------------------------------------------
------------------------------------------------------------
------------------------------------------------------------
------------------------------------------------------------
------------------------------------------------------------
------------------------------------------------------------
------------------------------------------------------------
------------------------------------------------------------
------------------------------------------------------------
------------------------------------------------------------
------------------------------------------------------------
------------------------
>Mvib_comp15962_c0_seq1_fr6
R-----------------------------------------------------------
------------------------------------------------------------
--------------------------------------------------IETAWNRLAT
T-----------P-----------------------------------------------
------------------------------------------------W-----------
----------------------------RCFSRRPRPP----------------------
------------------------------------------------------------
------------------------------------------------------------
------------------------------------------------------------
------------------------------------------------------------
------------------------------------------------------------
------------------------------------------------------------
------------------------------------------------------------
------------------------------------------------------------
------------------------------------------------------------
------------------------------------------------------------
------------------------------------------------------------
------------------------------------------------------------
------------------------------------------------------------
---------------GSSPRR---------------------------------------
------------------------------------------------------------
--------------------------------------REVRPRRRRCTPLPTPTRNRAC
RASR------------------------------------------------------AP
SWRSWQVWRATATTTF--------------------------------------------
------------------------------------------------------------
------------------------------------------------------------
------------------------------------------------------------
----------------VWMSLTTFFQ----------------------------------
------------------------------------------------------------
------------------------------------------------------------
------------------------------------------------------------
------------------------------------------------------------
-------------------------------------------------NKTLPQVLSQG
-----------------------------DASYPSVD-----------------------
------------------------------------------------------LSAMLP
AEQLSVA-----------------------------------------------------
-----------------------------------------------------DASQVPM
TIGNSPSTVALSPASSSALLVEPV------------------------------------
------DQDYAPLPPTGGFIPDLLQITVEPSEFA-RFRY--RSEGR-EK-----PLEAK-
------------V--PGTYPQVSVNAAY--RGMV----------PP-GTPIHVS--LVCR
NPD--------------------AHGNYIPH-----------CHVLQ-----G-EL----
--------------TVPVDAA-------SASATFSTLTVIIEKAAP--------------
----------------------R-------------------------------------
------------------------------TQVRKE----DQRSARLLFTM--NFQL---
----E-D----G-TVCHS--TVVTGPIFNSK-------LDIMRVSHPSG-PSTGNF-DII
LLTSKTR-KSSSRVF---LAD-KGVRWDP----------------E----------VHHD
S---NRWTHTAD---GRGAIVLPLARHYHH--HQFAIAVSMPPYYDT--SIT----TDHA
VVMQVVD------YED-QLES-KPVEFV-YSPSDA-------------------------
---VHD----------QMQ--ANSKKRR----------------IDSDRSRFSNN-----
-----------------FFGGGDSGSG--------------------SGGSSSSGGGGPS
GSGDDGK--------------SGGSRRSTRLGGRGNNSTGGGGSTGG-------------
--------FMEFAS----------------------------------------------
------------------------------------------------------------
-------------------------GPSIAGED---------------------------
------------------------------------------------------------
------------------------------------------------------------
------------------------------------------------------------
------------------------------------------------------------
----FLKAM---------QLYAATGDLCYVLALQQ------------QLLGMPD------
-----------------------------EEDGET-------------------------
----------------------------PLHYAV--------------------EHGQVG
V---------LEKLLRVADA----------------------------------------
------------------------------------------------------------
------------------------------------------------------------
DALRVQNDRGE--------------------------TALH-------------------
MAARLQRRDMVE---------RLVEAGAL-------------------LSLRTR------
--KGETALHLACAHAHGS------DAIVRC----M--LSVLERT-----------GPE--
----------------------LPYLLAMRNYTGH-------------------------
----------------TP--VLAAAS----------------------------------
----VGNAGILHS---------LVH-------------FGAD----------------PN
ATDA-----------------ASGNSAVHVAVERNDRDVLSQ------------------
-------LIAANAD----------------------------------------------
------------------------------------------------------------
------------------------------------------------------------
------------------------------------------------------------
---------------------------------LELENMAGDTPMHIAARRANVSVMRTL
LSNGASEHR-RNVADETPIHVFAEAVKL--------------------------------
------------ARAAKELSLAASSTAVTDDAVTAATAA---------------------
---------------------------------PTESESTGGVVDEAA---------GPA
---------------------------------------VVDEPREASVADSDADDYVVI
EQ----------------------------------------------------------
----------------------TECDVKISADLIRYGP---------------------R
AASRQS--------RSTMEELAARMSRAASST----------------SSPAV-------
------------------SPAVRGKTAAFGRPPPSSSFDNAVTESMDTATAASS------
------------------------------------------------------------
---------APTDALAQSIILDVE
>Lcom_102855
------------------------------------------------------------
------------------------------------------------------------
------------------------------------------------------------
------------------------------------------------------------
------------------------------------------------------------
------------------------------------------------------------
------------------------------------------------------------
------------------------------------------------------------
------------------------------------------------------------
------------------------------------------------------------
------------------------------------------------------------
------------------------------------------------------------
------------------------------------------------------------
------------------------------------------------------------
------------------------------------------------------------
------------------------------------------------------------
------------------------------------------------------------
------------------------------------------------------------
------------------------------------------------------------
----------------MSPKR---------------------------------------
------------------------------------------------------------
------------------------------------------------------------
---------------------------WLGPDTRAKVVG---------------------
------------------------------------------------------------
------------------------------------------------------------
------------------------------------------------------------
------------------------------------------------------------
------------------------------------------------------------
------------------------------------------------------------
------------------------------------------------------------
------------------------------------------------------------
------------------------------------------------------------
-------------------------------------------------RRSRAESMAPS
------------PQSW--------------------------------------------
------------------------------------------------------------
------------------------------------------------------------
------------------------------------------------------------
------------------------------------------------------------
------------------------------------------------------------
------------------------------------------------------------
------------------------------------------------------------
---------------------------------FDNLAIRRLNKEL-VGKLRLSRKS---
------------------------------------------------------------
------------------------------TFTKAS----ANDDGVIVYRA--YLPH-C-
------TV-PFS--------EVKSRRFACVV---PAEPAVIDLVNPKIG-GAAGGD-TVV
LVGRKFK--SGFTVT---VTD---------------------------------------
----GDWSEQAV-----------VDKATS---NQNSAVINMPAYKDK--RIS----KRVQ
VEVYVTTG----PAKE-RLQS-DSMTYT-YAPEAE-------------------------
---RNA------MGQAAQL--PEQKQKL--------------------------------
------------------------------------------------------------
------------------------------------------------------------
--------------------------------EYVNTMPDTPQDSPSIVSS---------
------------------------------------------------------------
----DDS------------------SPVSSFCD---------------------------
------------------------------------------------------------
---ALSSP----------------------------------------------------
-----------------ASNLSLLTPTVTSAET---------------------------
------------------------------------------------------------
-----------------------------------------------TTMTASDFKPT--
------------------------------------------------------------
----------------------------SLDLDL--------------------------
------------------------------------------------------------
------------------------------------------------------------
------------------------------------------------------------
------------------------------------AAPCG-------------------
---------------------NLLD-----------------------------------
--------------------------------------SLLMSF-----------APP--
------------------------------------------------------------
----------------TP-TSSIPTF-----ATTTT------------------------
----SAESSYLNK---------LIDMTLC------QQQPGLLP------------SAQLG
SSQSMAS-----------SVSSTSQLP---------------------------------
------------------------------------------------------------
------------------------------------------------------------
------------------------------------------------------------
------------------------------------------------------------
------------------------------------------------------------
------------------------------------------------------------
------------------------------------------------------------
------------------------------------------------------------
------------------------------------------------------------
------------------------------------------------------------
------------------------------------------------------------
------------------------------------------------------------
------------------------------------------------------------
------------------------------------------------------------
------------------------
>Ctel_181359
------------------------------------------------------------
------------------------------------------------------------
--------------------------------------------------MSNGQFSHV-
------------------------------------------------------------
------------------------------------------------------------
------------------------------------------------------------
------------------------------------------------------------
------------------------------------------------------------
------------------------------------------------------------
------------------------------------------------------------
------------------------------------------------------------
------------------------------------------------------------
------------------------------------------------------------
------------------------------------------------------------
------------------------------------------------------------
------------------------------------------------------------
------------------------------------------------------------
------------------------------------------------------------
------------------------------------------------------------
------------------------------------------------------------
------------------------------------------------------------
------------------------------------------------------------
------------------------------------------------------------
------------------------------------------------------------
------------------------------------------------------------
------------------------------------------------------------
------------------------------------------------------------
------------------------------------------------------------
------------------------------------------------------------
------------------------------------------------------------
------------------------------------------------------------
------------------------------------------------------------
------------------------------------------------------------
------------------------------------------------------------
------------------------------------------------------------
------------------------------------------------------------
----------------------------------------------------------QF
SILLNISLAGGEP-----------------------------------------------
----------------------WAEIIEQPQARGYRFRY--HCEGN-SHG----GIQGV-
--------ASRKE--GKTYPTIKIHNYR----------------GP--ARVRVT--LVT-
-----------------------DEAVPRPH-----------PHELM-----G-KS----
CV--------DGVCTVDLK-----GDNSNMVAHFPNLGIRHVTRKR-VIESLTQRILEG-
---FQ-----------------------------------------QSFLNGE-------
------DVGTLEQQRSKAMKQAE-------DQARSI----QLNTVKLSFQV--LLPG---
----S-D----PRKFTRCLRPVISTSIHDSK-SPGAAALKICRMDKNAG-CCVGNE-EVF
LLCDRVQ-KEDIIVR---FFK-Q------------SD--------D-------------G
Q---VEWEAEGM-----------FGANDVH--RQYAIVFKTPQYKDQ--SIK----QPVH
VHVQLRR------RSD-GESS-EAKPFT-YYPLQL-------------------------
---DQE----------E-I---TKKKRK-------------------LIPHFTGNS----
--------------------------------PP--------------TTNSMG------
------------------------------------------------------------
---------------------------MMAMNSYSTQPPMVVSQH---------------
----------QTLPN---------------------------------------------
-------------------------PPMYTQQQ---------------------------
-------------------QTYDNGFTYSGSFSCMS--DQFDAQQLTALLQGTLETDSCV
------DPEPASMDML------------PSGLTAR-------------------------
----------------DASPEEQLAPPLSFDKHYSSLEEK--------------------
-----------------------------------------------SHHDTGYMSFKEK
LTEKLLIAL---------HAFAGSGDVHCLLLAQR------------YLVAVQD------
------------------------------NDGDN-------------------------
----------------------------CIHKAV--------------------IHNQLE
T---------LRQLLHVLDS-----------IPDKDIQ----------------------
------------------------------------------------------------
------------------------------------------------------------
-PLSQYNSILQ--------------------------TPLH-------------------
IATLTRQTNALK---------LLLCNGAD-------------------LTTVDR------
--HGNTIIHMATKHSHE--------ACLAV---------ILEFLTER-------------
-----------------KAKDTARNALDMLNFEGF-------------------------
----------------SA--LHLA---------VL-------------------------
----RDDAKCVKL---------LIE-------------SKL--------------VS-VN
LPDG-----------------RSGRTALHHAVDIESMPIVGQ------------------
-------LVID-------------------------------------------------
------------------------------------------------------------
----GEAD----------------------------------------------------
------------------------------------------------------------
---------------------------------VNVPAFDGNTALHIAVSNRMLNISALL
VALGA-----------DCD---------------AENLEMV-------------------
-------------MEEEGEEMGDA------------------------------------
-----------RLCEPMGLT-------------PKDYAH---------------------
-----------------------------------------GDEKMLRI-LNGEPYSDI-
-------TQESDEL---STESLRYGSEG--------------------------------
R-VRSFMEAGTSVSAGD----LDRLDSVATSKLC---------------NILDVG-----
---SPG---------HDWREVCRDLGLAALTD-----------SLASQPSPFAELLKNYD
ALDGTLE-----ELTQC-LRRMGLYNA--------------VSIIEEANS----------
-----------------------------------------LSSGK--------------
------------------------
>Spur_XP_795539
M-----------------------------------------------------------
----------------------------LQPLIKQVPN----------------------
------------------------------------------------MSMESQSFGGSN
------------------FFSLQG------------------------------------
------------------------------------------------------------
----------------------------NILSETLFSSTQSDFMK---------------
------------------------------------------------------------
------------------------------------------------------------
------------------------------------------------------------
------------------GANLMQDVMLNEDSE---------------------------
------------------------------------------------------------
--CGDLIVAGE-------------------------------------------------
------------------------------------------------------------
------------------------------------------------------------
------VSG----------------------------------------------VDDLD
HGYDTNSDLSSPMS----------------------------------------------
------------------------------------------------AKSDWGDASTPS
STGSNH-------------------------------------------------DEGLL
ADD---TSSLFSSCLDEDTCYSS-------------------------------------
-------WDQSYESQGKSPAM---------------------------------------
------------------------------------------------------------
-----------------------------------------------SPAINQPILDLSP
R---------------------------------------------------------SP
MVGLHS------------------------------------------------------
------------------------------------------------------------
------------------------------------------------------------
------------------------------------------------------------
----------------------------------------SAAPNDF-------------
------------------------------------------------------------
------------------------------------------------------------
------------------------------------------------------------
------------------------------------------------------------
-------------------------------------------------TVALHKLLQPS
------------------------------------------------------------
-----------------------------------------------------QQGVETP
SEAS---------KPIRKRSATS-------------------------------------
---------------------------------------------------------LSS
CGLTPRKRARKYPS-----------------------------------LIQT-LPDKL-
-------------------NGGEIHITVQPEKHH-RARY--RTEG--SRG----SVKDD-
------------S--GENFPKLKLLGIN----------------QQ--VLLQVF--VVT-
-----------------------DQGKVRPH-------GYYQACKVT-----G-RN-TTP
SEEKDV----EGTTVLEVPW---EPVDGKMEISVDCIGILKLRNAD-VEQRI--------
------------------------------------------------------------
-------------------GPLR----------SKR----KSTCVRLAFRV--IVPA---
----S-D----G-SFNVV--QTVSRSITCTQ---PLGHPEILKKSLSQC-SVAGGE-ELF
IIGKNFTSKANTEVK---LRQ-L------------DG--------S-------------G
K---MTWEGNCE-----------IDKALF---QNNHIVCKIPPYPNQ--NLR----TPAT
VYLVVTGK-----PNQ-CSDS-DAHPIV-YQPKIDHV-----------------------
------------VMHTPTVA-NGDKMQV--------------------------------
------------------------------------------------------------
------------------------------------------------------------
------------------------------------------------------------
------------------------------------------------------------
--------GLAV-------------APSTYVLP---------------------------
------------------------------------------------------------
-------P----------------------------------------------------
------------------------TPTS--------------------------------
------------------------------------------------------------
------------------------------------------------------------
------------------------------------------------------------
----------------------------PVETFMQVPST---------------------
------------------------------------------------------------
------------------------------------------------------------
------------------------------------------------------------
----------------------------------VSSGPVKVEP----------------
------------------------------------------------------------
-------------------------------------------------------QPV--
------------------------------------------------------------
-------------ILQAP-------------------------------PT---------
------------------------------------------------------------
------------------------------------------------------------
------------------------------------------------------------
------------------------------------------------------------
------------------------------------------------------------
------------------------------------------------------------
------------------------------------------------------------
------------------------------------------------------------
------------------------------------------------------------
---------------------------------PSPQAN---------------------
------------------------------EEEFALTLQMLATAYLQNKDMYN-------
------------------------------------------------------------
------------------------------------------------------------
------------------------------------------------------------
---------------------------------------NLLQTTHVEVLDVMSNN----
------------------------------------------------------------
------------------------
>Skow_NP_001158458
------------------------------------------------------------
------------------------------------------------------------
--------------------------------------------------MDNA------
------------------------------------------------------------
------------------------------------------------------------
------------------------------------------Y-----------------
------------------------------------------------------------
------------------------------------------------------------
------------------------------------------------------------
------------------------------------------------------------
------------------------------------------------------------
------------------------------------------------------------
------------------------------------------------------------
------------------------------------------------------------
------------------------------------------------------------
------------------------------------------------------------
------------------------------------------------------------
------------------------------------------------------------
------------------------------------------------------------
---------------QNDPQL---------------------------------------
------------------------------------------------------------
------------------------------------------------------------
------------------------------------------------------------
------------------------------------------------------------
------------------------------------------------------------
------------------------------------------------------------
------------------------------------------------------------
---------------------DD-------------------------------------
------------------------------------------------------------
------------------------------------------------------------
------------------------------------------------------------
------------------------------------------------------------
-------------------------------------------------LQVLEQLLNAT
QQQ------EQQQQQ------------------PIVT-----------------------
---------------------------------------------------ISPQHFRTP
------------------------------------------------------------
-----------------------------------------------------APPTAQT
FMQPQRAPQVQRP-----------------------------------------------
----------------------FLEIVEQPKQRGQRFRY--LCEGR-SAG----SLPGE-
--------HSTHD--HKTFPSARLRNYN----------------KE--AMVVVS--LVT-
-----------------------KNEPYMPH-----------PHSLV-----G-KG----
CA--------KGICTMKVS-----TDT-KMEASFQNLGIQCVRKKD-IAEALQKRKELG-
---ID-------------PY----------------------------------------
---------------GMFQKGQK-------FSVEDF----ELNVVRLCFQA--FLRDPK-
---DP-N----G-RFIIPVSPIVSHPIHDKK----GTSLNIARVDRTSG-SASGED-EVF
ILCDKVQ-KDDIEVC---FSH-S------------PS--------D--------------
------WVGRGQ-----------FGANDVH--RQVAIVIKTPPFKTK--DIK----EPVI
VQMFLKR------PSD-LEES-DPIDFL-YTPVDP-------------------------
---DVQ----------G-V---SAKRKR-------------------KVAHFDSY-----
-----------------LDNSQQ-----FVKNEP--------------------------
------------------------------------------------------------
-----------------------------------LIMPGTSGGAISN------------
------------------------------------------------------------
------------------------VKPLGAKER---------------------------
------------------------------------------------------------
------------------------------------------------------------
------------------------------------------------------------
------------------------------------------------------------
--------------------------LKNKLKIKQ-------------------------
------------------------------ENGSRSQCV---------------------
-------------------------GNTAAEAAA--------------------------
-----------------------------YQVPSQSASSLS-------------------
------------------------------------------------------------
--------------F---------------------------------------------
STVSSTNFGNT------------------------FVAPFT------------------Q
PAATTSTTTVYH------------------------------------------------
--EQSSA-----------------------------------------------------
-----------------VAAATNNAHMNDLEFSELL------------------------
----------------QP-TYNMT------------------------------------
----EEDLGIHET---------LLA--------A----LG--------------NSN-VM
VPES---------------VNDSLSLPYCNSVELSTPAVIGD------------------
------------------------------------------------------------
--------------------------------DD--------------------------
------------------------------------------------------------
------------------------------------------------------------
------------------------------------------------------------
------------------------------------------------------------
------------------------------------------------------------
---------------------------------PDLFST---------------------
------------------------------------------------------------
------------------------------------------------------------
------------LNTGD-------------------------------------------
------------------------IAVENMEE----------------------------
------------------------------------------------------------
----------------YLQ-----------------------------------------
------------------------
>Isca_XP_002434504
------------------------------------------------------------
------------------------------------------------------------
--------------------------------------------------M---------
------------------------------------------------------------
------------------------------------------------------------
------------------------------------------------------------
------------------------------------------------------------
------------------------------------------------------------
------------------------------------------------------------
------------------------------------------------------------
------------------------------------------------------------
------------------------------------------------------------
------------------------------------------------------------
------------------------------------------------------------
------------------------------------------------------------
-------------------------------FPCNVR-----------------------
------------------------------------------------------------
------------------------------------------------------------
------------------------------------------------------------
---------------TGTPIV---------------------------------------
------------K-----------------------------------------------
-------------------------------------W-------KTSKLEEEPY-----
----------------------------------------------------------TP
LGNV-------------A------------------------------------------
-----------FP-----------------------------------------------
------------------------------------------------------------
------------------------------------------------------------
------------------VTEEA-------------------------------------
------------------------------------------------------------
------------------------------------------------------------
------------------------------------------------------------
------------------------------------------------------------
-------------------------------------------------GSAEEQQLRSF
-------------QDLLLRTF-----------EP--------------------------
----------------------------------------------------------QP
------------------------------------------------------------
------------------------------------------------------------
--DLAMPISTPYPPPVC-------------------------------------LP----
-------------------SAATLTIVEQPMKET-RYRY--KSESG-SHG----PLIGE-
--------SSTPQ--RKTYPSVRPAWT-----GVCLEPV-GRHFGD-ELKERVT--KVKR
GDPRAQLQNHDPGLPHRIRASLWLADREEPH-----------VHRLTMK---G-RD----
---------EEDCCYVTVRE--------DGRATLARKGSQVDRVAE-EARR---------
------------------------------------------------------------
-----------------LLGEAK-------KEAAEL----NLNLVRIQFSA--ECCQ---
------D----G-VWRTLC-CVYSNPVANSK----AGKLKITKVNRTSG-SCSGGD-EVW
ILCEKIN-KKDIQIK---FFE-E------------DE--------E-------------T
R--VRTWEALAS-----------FAESDVH--YQVSAL----------------------
----------------------GPTAWA--------------------------------
------------------------------------------------------------
------------------------------------------------------------
------------------------------------------------------------
------------------------------------------------------------
------------------------------------------------------------
------------------------------------------------------------
------------------------------------------------------------
------------------------------------------------------------
------------------------------------------------------------
------------------------------------------------------------
------------------------------------------------------------
------------------------------------------------------------
------------------------------------------------------------
------------------------------------------------------------
------------------------------------------------------------
------------------------------------------------------------
------------------------------------------------------------
------------------------------------------------------------
------------------------------------------------------------
------------------------------------------------------------
------------------------------------------------------------
--------------------------------------FGA-------------------
------------------------------------------------------------
------------------------------------------------------------
------------------------------------------------------------
------------------------------------------------------------
------------------------------------------------------------
------------------------------------------------------------
------------------------------------------------------------
------------------------------------------------------------
------------------------------------------------------------
------------------------------------------------------------
------------------------------------------------------------
------------------------------------------------------------
------------------------------------------------------------
------------------------------------------------------------
------------------------------------------------------------
------------------------
>Smar_011690
------------------------------------------------------------
------------------------------------------------------------
--------------------------------------------------MGNDITQSIR
------------------------------------------------------------
------------------------------------------------------------
-----------------------------NTNSLPAPQ----------------------
------------------------------------------------------------
----------------------------------NFS-----------------------
------------------------------------------------------------
------------------------------------------------------------
------------------------------------------------------------
------------------------------------------------------------
------------------------------------------------------------
------------------------------------------------------------
------------------------------------------------------------
--------------------------NLFLAIVDGEQFTL--------------------
------------------------------------------------------------
------------------------------------------------------------
------------------------------------------------------------
---------------IGNPNIIS-------------------------------------
------------------------------------------------------------
------------------------------------------------------------
------------------------------------------------------------
------------------------------------------------------------
------------------------------------------------------------
------------------------------------------------------------
------------------------------------------------------------
------------------------------------------------------------
------------------------------------------------------------
------------------------------------------------------------
------------------------------------------------------------
------------------------------------------------------------
------------------------------------------------------------
------------------------------------------------------------
----------------------------------------------------------TP
------------------------------------------------------------
------------------------------------------------------------
--------TTMSP-----------------------------------------------
----------------------EIEIIEQPTKSF-RFRY--ASETG-SHG----SLLGT-
--------QSTRK--NRSYPKIRVSNLT--KDNI----------RNCSGRVKIR--AILY
HFD--------------------QKNGYIQH-----------VHKLD-----G-KN----
CS--------NGIYEAEHDVT--NP---NTIVEFNGVHINHVAKRN-VKNTLLERYRAD-
---MD-------------------------------------------------------
--------------ENTAVECAN-----SMAKILER----NVNEVQIGFHAEIFLPT---
------S----K-SYVELCPPVYTHTITNRK-SANAGDLNIVRLSHCSG-RVEGHE-EVI
LLCEKVE-KKNIKVR---FFQ-L------------DK--------N------------ND
E---ILWTAYGE-----------FNDSHVH--KQVAITFRTPPYKDQ--SIE----NEVQ
VYVQLVR------PSD-ESEG-DSKIFT-YTPNEF-------------------------
-------------------G-HKQKKAK--------------------MLDFTSKSENPP
DQQTIA-------QRQTLKGRRKGLENL---------------KIDAKGGSDRDASGASC
T-----------------------------------------------------------
------------------------------ETSSSVYVPDTAEVIERLSEF---------
----------PLFPKQFSAIS---------------------------------------
----------EIEEDLLIS-SNPFLNPNSNSNSDDIVQS---------------------
---ALNEAEINI--NSGGDPT----MNVTGEFDEDMLSEVEEGVSRSQN-----------
VMMGSTDPLLCGSSMP--------------------------------------------
------V-DE---DEIANWISSWITPSESNMVSRGSGEDVDDDYYDE-----------DI
VEDGP----------------AVADSRRL------------EIASKLKIAGRQDGHLVYR
LAVKVANSL---------LDYARSEDVKLILKPMV------------ELIAYSD------
------------------------------ANGDN-------------------------
----------------------------AIHLAV--------------------IHAKLG
A---------LEVLLETMYL-----------CPKISRI----------------------
------------------------------------------------------------
------------------------------------------------------------
EIVNAFNNLTQ--------------------------TPLH-------------------
IAVCNGDVKFVK---------ILLSNGVD-------------------PNLRDK------
--RGNNSVHVAVQNCQH------------------DDIAILNEL---------LKTPN--
------------------------LNLDVINNGGF-------------------------
----------------TP--LHLAVM----------------------------------
----NRSLKAIAA---------LLN-------------ANAT----------------ID
CRDG-----------------TAGRTPLHIAVQNIDIPLVRF------------------
-------LLDEKAD----------------------------------------------
------------------------------------------------------------
------------------------------------------------------------
------------------------------------------------------------
---------------------------------PDMKMFNGRSSLHLAVLIQSEEIVSLL
MLAYA-----------DPY---------------MQSDELATLT----------------
------------SLDSSDDDLNVDEAPVDDLDSSEQSNGLN----CFDM-----------
AKDNE-----VILSILHGNQ-------------PSPIVELTTGPDSGYKSVPV-------
---------------------------YDSGLSLPKYDEVLAEKHFPKQHDEDSGMGLCQ
DD---------------------------------DSECGYLGQREN-------------
------TDSGINLSKSE----MALVDSDTTISLS---------------KLLDPP-----
----------G---EKDWTDLAE-------------------------------------
-------------LEFG-LEALGSEDG--------------LEIIHQYKSSRDGNEKRN-
----------------NLT----------------------KMMGKL-------------
----KINH----------------
>Lgig_106471
------------------------------------------------------------
------------------------------------------------------------
--------------------------------------------------MY--------
------------------------------------------------------------
------------------------------------------------------------
------------------------------------------------------------
------------------------------------------------------------
------------------------------------------------------------
------------------------------------------------------------
------------------------------------------------------------
------------------------------------------------------------
------------------------------------------------------------
------------------------------------------------------------
------------------------------------------------------------
------------------------------------------------------------
------------------------------------------------------------
------------------------------------------------------------
------------------------------------------------------------
------------------------------------------------------------
------------------------------------------------------------
------------------------------------------------------------
------------------------------------------------------------
------------------------------------------------------------
------------------------------------------------------------
------------------------------------------------------------
------------------------------------------------------------
------------------------------------------------------------
------------------------------------------------------------
------------------------------------------------------------
------------------------------------------------------------
------------------------------------------------------------
------------------------------------------------------------
------------------------------------------------------------
------------------------------------------------------------
------------------------------------------------------------
------------------------------------------------------------
------------------------------------------------------------
----------PFP-----------------------------------------------
----------------------QVAIIEEPQSRGFRFRY--ECEGP-SHG----GLQGT-
--------SSERG--RKTYPSIKIENYD----------------GP--ARIEVS--LVN-
-----------------------VDND-KNH-----------PHKLV-----G-KN----
CE--------DGICVMEVK-----ETY--GPIHFQNMSVQHVTKKK-AVEVLQKRIKNK-
---LLRDKKIFLRNLN--------------------------------------------
---------------AIVSLSTS-------EQAKST----QLNNVKLCFQV--YVQD---
----S-E----TQQCIIALPPVYSNSIHDSK-SPGASTLKICRMDKYGG-CCTGNE-EVF
LLCEKVQ-KEDIAVK---FFELD------------SQ--------N-------------G
E---IKWESFGN-----------FGPLDVH--RQFAIVFRTPSYFNT--NIE----KAVN
VFIVLQR------KSD-GETS-DPKSFT-YYPQNL-------------------------
---GKA---------------YSSRSIK--------------------------------
------------------------------------------------------------
------------------------------------------------------------
------------------------------------------------------------
------------------------------------------------------------
------------------------------------------------------------
------------------------------------------------------------
------------------------------------------------------------
------------------------------------------------------------
------------------------------------------------------------
IIERTLTAM---------QDYAETSDIRYLLLVQR------------HLASVQN------
------------------------------KNGDL-------------------------
----------------------------PIHLAV--------------------INDQLP
A---------LQSFLGVMST-----------LPNCNHK----------------------
------------------------------------------------------------
------------------------------------------------------------
--VNSFNYLRQ--------------------------TPLH-------------------
LAVLTKQPSAIE---------LLLHYGAD-------------------PGIMDR------
--YGNTAANLAVQCNNI--------PCLKS---------LLKYLR-----------PG--
-----------------VKATSPFPELNYMNYGGF-------------------------
----------------CP--AHIA---------AQ-------------------------
----NGNVEILRL---------LYK-------------GK---------------AC-LD
LPDG-----------------KSGRTPLHHAVESDDLSVASY------------------
-------LLME-------------------------------------------------
------------------------------------------------------------
----VS------------------------------------------------------
------------------------------------------------------------
------------------------------------------------------------
------------------------------------------------------------
------------------------------------------------------------
------------------------------------------------------------
------------------------------------------------------------
------------------------------------------------------------
------------------------------------------------------------
------------------------------------------------------------
------------------------------------------------------------
------------------------------------------------------------
------------------------
>Scil_42065
M-----------------------------------------------------------
-I----------------------------------------------------------
--------------------------------------------------MNGSSHGSEV
A-----------------------------------------------------------
------------------------------------------------------------
---------------------AAALTDEGRTSRKRKPSVN--------------------
------------------------------------------------------------
------------------------------------------------------------
------------------------------------------------------------
------------------------------------------------------------
------------------------------------------------------------
------------------------------------------------------------
------------------------------------------------------------
------------------------------------------------------------
------------------------------------------------------------
------------------------------------------------------------
--------------------------------------------------GPLRPDLDHD
GIAEERQVD---------------------------------------------------
------------------------ID----------------------------------
---------------DDSPPIVAAA-----------------------------------
------------------------------------------------------------
-----------------------------------------KIRSHSLTNGGSP------
------------------------------PLK---------------------------
------------------------------------------------------------
------------------------------------------------------------
------------------------------------------------------------
------------------------------------------------------------
----------------RRLKEENYIAQ---------------------------------
------------------------------------------------------------
------------------------------------------------------------
------------------------------------------------------------
------------------------------------------------------------
-------------------------------------------------GGAIASFISQK
-----------------------------------------------------Y------
----------------------------------------------------------MP
------------------------------------------------------------
----------------------------------------------------------TR
FCRTPTETSACEP-----------------------------------------------
----------------------SLEILEQPRARGFRFRY--PCEGP-CHG----ELRGE-
--------SSEAR--LKTYPAVKLHGVQ----------------TR--ARILVS--LVC-
-----------------------HDDPIRPH-----------AHCLV-----G-RN----
VH--------AGQCRVEVG-----KET-DWTAQFPRLSILHIPKKN-AARVLLERYALM-
---KDLSATWQD---SQHKDMFGGAS----KLEDAQQERSKYDDKMALELQLLPGAREQL
RGGAAALSTLDDEDRHQLEECAA-------EQARTM----NLNVVRLCFQA--FLPD---
----E-S----G-KFTRRLEPKLSHPVYDTK-ASSSSALRICRLDRHSG-STLGGD-EIF
MLCDKVQ-KDDIAIR---FFE-ERSPENSK--ANGSA--------D-------------S
D---YQWEADGE-----------FSASDVH--RQSAIVFKTPPYWKS--NIT----RPVK
VWLALKR------RSE-DEHG-EPHPFT-YLPLDAC------------------------
------------------V--CSCRNGK--------------------------------
-----------------------------------------------SAAVAAAGSMSMA
A-----------------------------------------------------------
------------------------------AAAAQLASPTAQLTKSLS------------
------------------------------------------------------------
-------------------------VPNVLSPV---------------------------
------------------------------------------------------------
------------------------------------------------------------
------------------------------------------------------------
------------------------------------------------------------
------------------------------------------------------------
------------------------------ATGITG------------------------
----------------------------GNDRAS--------------------------
------------------------------GIPTSILSHS--------------------
------------------------------------------------------------
---------------M--------------------------------------------
--------------------------------PHSIAMPTH-------------------
-------------------------------------------TAMGSPVVAAP------
-----------------------------------------------------HAGPP--
------------------------------QPNGMYYIYTGGM-----------------
----------------HPGNAAMA------------------------------------
------------------------------------------------------------
--------------------LPASRVPTSPYATMPSIGMPFF------------------
------PSMTMVAG----------------------------------------------
------------------------------------------------------------
-------------------------------C----------------------------
------------------------------------------------------------
---------------------------------------NGTGSLM--------------
------------------------------------------------------------
------------------------------------------------------------
---------------------------------PAAIPA---------------------
----------------------------------------AHTQN---------------
------------------------------------------------------------
------------------------------------------------------------
------------------------------------------------------------
------------------------------------------------------------
------------------------------------------------------------
------------------------
>Hrob_125959
------------------------------------------------------------
------------------------------------------------------------
------------------------------------------------------------
------------------------------------------------------------
------------------------------------------------------------
------------------------------------------------------------
------------------------------------------------------------
------------------------------------------------------------
------------------------------------------------------------
------------------------------------------------------------
------------------------------------------------------------
------------------------------------------------------------
------------------------------------------------------------
------------------------------------------------------------
------------------------------------------------------------
------------------------------------------------------------
------------------------------------------------------------
------------------------------------------------------------
------------------------------------------------------------
------------------------------------------------------------
------------------------------------------------------------
------------------------------------------------------------
------------------------------------------------------------
------------------------------------------------------------
------------------------------------------------------------
------------------------------------------------------------
------------------------------------------------------------
------------------------------------------------------------
------------------------------------------------------------
------------------------------------------------------------
------------------------------------------------------------
------------------------------------------------------------
------------------------------------------------------------
------------------------------------------------------------
------------------------------------------------------------
------------------------------------------------------------
------------------------------------------------------------
------------P-----------------------------------------------
----------------------YIEIVTQPKKTSLRFRY--STESR-KAG----NIYGD-
--------SCTES--NPTFPTIKINNYR----------------GP--MRAMML--CVT-
-----------------------EDGC--LH-----------PHKLV-----G-NN----
CRP-------DGICVVDVK-----EPLFDDLISFTNVGVQCCRKDD-VKK----------
------------------------------------------------------------
------------------------------------------------------------
------------------------------------------------------------
------------------------------------------------------------
------------------------------------------------------------
------------------------------------------------------------
------------------------------------------------------------
------------------------------------------------------------
------------------------------------------------------------
------------------------------------------------------------
------------------------------------------------------------
------------------------------------------------------------
------------------------------------------------------------
------------------------------------------------------------
------------------------------------------------------------
------------------------------------------------------------
------------------------------------------------------------
------------------------------------------------------------
------------------------------------------------------------
------------------------------------------------------------
------------------------------------------------------------
------------------------------------------------------------
------------------------------------------------------------
------------------------------------------------------------
------------------------------------------------------------
------------------------------------------------------------
------------------------------------------------------------
------------------------------------------------------------
------------------------------------------------------------
------------------------------------------------------------
------------------------------------------------------------
------------------------------------------------------------
------------------------------------------------------------
------------------------------------------------------------
------------------------------------------------------------
------------------------------------------------------------
------------------------------------------------------------
------------------------------------------------------------
------------------------------------------------------------
------------------------------------------------------------
------------------------------------------------------------
------------------------------------------------------------
------------------------------------------------------------
------------------------
>Ihof_3724
------------------------------------------------------------
------------------------------------------------------------
--------------------------------------------------M---------
------------------------------------------------------------
-------------------------------------------------------LGHNH
FQLEEL-------------------------EGLMLPEDKGISNR---------------
------------------------------------------------------------
---------------------------------------------------WHQQENIN-
-----W-----------------------------------------QLQQQQLQQQLLE
--------------DRQNMYRQRQSQILQQRSSL--------------------------
------------------------------------------------------------
-----------------------------QLQGGQNGS----------------------
------------------------------------------------------------
--------------------N---------------------------------------
------------------------------------------------------------
--------------------------MMQHHFPTNSETSG--------------------
----------------------------------------------------MSISLPDN
KTMSK-------------------------------------------------------
------------------------------------------------------------
---------------SMSGET---------------------------------------
------------------------------------------------------------
---------------------------------------------------RFPSQNGLD
SFYA---------NQRNSRESGSQS-GINAPVLGQQ-LDTLGMSS---MH-------SAP
PQQFSS------------------------------------------------------
------------------------------------------------------------
------------------------------------------------------------
------------------------------------------------------------
----------------------------------------NNSP----------------
------------------------------------------------------------
------------------------------------------------------------
------------------------------------------------------------
------------------------------------------------------------
------------------------------------------F------SDANATSFRRS
----------STGVSGEVSKGNDF----NNIVQPMLD-------P---------------
----------------------------------------------------PNPSSSNP
SLCGI---------------------------------------------NFQELHINTP
FDSQ----------------------------------------------------VMFG
SQLGQTQQHAVQPSSSQQILPQQP-------------------------SHGL-IPGGVG
D-----TQNMLQPRGDVTFIRDLVIITNQPAPFG-RFRY--KSEQR-ER-----SLEAD-
----------------KGYPEVQINPKY--FNIV----------PS-GAAMTVR--LVTK
TVD--------------------ERGESSPH-----------FHELA-----G-GT----
----------SVLLMGV-----------ERKAIFDNLTVLMSKQGS-AEPGS--------
------------------------------------------------------------
------------------------------ARRNKE----DQRAVRLRFEI--TFVH---
------Q----D-VTYYG--CATSQPVFNAK-------LMVNKVSHAFG-PVTGQN-EIV
LLCSKVR-RGTTTMF---LSD-ASLQLQ-------GRLFT---TQD-------VSAIKSD
T---AQWRMEPGTNPPLGVCVLPVRYLAFH--HQYAIMVEMPPYHNV--NVT----EPTR
IHLKIID------FED-GTES-PPIPYI-YLPSED-------------------------
---VRQ----------ART--QENKKRR----------------MDEGMRQFWQQ-----
-----------------FQD----------------------------------------
------------------------------------------------------------
------------------------------------------------------------
------------------------------------------------------------
------------------------------------------------------------
------------------------------------------------------------
------------------------------------------------------------
------------------------------------------------------------
------------------------------------------------------------
------------------------------------------------------------
------------------------------------------------------------
------------------------------------------------------------
------------------------------------------------------------
------------------------------------------------------------
------------------------------------------------------------
------------------------------------------------------------
------------------------------------------------------------
------------------------------------------------------------
------------------------------------------------------------
------------------------------------------------------------
------------------------------------------------------------
------------------------------------------------------------
------------------------------------------------------------
------------------------------------------------------------
------------------------------------------------------------
------------------------------------------------------------
------------------------------------------------------------
------------------------------------------------------------
------------------------------------------------------------
---------------------------------PARRSDTQEP-----------------
------------------------------------------------------------
------------------------------------------------------------
------------------------------------------------------------
------------------------------------------------------------
------------------------------------------------------------
------------------------------------------------------------
------------------------
>Cfra_2801T1
------------------------------------------------------------
------------------------------------------------------------
--------------------------------------------------MSAGSWQTGA
SS----------------------------------------------------------
--GAQH---------------------------------------------------GIP
LRQQQG----------------------------GIPSQATN-NNLWLSG----------
------------------------------------------------------------
-------MNSEGGG------------------HNSFS---------VNQEKFNQQQGNQG
SE---------------------------------------GSYGGSQFVERQLQQQLLN
--------------QRQLMYNQQREMMLQQPRS---------------------------
------------------------------------------------------------
-----------------------------RVSPF--------------------------
------------------------------------------------------------
------------------------------------------------------------
------------------------------------------------------------
-------------------------------TPELDSVA---------------------
------------------------------------------------AQNLAIEQIARQ
RQMSA-------------------------------------------------------
------------------------------------------------------------
---------------SFSPTV---------------------------------------
------------------------------------------------------------
-------------------------------------------------ALGSPMQHEQD
SYRG----------SYSSRRTGNQL-NYQNQLSNQG-LD-LNIQN---MQLGYNFNSANG
SSGNQGSHGKLEV-----------------------------------------------
------------------------------------------------------------
------------------------------------------------------------
------------------------------------------------------------
------------------------------------------KPMLE-------------
------------------------------------------------------------
------------------------------------------------------------
------------------------------------------------------------
------------------------------------------------------------
------------------------------------------------VHNGNRDSFGSG
DSR---------------------------------------------------------
--------------------------------------------------NMHYNSRSHQ
SQAGVF------LNASSSAENGTSLPLGDFVGGL-------NVGAGEGTGNIQGTNRSMA
FEGG-------------------------------------------------------G
KNNTQIAQPPPQPKQQNVLIPESM------------------------------LP----
-------HNLIDQGGEVNIVDDLLAISNSPSQFG-RFRY--KSEQR-ER-----PLSAE-
----------------KGFPEVTLNPAY--ASLV----------PV-GALVTVR--IVTK
TTN--------------------DKLEVSPH-----------FHELG-----G-SN----
----------EAPLLGV-----------IRRAVFDNLTVLMSKHSG-SKTE---------
------------------------------------------------------------
------------------------------VKRNKD----DQRACRLLFEL--QFTS---
------N----E-KTVYG--YTISHPIFNAK-------LMINKLSAGFG-ACTGQN-EVI
LLCSKVR-KATTTVV---ISD-AAMLEVLG-----DKISG---KVG-------TDTVRHD
E---AKWNVDPQTN--MGFCVLPLRIIQFH--HQYAIVIEMPPYHNL--NIM----EGYP
INIQIID------FED-GTES-APARYV-YLPSED-------------------------
---AKH----------QWS--QENKKRK----------------MDDGMRDFWQQ-----
-----------------FS-----------------------------------------
------------------------------------------------------------
------------------------------------------------------------
------------------------------------------------------------
------------------------------------------------------------
------------------------------------------------------------
------------------------------------------------------------
------------------------------------------------------------
------------------------------------------------------------
------------------------------------------------------------
------------------------------------------------------------
------------------------------------------------------------
------------------------------------------------------------
------------------------------------------------------------
------------------------------------------------------------
------------------------------------------------------------
------------------------------------------------------------
------------------------------------------------------------
------------------------------------------------------------
------------------------------------------------------------
------------------------------------------------------------
------------------------------------------------------------
------------------------------------------------------------
------------------------------------------------------------
------------------------------------------------------------
------------------------------------------------------------
------------------------------------------------------------
------------------------------------------------------------
------------------------------------------------------------
------------------------------------------------------------
------------------------------------------------------------
------------------------------------------------------------
------------------------------------------------------------
------------------------------------------------------------
------------------------------------------------------------
------------------------------------------------------------
------------------------
>Adig_10239v107080
------------------------------------------------------------
------------------------------------------------------------
--------------------------------------------------MEFTETNPFE
------------------------------------------------------------
------------------------------------------------------------
------------------TDHFAPVTQDKEMNMFINPS----------------------
------------------------------------------------------------
------------------------------------------------------------
------------------------------------------------------------
------------------------------------------------------------
------------------------------------------------------------
--------------------------PPAEFVPT--------------------------
-------------------------------------MGEVADFSMDIPFP--F------
-------------------TD---------------------------------------
------------------------------------------------------------
--------------------------VPSLGFPNLEEACQ--------------------
------------------------------------------------------------
------------------------------------------------------------
-----------------------------SRLDSGVS-----------------------
---------------DSCPAS---------------------------------------
------------------------------------------------------------
-----------------------------------------------PSPASSPSPLCSS
SSSESGIEDGSDMEEASTFAG--------APTG---------------GILLKKENPLSP
LNSLNEALESGNGRKRNRR-----------------------------------------
----------S-------------------------------------------------
------------------------------------------------------------
------------------------------------------------------------
------------------------------------------------------------
------------------------------------------------------------
------------------------------------------------------------
------------------------------------------------------------
------------------------------------------------------------
-------------------------------------------------SCKQTSNVSSV
LAE---------LNKLLVQTSMSATSTSMGTSLPLQP----H----------PVVTG---
------------------------------LDPLA---------CIQTTATTTKASLSCP
MSVQSTGHVDAFVQSVPISSSSQLV-----------------------------------
------------------------------------------------------------
GSVTSAKMSTSPPVASQS------------------------------------------
------KTRSKQARNSRKLDEPKIVIIEEPEENY-RARY--ESEG--CRG----PIHGS-
------------Q--ENTFPTVKVTGYS----------------DA--IWITVH--LTT-
-----------------------SGG--IPH-----------YHSIHGP---G-ST-KVP
CKETTLE---GGVPAVQVMV---GPDS-NMTAVLDSLSIRRLRNWE-GDRELRKR-----
--GID-------------------------------------------------------
------------------------------PRTWKK----ERKEARLLFQA--EIPE---
----Q-E----G-RPATKL-LCKSKVFQCSS-SGPPGNPEIWWASISEG-SANGGD-ELG
LIGKKFQ--SGFKVR---FFS-V------------NA--------S--------------
------------------------------------------------------------
-----------------GRKS-ASFSFQ--------------------------------
-----------------------------------------------EMCDIHKSVS---
------------------------------------------------------------
------------------------------------------------------------
------------------------------------------------------------
------------------------------------------------------------
-------------------------KGLLDLVV---------------------------
------------------------------------------------------------
------------------------------------------------------------
------------------------------------------------------------
------------------------------------------------------------
------------------------------------------------------------
------------------------------LSGILW------------------------
----------------------------FLEKKI--------------------------
------------------------------------------------------------
------------------------------------------------------------
------------------------------------------------------------
------------------------------------------------------------
------------------------------------------------MSMTDS------
------------------------------------------------------------
------------------------------------------------------------
----------------QP-------------------------------KT---------
------------------------------------------------------------
------------------------------------------------------------
------------------------------------------------------------
------------------------------------------------------------
------------------------------------------------------------
------------------------------------------------------------
------------------------------------------------------------
------------------------------------------------------------
------------------------------------------------------------
------------------------------------------------------------
------------------------------------------------------------
------------------------------------------------------------
------------------------------------------------------------
------------------------------------------------------------
------------------------------------------------------------
------------------------------------------------------------
------------------------
>Scil_74006
------------------------------------------------------------
------------------------------------------------------------
--------------------------------------------------MDAETKHHS-
------------------------------------------------------------
------------------------------------------------------------
----------------------------EEDEKIEVED----------------------
------------------------------------------------------------
------------------------------------------------------------
------------------------------------------------------------
------------------------------------------------------------
------------------------------------------------------------
------------------------------------------------------------
------------------------------------------------------------
------------------------------------------------------------
------------------------------------------------------------
------------------------------------------------------------
--------------------------------------------------DSLDDKLA--
------------------------------------------------------------
------------------------------------------------------------
----------VAAAVTLGP-----------------------------------------
------------------------------------------------------------
------------------------------------------------------------
----------------------------------------------------------AG
NGAVSAT-----------------------------------------------------
------------------------------------------------------------
------------------------------------------------------------
------------------------------------------------------------
------------------------------------------------------------
------------------------------------------------------------
------------------------------------------------------------
------------------------------------------------------------
------------------------------------------------------------
-------------------------------------------------EESESSNADDG
AAS------SEDGQE------------------PAAA-----------------------
-----------------------------------------------------TDLAVSP
AP----------------------------------------------------------
----------------------------------------------------------AT
VITPYVQVDSSKA-----------------------------------------------
----------------------ELTILEEPRQRGFRFRY--SCEGP-SHG----GLPGE-
--------TSEKN--RKSYPTVQLRKYE----------------GR-AARVVVS--LVT-
-----------------------QDDPPRPH-----------AHSLV-----G-RH----
VV--------NGQCTVQIG-----PET-NWMASFPNLGILHVTKKN-VVKVLLERYALA-
---LTGPGASSVAL----PIMPD----------------------LKPGTAPTSSLPDEA
AVIAASMEKLSEEERSQLKAMAE-------EASRHM----NLSVVRLCFQA--YLAD---
----E-Q----G-SFTKPLQPCISQPVYDSK-APSASTLKISRMDRHSG-SVLGGD-EVY
LLCDRVQ-KDDIEVR---FFT-E------------GDG------SD------------SG
DGRPDGWSALGV-----------FAPSDVH--RQFAIVFKTPAYCDT--SIS----RPVN
VWIQLRR------RSD-NETS-EAKPFT-YQPQIV-------------------------
---DTE----------Q-L---ARKRQK-------------------KIPHFFDH-----
-----------------YGEAGN---------------------NGRGGGGGNGSNGGGG
A--------------------AGGGGGGPMWGNPGSGGGAGGGASGS-------------
NGPGLFGDGFGFNG----------------------------------------------
------------------------------------------------------------
-------------------------MPPLSSRQ---------------------------
------------------------------------------------------------
------------------------------------------------------------
---------------------AAVTTAQELVSGDEPERA---------------------
------------------------------------------------------------
------------------ESSATPADVTVAGILAR-------------------------
-------------------------------GGARKQ-----------------------
------------------------------------------------------------
-----------------------------RRSPESPAS----------------------
------------------------------------------------------------
------------------------------------------------------------
-------------------------------------TAAHDST--------------TR
YTLTSKAKRRMQQR-----------------H--------------QQDHVSDE------
--HSD-------------------------------------------------------
------------------------------------------------------------
-----------PRSSGQP--SSLA--------HEQ-------------------------
------------------------------------------------------------
---------------------QPRQKSLR-------------------------------
-------MTVGCRHR---------------------------------------------
------------------------------------------------------------
--HQRRAKSR--------------------------------------------------
------------------------------------------------------------
--------------------------------------------------------ARLV
ASRTA-------------------------------------------------------
------------------------------------------------------------
---------------------------------PL-------------------------
------------------------------------------------------------
------------------------------------------------------------
------------------------------------------------------------
------------------------------------------------------------
-----------------------------------------VRV----------------
------------------------------------------------------------
------------------------
>Lcom_115644
------------------------------------------------------------
------------------------------------------------------------
--------------------------------------------------MDLD------
------------------------------------------------------------
------------------------------------------------------------
------------------------------------------------------------
------------------------------------------------------------
------------------------------------------------------------
------------------------------------------------------------
------------------------------------------------------------
------------------------------------------------------------
------------------------------------------------------------
------------------------------------------------------------
------------------------------------------------------------
------------------------------------------------------------
------------------------------------------------------------
--------------------------------------------------ALLAGFAG--
------------------------------------------------------------
------------------------------------------------------------
------------------------------------------------------------
------------------------------------------------------------
------------------------------------------------------------
------------------------------------------------------------
------------------------------------------------------------
------------------------------------------------------------
------------------------------------------------------------
------------------------------------------------------------
------------------------------------------------------------
------------------------------------------------------------
------------------------------------------------------------
------------------------------------------------------------
------------------------------------------------------------
-------------------------------------------------SEASASLLVEG
------------------------------------------------------------
------------------------------------------------------------
------------------------------------------------------------
----------------------------------------------------------AM
ASCKGESPHHEKP-----------------------------------------------
----------------------FLEIEEQPKERGSRFRYANQCDGS-SSNNSY-GIPGA-
--------SSDPKSRKRTHPTVRLHNPED---------IPG---GK--CRVAVT--VVC-
-----------------------CDDPLRPH-----------AHSLF-----G-RN----
VT--------SGDYTALLD-----GDT-NWSTSLSNLVIVRVKKSK-VASVLAERYALA-
---LAGQYH-------------------------------------YGTELAEAGQDEEI
AGGKAALKKLPRADVQKLTELAE-------------------------------------
------------------------------------------------------------
--------------------E-Q-------------------------------------
------------------------------------------------------------
------------------------------------------------------------
------------------------------------------------------------
------------------------------------------------------------
------------------------------------------------------------
------------------------------------------------------------
------------------------------------------------------------
------------------------------------------------------------
------------------------------------------------------------
------------------------------------------------------------
------------------------------------------------------------
------------------------------------------------------------
------------------------------------------------------------
------------------------------------------------------------
------------------------------------------------------------
------------------------------------------------------------
------------------------------------------------------------
------------------------------------------------------------
------------------------------------------------------------
------------------------------------------------------------
------------------------------------------------------------
------------------------------------------------------------
------------------------------------------------------------
------------------------------------------------------------
------------------------------------------------------------
------------------------------------------------------------
------------------------------------------------------------
------------------------------------------------------------
------------------------------------------------------------
------------------------------------------------------------
------------------------------------------------------------
------------------------------------------------------------
------------------------------------------------------------
------------------------------------------------------------
------------------------------------------------------------
------------------------------------------------------------
------------------------------------------------------------
------------------------------------------------------------
------------------------------------------------------------
------------------------
>Dmel_FBpp0088375
M---NMNQYYDL-------------DNG--------------------------------
------------------------------------------------------------
---------------------------------------------KNVMFMNDASSTSGY
------------------------------------------------------------
------------------------------------------------------------
------------------------------------------------------------
------------------------------------------------------------
------------------------------------------------------------
------------------------------------------------------------
------------------------------------------------------------
------------------------------------------------------------
------------------------------------------------------------
------------------------------------------------------------
------------------------------------------------------------
------------------------------------------------------------
------------------------------------------------------------
-------------------------------------------------------SSSTS
PNSTNR------------------------------------------------------
-----SFSP---------------------------------------------------
---------------AHSPKTMELQTDFANLNL---------------------------
------------------------------------------------------------
------------------------------------------------PGGNSPHQPPMA
N---------------------------------------------------------SP
YQNQ--------------------------------------------------------
------------------------------------------------------------
-----------------------------------------------------------L
LNNGGIC-----------------------------------------------------
------------------------------------------------------------
------------------------------------------------------------
------------------------------------------------------------
------------------------------------------------------------
------------------------------------------------------------
-------------------------------------------------QLGATNLINST
------------GVSFGVANVTSF------------------------------------
------------------------------------------------GNMYMDHQYFVP
------------------------------------------------------------
------------------------------------------------------------
-------APATVPPSQNFGYHQNGL-----------------------------------
------------ASDGDIKHVPQLRIVEQPVEKF-RFRY--KSEMHGTHG----SLNGA-
--------NSKRT--PKTFPEVTLCNY----D------------GP--AVIRCS--LFQT
NLD-------------------------SPH-----------SHQLVVR-----KDDRDV
CDPHDLHV---------------SKER-GYVAQFINMGIIHTAKKY-IFEELCKKKQDRL
VFQMN-------------------------------------------------------
------RRELSHKQLQELHQETE-------REAKDM----NLNQVRLCFEA--FKIE---
----D-N----G-AWVPLAPPVYSNAINNRK-SAQTGELRIVRLSKPTG-GVMGND-ELI
LLVEKVS-KKNIKVR---FFE-E------------DE--------D-------------G
E---TVWEAYAK-----------FRESDVH--HQYAIVCQTPPYKDK--DVD----REVN
VYIELIR------PSD-DERSFPALPFR-YKPRSV-------------------------
------------------I--VSRKRRR--------------------------------
---------------------TGSS-----------------------ANSSSSGTESSN
N-----------------------------------------------------------
----------------------------------SLDLPKTLGLAQPPNG----------
------------------------------------------------------------
-------------------------LPNLSQHDQTISEEFG-------------------
-----REKHL--------------------------------------------------
------------------------------------------------------------
------------------------------------------------------------
------------------------------------------------------------
------------------NEFIASEDFRKLIEHNS---------SDLEKICQLDMGE---
----------------------------LQHDGHNRAEVPSHRNRTIKCLDDLFEIYKQD
RISPIKISHHKVEKWFIEHALNNYNRDTLLHEVI--------------------SHKKDK
LKL-------AIQTIQVMNYF---------------------------------------
------------------------------------------------------------
--------------------------------------------------------NLKD
VVNSTLNADGD--------------------------SALH-------------------
VACQQDRAHYIR---------PLLGMGCN-------------------PNLKNN------
--AGNTPLHVAVKEEHL--------SCVE---------SFLNG------------VPT--
----------------------VQLDLSLTNDDGL-------------------------
----------------TP--LHMA---------IR-------------------------
----QNKYDVAKK---------LIS----------------------------YDRTSIS
VANT-----------------MDGNNALHMAVLEQSVELLVL------------------
-------ILDAQNE----------------------------------------------
------------------------------------------------------------
------------------------------------------------------------
--------------------------------------NLTD------------------
--------------------------------ILQAQNAAGHTPLELAERKANDRVVQLL
KN------------------------------VYPEKGELAM------------------
--------------TWIPCKVKEEIDSSSDESSDAGQ---------LEIKSEEMDIE--T
KDEDS-----VELDLSSG---------------PRRQKDESSRDTEM-------------
------------------------------------------DNNKLQLLLKN-------
------------------------------------------------------------
--------------------------KFIYDRLC---------------SLLNQPLG---
HGSDPQ--------DRKWMQLARQTHLKQFAFIW--------------------------
-----------LGAEDL-LDHVKRKGASVE----FSTFARALQAVDPQAYALLVN-----
------------------------------------------------------------
----------PT------------
>Xtro_ENSXETP00000063270
M-----------------------------------------------------------
------------------------------------------------------------
--------------------------------------------------MSALKIENF-
------------------------------------------------------------
------------------------------------------------------------
------------------------------------------------------------
------------------------------------------------------------
------------------------------------------------------------
------------------------------------------------------------
------------------------------------------------------------
------------------------------------------------------------
------------------------------------------------------------
------------------------------------------------------------
------------------------------------------------------------
------------------------------------------------------------
------------------------------------------------------------
------------------------------------------------------------
------------------------------------------------------------
------------------------------------------------------------
-----------------DPYS---------------------------------------
------------------------------------------------------------
------------------------------------------------------------
------------------------------------------------------------
------------------------------------------------------------
------------------------------------------------------------
------------------------------------------------------------
------------------------------------------------------------
--------------------CNGI------------------------------------
------------------------------------------------------------
------------------------------------------------------------
------------------------------------------------------------
------------------------------------------------------------
-------------------------------------------------EESNGIGYSSS
------------------------------------------------------------
------------------------------------------------------------
------------------------------------------------------------
----------------------------------------------------------LL
DTRVLGQDMANVA-----------------------------------------------
----------------------FLSIIEQPKQLSFFFKL--KCLFP-KHG------PGT-
--------TKQLV--FHHNVALKIFNYV----------------GM--ARIEVD--LVT-
-----------------------HIDPPRVH-----------AHSLV-----G-KH----
SNE-------TGNCVVTVG-----PED--MTAQFNNLGIVHVTKKS-QTEILKEKMKRQ-
---ILRHTGRNL------------------------------------------------
---------LTEAEERRIEQEVK-------ELKKVT----DLSIVRLRFTA--YLPD---
----S-N----G-AYTLGLPPVISDPIHDSK-SPGASNLRISRMDKTAG-SVKGGD-EVY
LLCDKVQ-KDDIEVR---FYE-D------------DE-----------------------
----NGWQSFGD-----------FAPTDVH--KQYAIVFRTPPYHTQ--KID----RPVT
VFLQLKR------KKG-GDVS-DSKQFT-YYPLEQ-------------------------
---DKE----------E-V---DRKRRK-------------------DLPTFNNH-----
-----------------FFGG----------------------------GSPMGGAGGGS
SF-----------------------------------GQGGGGS----------------
----------------------------------NINYPYPGMQTAFYMS----------
------------------------------------------------------------
-------------------------SPAGGGYHSSGHMM---------------------
------------------------------------------------------------
------------------------------------KHCSAANSSEK----------NQA
PSINIKKEGE---------EASACSQQARSTSAQKETQCQMI------------------
-----------------------------------------------MHQANLCNMRMLS
LTQRTSRAL---------LDYAITADPRMLLAVQR------------HLIATQD------
------------------------------ENGDT-------------------------
----------------------------PLHLAV--------------------IHGQPS
V---------IEQLVQVIIS-----------IPNQ-------------------------
------------------------------------------------------------
------------------------------------------------------------
QILNMSNHLQQ--------------------------TPLH-------------------
LGVITKQYSVVA---------FLLKAGAD-------------------PTILDR------
--YGNSVLHLAVQAEDD--------KMLSV---------LLKYP----------------
-------------------SVGQKDLLNMPDYHGL-------------------------
----------------CP--VHWS---------VK-------------------------
----MKNEKCLEL---------LVK-------------AG---------------AN-VN
SPER-----------------KSGKSPLHIAVEMDNLNMAIF------------------
-------LVKK-------------------------------------------------
------------------------------------------------------------
----SHAD----------------------------------------------------
------------------------------------------------------------
---------------------------------INAKTYGGNTPLHLAASRGSPMLTKML
VNEGA-----------NVL---------------SENDEPVNKL---------------P
SC----------NSDTSESDSDVQMDTDSDHHGGSDTDSST----AVDSDCEHSAEEMHS
KEQRGIRPHCAVKRRYPGHT-------------ALDLTK---------------------
------------------------------------------SQKVRDILSKHTPGSAS-
------------------------------------------------------------
------WKRREPEPV-N----VLALETNTVQRLE---------------KLLNEG-----
---QTG---------ADWTELASRLRLQSLVE-----------TYRNTSSPTESLLRSYE
LAGGSLT-----ELINT-LQSMGLNKG--------------VELLCKSETYAKHQSPAEG
-KNDSAYESQ------SME---------VDQSSAELSPTTEPAIGQ--------------
------------------------
>Skow_NP_001158472
M----------------------SPSSGYLSA----------------------------
--------------------MDELDGESLQEL----------------------------
------------------------------------------------MSLTDENSIASL
------------------------------------------------------------
------------------------------------------------------------
----------------------------AELMESELPS----------------------
------------------------------------------------------------
------------------------------------------------------------
------------------------------------------------------------
-------------------KRKCRRLSLDQSSP---------------------------
------------------------------------------------------------
------------------------------------------------------------
------------------------------------------------------------
------------------------------------------------------------
------------------------------------------------------------
------------------------------------------------------------
----------------------------------------------------------SS
PSESED---------------------------------------------SPVFESDGA
------------------------------------------------------------
---------------VASPTCFAFSKTI------------------------LKNSEETS
------------------------------------------------------------
---------------------------------------------LGGSMLNGPLSLTRS
P------------------------------------------------------GSLSK
LIGYQGVADGTKTGDIG-------------------------------------------
------------------------------------------------------------
------------------------------------------------------------
------------------------------------------------------------
------------------------------------------------------------
------------------------------------------------------------
------------------------------------------------------------
------------------------------------------------------------
------------------------------------------------------------
---------------------------ESVIWDDIFSC---------ICHSSQECAMETN
------------------------------------------------------------
----------------------------------------------------------PP
VK----------------------------------------------------------
------------------------------------------------------------
--------PMKEPS-----------------------------------LNVP-FPSKE-
-------------------NGIELKVLVQPESHH-RARY--QTEG--SRG----CVKDE-
------------S--QNAFPTVKLLGCN----------------KP--VALQVF--IGN-
-----------------------DSGKVKPH-------GFYQASRVC-----G-RN-NTP
CEEKTI----DATTVIEMFF---DPAE-DMVVSVDCVGIMKLRNAD-VEHKG--------
------------------------------------------------------------
------------------LTLPR----------SKK----RSTKARMVFRV--NIPK---
----D-D----G-TYRTL--QVASSQIACTQ---PTGMPEIMKKSLSSC-SVKGGE-ELF
VLGKNFV--RGTTVK---FQE-I------------CD--------D--------------
Q---IVWEESAK-----------LDKENF---QHNHLVCCIPPYKSQ--DIS----TSVE
VSLVITTGN--------GRES-DSQQFT-YTPLSVA------------------------
---------------------DADAAQV--------------------------------
------------------------------------------------------------
------------------------------------------------------------
---------------------------------------------------------RT-
--------EQYEAQMCTGNERKTSTEVE--------------------------------
------------------------------------------------------------
------------------------------------------------------------
------------------------------------------------------------
------------------------------------------------------------
------------------------------------------------------------
------------------------------------------------------------
------------------------------------------------------------
----------------------------SVKSRTEVP-----------------------
----------------------------------------------------------QH
DQ------------------------SLQSGND---------------------------
-SSFAEQLK------MVALLATGQ------------------------------------
TNLNSGN-----------------------------------------------------
------------------------------------------------------------
------------------------------------------------------------
------------------------------------------------------------
------------------------------------------------------------
----------------------GLAQKVM-------------------------------
------------------------------------------------------------
------SVVNKHKQHQQSQ-----------------------------------------
------------------------------------------------------------
---HQQA-----------------------------------------------------
------------------------------------ILQQQ-------------------
--------------------------------------------------------QSYL
VMLNQ-------------------------------------------------------
------------------------------------------------------------
---------------------------------PNQRTL---------------------
------------------------------------------------------------
-------------------------------------------------------LW---
------------------------------------------------------------
------------------------------------------------------------
------------------------------------------------------------
------------------------------------------------------------
------------------------
>Lcom_85983
------------------------------------------------------------
------------------------------------------------------------
------------------------------------------------------------
------------------------------------------------------------
------------------------------------------------------------
------------------------------------------------------------
------------------------------------------------------------
------------------------------------------------------------
------------------------------------------------------------
------------------------------------------------------------
------------------------------------------------------------
------------------------------------------------------------
------------------------------------------------------------
------------------------------------------------------------
------------------------------------------------------------
------------------------------------------------------------
------------------------------------------------------------
------------------------------------------------------------
------------------------------------------------------------
------------------------------------------------------------
------------------------------------------------------------
------------------------------------------------------------
------------------------------------------------------------
------------------------------------------------------------
------------------------------------------------------------
------------------------------------------------------------
------------------------------------------------------------
------------------------------------------------------------
------------------------------------------------------------
------------------------------------------------------------
------------------------------------------------------------
------------------------------------------------------------
------------------------------------------------------------
------------------------------------------------------------
------------------------------------------------------------
------------------------------------------------------------
------------------------------------------------------------
------------------------------------------------------------
------------------------------------------------------------
------------------------------------------------------------
------------------------------------------------------------
------------------------------------------------------------
------------------------------------------------------------
---------------------------------------------RLCFQA--FLQD---
----A-D----G-RFRVPLPPCVSNVVHDSV---TSPALRICRMVPRAG-AVKGGD-EIC
LLCERIQ-KDDVSVK---VFE-V------------NK--------D-------------N
D---TVWEADGY-----------FGPSDVH--RQHSIVFRTPPYRFQ--QVT----ATVN
CWICLER------KSD-GARS-EPRPFS-YQP--L-------------------------
---DVE----------F-I---GRKRKR-----------------------FSS------
-------------------GPVA----------P--------------------------
----------------------------------------------------DLDVG---
------------------------------------------------------------
------------------------------------------------------------
------------------------------------------------------------
------------------------------------------------------------
------------------------------------------------------------
------------------------------------------------------------
------------------------------------------------------------
---QLSTAN---------TNHTT-------------------------------------
------------------------------------------------------------
------------------------------------------------------------
------------------------------------------------------------
------------------------------------------------------------
------------------------------------------------------------
------------------------------------------------------------
------------------------------------------------------------
------------------------------------------------------------
------------------------------------------------------------
------------------------------------------------------------
------------------------------------------------------------
------------------------------------------------------------
------------------------------------------------------------
------------------------------------------------------------
------------------------------------------------------------
------------------------------------------------------------
------------------------------------------------------------
------------------------------------------------------------
------------------------------------------------------------
------------------------------------------------------------
------------------------------------------------------------
------------------------------------------------------------
------------------------------------------------------------
------------------------------------------------------------
------------------------------------------------------------
------------------------------------------------------------
------------------------
>Hsap_ENSP00000396538
M------------------------PSDFISL----------------------------
-------------------LSADLDLESPKSL----------------------------
------------------------------------------------YSRDSLKLHPSQ
------------------NFHRAGL-----------------------------------
------------------------------------------------------------
--------LEESVY-------------DLLPKELQLPP----------------------
------------------------------------------------------------
------------------------------------------------------------
------------------------------------------------------------
-------------------SRETSVASMSQTSGGEAGS----------------------
------------------------------------------------------------
------------------------------------------------------------
------------------------------------------------------------
------------------------------------------------------------
------------------------------------------------------------
------------------------------------------------------------
-----------------------------------------------PPPAVVAADASSA
PSSSSM---------------------------------------------GGACSSFTT
------------------------------------------------------------
---------------SSSPTIYSTS-----------------------------------
------------------------------------------------------------
---------------------------------------------VTDSKAMQVESCSSA
V------------------------------------------------------GVSNR
GVSEKQLTSNTVQQH---------------------------------------------
------------------------------------------------------------
------------------------------------------------------------
------------------------------------------------------------
----------------------------------------PSTPKRH-------------
------------------------------------------------------------
------------------------------------------------------------
------------------------------------------------------------
------------------------------------------------------------
------------------TVLYISPPPEDLLDNSRMSC----QDEGCGLESEQSCSMWME
-------------------------------DSPSNF-----------------------
---------------------------------------------SNMSTSSYNDNTEVP
RKSR---------KRNPKQRPGVKRRDC-------EESNMDIFDADSA------------
------KAPHYVLSQLTTDNKGNSK------------------------------AGNGT
LENQKGTGVKKSPM-----------------------------------LCGQ-YPVKS-
-------------------EGKELKIVVQPETQH-RARY--LTEG--SRG----SVKDR-
------------T--QQGFPTVKLEGHN----------------EP--VVLQVF--VGN-
-----------------------DSGRVKPH-------GFYQACRVT-----G-RN-TTP
CKEVDI----EGTTVIEVGL---DPSN-NMTLAVDCVGILKLRNAD-VEARI--------
------------------------------------------------------------
-------------------GIAG----------SKK----KSTRARLVFRV--NIMR---
----K-D----G-STLTL--QTPSSPILCTQ---PAGVPEILKKSLHSC-SVKGEE-EVF
LIGKNFL--KGTKVI---FQE-N------------VS--------D--------------
E---NSWKSEAE-----------IDMELF---HQNHLIVKVPPYHDQ--HIT----LPVS
VGIYVVTNA--------GRSH-DVQPFT-YTPDPAAA-----------------------
----------------GALN-VNVKKEI---------------SSPARPCSFEEAMKAMK
T-----------------------------------------------------------
------------------------------------------------------------
---------------------------TGCNLDKVNIIPNALMTPLIPSSMIK-------
--------SEDVTPMEVTAEKRSSTIFKTTK-SVGSTQQTLE------------------
----NISN---IAG------NGSFSSPSSSHLPSENEKQQQIQPKAYNPETLT-------
---TIQTQDISQ------------------------------------------------
-------PGTFPAVSASSQLPNSDALLQQATQFQT----------------------RET
QSREILQSDG---TVVNLSQLTEASQQQQQSPLQEQAQTLQQQI----------------
-----------------------------------------------SSNIFPSPNSVSQ
LQNTIQQLQAGSFTGSTASGSSGSVDLVQQVLEAQQQLSS-------VLFSAPDGNEN--
-----VQEQLSADIFQQVSQIQSGVSPGMFSSTEP-------------------------
----------------------------TVHTRPDNLLPGRAESVHPQSENTLSNQQQQQ
QQQQQVMESSAAMVMEMQQSI---------CQAAAQIQSELFPSTASANGNLQQSPVY--
QQTSHMMSALSTNEDMQMQCELFSSPPAVSGNETSTTTTQQVATPGTTMFQTSSSGDGEE
TGTQAKQIQNSVFQTMVQMQHSGDNQPQVNLFSSTKSMMSVQNSGTQQQGNGLFQQGNEM
MSLQSGNFLQQSSHSQ--------------------AQLFHPQNP---------------
--------------------------------------------IADAQNLSQETQ----
--------------------------------------GSLFHSPNPIVHS-QTSTTS--
------------------------------------------------------------
-----------SEQMQPP-MFHSQSTI----AVLQG------------------------
----SSVPQDQQSTNI------FLSQSPMNNLQTNTVAQEAF----------FAAPNSIS
PLQSTSNS--------------------------EQQAAFQQ-------------QAP--
ISHIQTPMLSQEQAQPPQQGLFQPQVALGS------------------------------
-------------------------------------------------LPPN-----PM
PQSQQGT-----------------------------------------------------
------------------------------------MFQSQHSIV------------AMQ
SN--------SPSQEQQQQQQQQQQQQQQQQQSILFSNQNTMATMASPKQ----PPPNMI
FNPNQ-----------NPMANQEQQNQSIF--HQQSNMAPMNQEQQ-------------P
MQ--------FQSQSTVSSLQNPGPTQSESSQT--------------------------P
LFHSS-----PQIQLVQGSPSSQEQQVTLFLS-PASMSALQTSIN---------------
------------------------------------------QQDMQQSPLYSPQNNMPG
------IQGATS---SPQ---------------------------------PQATLF---
---HNTAGGTMN---------QLQNSPGSSQQTSGMFL---FGIQNNCSQLLTSGPA---
-------------------TLPDQLMAISQPGQPQNEGQPPVTTLLSQQMPENSPL----
------------------ASSINTNQNIEK-----------I-DLLVSLQNQGNNLT---
---------------GSF------------------------------------------
------------------------
>Hsap_ENSP00000388910
M------------------------------------------------ITTL-------
--------------P-------SLLPASLASISHRVTNLPS-----NSLSHNPGLSKPDF
PGNSSPGLPSSSSPGRDLGAPAGS--------------------------MGAASCEDEE
--------------------------------------LEFK------------------
LVFGEEKEAPP---------------LGAGGL------GEELDSE---------------
-----------------DAPPCCRLALGEPPPYGAAPI----------------------
------------------------------------------------------------
------------------------------------------------------------
-----------------------GIPRPPPPR----------------------------
--------------PGMHSPPPRPAPSPGTWES---------------------------
------------------------------------------------------------
--------------------------QPARSVRLGGPG----------------------
-----------------------------GGAGGAGGGRVLECPSIRIT-----------
---------------------------------------------------SISPT----
-----------------------------------------PEPPAALEDNP---DAWGD
GSPRDY-------------------------PPPEGFG----------------------
-----------------------GYREA--------------------GGQGGGAFFSPS
PGSSSL----SSWSFF-SDASD--------------EAALYAACDEVESELNEAASRFGL
------GSPLPSPRASPRPW---------------TPEDPWSLY----------------
---------------GPSPGG-----RGPEDSWLLLS---------APGPT-PASPRPAS
PCGKRRYSSSGTP-----------------------------------------------
---------------------------------------------------------SSA
S-----------------------------PAL-------------------------SR
RGSL--------------------------------------------------------
------------------------------------------------------------
------------------------------------------------------------
------------------------------------------------------------
-------------------GEEGS--------------EPPPPPPL--------------
------------------------------------------------------------
------------------------------------------------------------
------------------------------------------------------------
------------------------------------------------------------
-------------------------------------------------------PLARD
-----------PGSPGPF----------DYVGAP--------------------------
------------------------------------------------------PAESIP
QKTR---------RTSSEQAVALPRSEE--PASCNGKLPLG---AEESVAPPGG-SRKEV
AGMDYLAVPSPL-AWSKAR----------------------------------------I
GGHSPIFRTSALPP-----------------------------------LDWP-LPSQY-
-------------------EQLELRIEVQPRAHH-RAHY--ETEG--SRG----AVKAA-
---------------PGGHPVVKLLGYSE---------------KP--LTLQMF--IGTA
-----------------------DERNLRPH-------AFYQVHRIT-----G-KMVATA
SYEAVV----SGTKVLEMTL---LPEN-NMAANIDCAGILKLRNSD-IELR---------
------------------------------------------------------------
------------------KGETD----------IGR----KNTRVRLVFRV--HVPQ---
----G-G----G-KVVSV--QAASVPIECSQ-RSAQELPQVEAYSPSAC-SVRGGE-ELV
LTGSNFL--PDSKVV---FIE-R------------GP--------D-------------G
K---LQWEEEAT-----------VNRLQS---NEVTLTLTVPEYSNK--RVS----RPVQ
VYFYVSNGR--------RKRS-PTQSFR-FLPVIC-------------------------
------------------------KEEP---------------LPDSSLRGFPSASA---
------------------------------------------------------------
------------------------------------------------------------
------------------------------------------------------------
------------------------------------------------------------
-------------------------TPFGTDMD---------------------------
------------------------------------------------------------
-----FSP----------------------------------------------------
-------------------------PRPP-------------------------------
------------------------------------------------------------
------------------------------------------------------------
------------------------------------------------------------
------------------------------------------------------------
----------------------------YPSYPH--------------------------
------------------------------------------------------------
--------------------------------------------------------EDPA
CETPYLSEGFG-----------------------YGMPPLYPQ-----------------
--------------------------------------------TGPPPSYRPGLRMF--
PETRGTT------------------GCAQP-----PAVSFLPRP--------FPSDPY--
------------------------------GGRGS-------------------------
-----------SFSLGLP-FSPPAPFR---------------------------------
-------------------------------------------------------PPPLP
ASPP--------------------------------------------------------
------------------------------------------------------------
------------------------------------------------------------
------------------------------------------------------------
------------------------------------------------------------
------------------------------------------------------------
--------------LEGPFPSQSDVH----------------------------------
------------------------------------------------------------
---------------------------------PLPAEG-YNKVGPGYGPGEGAPEQEK-
---------------------------SRGGYSS----GFRDSVPIQGITLEEGGCGTGG
CE----------------------------------------------------------
---------------------CECVQEIALH-----------------------------
------------------------------------------------------------
------------------------------------------------------------
-------------VC---------------------------------------------
------------------------
>Lcom_30711
------------------------------------------------------------
------------------------------------------------------------
--------------------------------------------------MP--------
------------------------------------------------------------
------------------------------------------------------------
------------------------------------------------------------
------------------------------------------------------------
------------------------------------------------------------
------------------------------------------------------------
------------------------------------------------------------
------------------------------------------------------------
------------------------------------------------------------
------------------------------------------------------------
------------------------------------------------------------
------------------------------------------------------------
------------------------------------------------------------
------------------------------------------------------------
------------------------------------------------------------
------------------------------------------------------------
------------------------------------------------------------
------------------------------------------------------------
------------------------------------------------------------
------------------------------------------------------------
------------------------------------------------------------
------------------------------------------------------------
------------------------------------------------------------
------------------------------------------------------------
------------------------------------------------------------
------------------------------------------------------------
------------------------------------------------------------
------------------------------------------------------------
------------------------------------------------------------
------------------------------------------------------------
------------------------------------------------------------
------------------------------------------------------------
------------------------------------------------------------
------------------------------------------------------------
------------------------------------------------------------
------------------------------------------------------------
----------------EFFVCFHFFHF-------------------------LF--FSC-
-----------------------GSSLLSTN-------------LLF----F--------
-------------------------VC-CLICSFSNVSIRRLRKFE-IDAALRIR-----
--GVN-------------------------------------------------------
------------------------------PESHDC----DRTVACLKFVA--HIPG---
----QKDI------------SVLSETFQCST---QPGAPEILLVSPSVG-SAAGGE-SLA
LVGKRFK--AGFKVR---FFA-S------------TE--------Q--------------
----GHWEAWAS-----------VNRDIS---NQGAAVITVPRYADG--EVF----IGTK
VQIEVRIG----PERE-PYVS-EPAEFT-YLPPKA-------------------------
---------------------LETPKCV--------------------------------
------------------------------------------------------------
------------------------------------------------------------
-----------------------------CTHPKSISLPATPVSHQGRARSCSP------
------------------------------------------------------------
-------------------------GPVHTQRA---------------------------
------------------------------------------------------------
------------------------------------------------------------
---------------------SVATPS---------------------------------
------------------------------------------------------------
------------------------------------------------------------
------------------------------------------------------------
----------------------------TLDSAG-SW-----------------------
------------------------------------------------------------
------------------------------------------------------------
------------------------------------------------------------
EELMSEDILSS-----------------------ITSTPVD-------------------
--------------------VDLFPSNES---------------SASSSLLSDISSW---
-----------------------------------SDFSLFS-NEYPVDFS--VQTPALF
P---------DI-SEITEFQEWSIIRHAVTEFTAT-------------------------
----------------LP---------------SES------------------------
----NMIAQHLHS---------LVNQR---------------------------------
------------------------------------------------------------
-----CPLLHEIYVK---------------------------------------------
------------------------------------------------------------
-------------------------------C----------------------------
------------------------------------------------------------
--------------------------------SRKSVQVNDAT-----------------
------------------------------------------------------------
------------------------------------------------------------
---------------------------------PAYLMK---------------------
------------------------------------------------------------
------------------------------------------------------------
------------------------------------------------------------
------------------------------------------------------------
---------------------------------------RQLNLYLPLLQGM--------
------------------------------------------------------------
------------------------
>Hsap_ENSP00000295025
------------------------------------------------------------
------------------------------------------------------------
--------------------------------------------------M---------
------------------------------------------------------------
------------------------------------------------------------
------------------------------------------------------------
------------------------------------------------------------
------------------------------------------------------------
------------------------------------------------------------
------------------------------------------------------------
------------------------------------------------------------
------------------------------------------------------------
------------------------------------------------------------
------------------------------------------------------------
------------------------------------------------------------
------------------------------------------------------------
------------------------------------------------------------
------------------------------------------------------------
------------------------------------------------------------
------------------------------------------------------------
------------------------------------------------------------
------------------------------------------------------------
------------------------------------------------------------
------------------------------------------------------------
------------------------------------------------------------
------------------------------------------------------------
------------------------------------------------------------
------------------------------------------------------------
------------------------------------------------------------
------------------------------------------------------------
------------------------------------------------------------
------------------------------------------------------------
------------------------------------------------------------
------------------------------------------------------------
------------------------------------------------------------
------------------------------------------------------------
------------------------------------------------------------
------ASGAYNP-----------------------------------------------
----------------------YIEIIEQPRQRGMRFRY--KCEGR-SAG----SIPGE-
--------HSTDN--NRTYPSIQIMNYY----------------GK--GKVRIT--LVT-
-----------------------KNDPYKPH-----------PHDLV-----G-KD----
CR--------DGYYEAEFG-----QER--RPLFFQNLGIRCVKKKE-VKEAIITRIKAG-
---IN-------------PF----------------------------------------
----------------NVPEKQL-------NDIEDC----DLNVVRLCFQV--FLPD---
----E-H----G-NLTTALPPVVSNPIYDNR-APNTAELRICRVNKNCG-SVRGGD-EIF
LLCDKVQ-KDDIEVR---FVL---------------------------------------
----NDWEAKGI-----------FSQADVH--RQVAIVFKTPPYCK---AIT----EPVT
VKMQLRR------PSD-QEVS-ESMDFR-YLPDEK-------------------------
---DTY----------G-N---KAKKQK-------------------TTLLFQKLCQDHV
ET--------------GFRHVDQDGLELLTSGDPPT------------LASQSAG-----
--------ITVNFPERP---------------RPGLLGSIGEGRY---------------
-----------FKKEPNLFS------HDAVVRE----MPTGVSSQAES------------
-----------YYPSPGPISSGLSHHASM-------------------------------
-------------------------APLPSSSW---------------------------
------------------------------------------------------------
------------------------------------------------------------
--------------------SSVAHPTPRSGNTNPLSSFSTRTL----------------
------------------------------------------------------------
-----------------PSN----------------------------------------
------------------------------SQGIPP------------------------
----------------------------FLRIPVGN-----------------DLNASNA
CIYN-----NADDIVGMEAS----------SMPSADLY----------------------
------------------------------------------------------------
------------------------------------------------------------
-GISDPNMLSN--------------------------CSVNMM-----------------
------------------------------------------------TTSSDSMG----
--ETDNP-------------------------------RLLSMNLEN---------PS--
--------------------CN--SVLDPRDLRQLH------------------------
------------------------------------------------------------
----QMSSSSMSAGANSN-TTVFVSQS--------DAFEG---------------SD-FS
CADN--------------------------------------------------------
------SMINESG-----------------------------------------------
------------------------------------------------------------
------------------------------------------------------------
------------------------------------------------------------
------------------------------------------------------------
------------------------------------------------------------
------------------------------------------------------------
---------------------------------PSNSTN---------------------
------------------------------------------------------------
------------------------------------------------------------
------------------------------------------------------------
----PN--------SHGFVQDSQYSGIGSMQN-----------EQLSDSFPYEFFQV---
------------------------------------------------------------
------------------------------------------------------------
------------------------
>Lcom_106894
------------------------------------------------------------
------------------------------------------------------------
--------------------------------------------------ME--------
------------------------------------------------------------
------------------------------------------------------------
------------------------------------------------------------
------------------------------------------------------------
------------------------------------------------------------
------------------------------------------------------------
------------------------------------------------------------
------------------------------------------------------------
------------------------------------------------------------
------------------------------------------------------------
------------------------------------------------------------
------------------------------------------------------------
------------------------------------------------------------
------------------------------------------------------------
------------------------------------------------------------
------------------------------------------------------------
---------------MAGPPS---------------------------------------
------------------------------------------------------------
------------------------------------------------------------
----------------------------------------------------------ST
NISM--------------------------------------------------------
------------------------------------------------------------
------------------------------------------------------------
------------------------------------------------------------
------------------------------------------------------------
------------------------------------------------------------
------------------------------------------------------------
------------------------------------------------------------
------------------------------------------------------------
-----------------------------------------------------QSRLAQQ
------------------------------------------------------------
----------------------------------------------------------GP
------------------------------------------------------------
------------------------------------------------------------
-----------PP-----------------------------------------------
----------------------RLIVLVQPNRNQ-KRRY--NSDGP-TRG----QIKDD-
------------S--GERVPTVRLDNYL--HH----------------CLMYMM--ACT-
-----------------------SNGEPHPF---------FELQSVDKC---G-------
CKPSTL----DGRPAVITET---SPDK-AMEARFAAC-LKRLAMRT-VQEN---------
------------------------------------------------------------
------------------------------SEFDFTKWKCESEKVHLGFLA-VALPT---
----H-TP--LA--------SCLSDPIHMVQG----------------------------
------------------------------------------------------------
------------------------------------------------------------
------------------------------------------------------------
---QSRL-----------------------------------------------------
------------------------------------------------------------
------------------------------------------------------------
------------------------------------------------------------
------------------------------------------------------------
------------------------------------------------------------
------------------------------------------------------------
------------------------------------------------------------
------------------------------------------------------------
------------------------------------------------------------
------------------------------------------------------------
------------------------------------------------------------
------------------------------------------------------------
------------------------------------------------------------
------------------------------------------------------------
------------------------------------------------------------
------------------------------------------------------------
------------------------------------------------------------
------------------------------------------------------------
------------------------------------------------------------
------------------------------------------------------------
-------LGRLED-----------------------------------------------
------------------------------------------------------------
------------------------------------------------------------
------------------------------------------------------------
------------------------------------------------------------
------------------------------------------------------------
------------------------------------------------------------
------------------------------------------------------------
------------------------------------------------------------
------------------------------------------------------------
------------------------------------------------------------
------------------------------------------------------------
------------------------------------------------------------
------------------------------------------------------------
------------------------------------------------------------
------------------------------------------------------------
------------------------
>Dmel_FBpp0290792
------------------------------------------------------------
------------------------------------------------------------
--------------------------------------------------MFEEAFGDIQ
------------------------------------------------------------
------------------------------------------------------------
------------------------------------------------------------
------------------------------------------------------------
------------------------------------------------------------
------------------------------------------------------------
------------------------------------------------------------
------------------------------------------------------------
------------------------------------------------------------
------------------------------------------------------------
------------------------------------------------------------
------------------------------------------------------------
------------------------------------------------------------
--------------------------------------------------EIINASMELN
GG----------------------------------------------------------
------------------------------------------------------------
------------------------------------------------------------
------------------------------------------------------------
------------------------------------------------------------
---------------------------------------------------------ATG
GGSVAGAVGG--------------------------------------------------
------------------------------------------------------------
------------------------------------------------------------
------------------------------------------------------------
------------------------------------------------------------
------------------------------------------------------------
------------------------------------------------------------
------------------------------------------------------------
------------------------------------------------------------
-------------------------------------------------GGAAHHILSQS
------------------------------TSLPV-------------------------
------------------------------------------------------MPSHIP
LHLQN-------------------------------------------------------
---------------------------------------------------------QNM
NQNLPEPSARSGP-----------------------------------------------
----------------------HLRIVEEPTSNIIRFRY--KCEGR-TAG----SIPGM-
-------NSSSET--GKTFPTIEVCNYD----------------GP--VIIVVS--CVT-
-----------------------SDEPFRQH-----------PHWLV-----S-KEEADA
CK--------SGIYQKKLP-----PEE--RRLVLQKVGIQCAKKLE-MRDSLVERERRN-
---ID-------------PF----------------------------------------
----------------NAKFDHK-------DQIDKI----NRYELRLCYQA--FITV---
-----------G-NSKVPLDPIVSSPIYGKS-----SELTITRLCSCAA-TANGGD-EII
MLCEKIA-KDDIEVR---FYE-T------------DK--------D-------------G
R---ETWFANAE-----------FQPTDVF--KQMAIAFKTPRYRNT--EIT----QSVN
VELKLVR------PSD-GATS-APLPFE-YYPNPG-------------------------
---TVTF---------ARLQ-RKLKRRQ-------------------ELDVFQQILS---
-----------------LDSETTATKY---SCPPMDLEE----DNNTVSSDDQQSSGTLN
EFEIAVK--------------------KMQMRQRGESHEMDGG-----------------
---------------------------TVTEYTDNDNEPDMEIELEVPQ-----------
---------------------------------L--------------------------
-------------------------LPQLADDC---------------------------
------------------------------------------------------------
--TQTSTPME--------------------------------------------------
--------------EILQHPQLQSRPLSNVET----------------------------
------------------------------------------------------------
-----------------ITEWMKSSEFERTDSLTV-------------------------
------------------------------ENGDTQ------------------------
----------------------------SLSNSTAQTAF----------TNVSSLTANTT
ITNQ--LDEEAHGLLANGSRRDTLENPAVKELPENEKEPE--------------------
------------------------------------------------------------
---------------MVS--------------------------------------ASAQ
ASMDLDENFDETATYTSLQIAFNNPIDIGLPKESKQAAPIYPPTN--PF----GQLDDDE
LVVLTNPPA------------PRIKVNAAQTPATPPASPPLPLPPRTPSPVSDQRLPPLP
PKPQRNSQDLSAVSDSI--------SVSRS-----RNGSLSSNRTTPSPII-IMRTPD--
---------------QSPTKRQPTPSASPKKRQGFFSRFFSRRRSKTDDEESLTPGGSPN
KQLPGGSKATTPTGSREPSVAHFSLGD----------------------PN---------
----RSSTRSMQP---------LGKS------------EGRN-------------GKPVG
RSSS----------------SVSGKRPAHLDADVIHIPLKGG------------------
------------------------------------------------------------
------------------------------------------------------------
----DSENSL--------------------------------------------------
------------------------------------------------------------
---------------------------------LRPESYSNASTLSYG------------
------------------------------------------------------------
------------------------------------------------------------
---------------------R-----------PLDRKT---------------------
----------------------------------------LSTLQLADIPISDGNMELI-
------------------------------------------------------------
----------------------AIADRQSIKNLCEGAY----------GVVLDPS-----
------------------------VDLSEAEHFALY-------TSKSPEPPFGGECGEGG
AATGGVDTTDFLSADEI-ARRLAEANGLE-------------------------------
------------------------------------------------------------
------------------------
>Tcas_TC011191
------------------------------------------------------------
------------------------------------------------------------
--------------------------------------------------MYEPVQIDMS
------------------------------------------------------------
------------------------------------------------------------
-----------------------------NYPSILTPPSSS-------------------
------------------------------------------------------------
------------------------------------------------------------
------------------------------------------------------------
------------------------------------------------------------
------------------------------------------------------------
------------------------------------------------------------
------------------------------------------------------------
------------------------------------------------------------
------------------------------------------------------------
------------------------------------------------------------
------------------------------------------------------------
------------------------------------------------------------
------------------------------------------------------------
---------------EDSPQTVFYN-----------------------------------
------------------------------------------------------------
------------------------------------------------------------
----------------------------------------------------------SP
TACL--------------------------------------------------------
------------------------------------------------------------
------------------------------------------------------------
------------------------------------------------------------
------------------------------------------------------------
------------------------------------------------------------
------------------------------------------------------------
------------------------------------------------------------
------------------------------------------------------------
------------------------------------------------------------
---------------------------------PM-------------------------
----------------------------------------------------------LP
QTSQAFDF-D--------------------------------------------------
------------------------------------------------------------
--------GVTHPP----------------------------------------------
--------------------PPFLRIIEQPIDRF-RFRY--KSEMTGTHG----SLCGQ-
--------NSDRS-RKQTYPTIELCNFY--KR----------------AVVRCS--IYQY
N----------------------TKEDQKPH-----------PHRLIKK--QG-KG----
-------E-VDDPHDAYVS-----PED-GYVYTFHSMGIIHTAKKN-LVPELVKKKTQLK
K--------------------------------------------------------EEV
ARLEGKMRELTQKEEIEIKGLAE-------AESKFI----NLNVVVLRFDA--FYEN---
------N----G-ILHPICPPVYSHTINNLK-SALTGELKIVRMDHCTS-PAKGGR-EVF
ILVERVT-KKNIKIR---LYE-L------------DD--------D-------------D
N---ILWEDYGR-----------FSDLDVH--HQYAIVFKTPPYRDP--NIK----SPVK
VYIELER------PSD-RSRS-EAKEFT-YTPSSS-------------------------
---VYK---------------PGAKRARTS------------------------------
-----------------YDTS---------------------------------------
------------------------------------------------------------
---------------------------------YDSSLPS--------------------
----------DELPLPINNLCIDN------------------------------------
-------------------------TPGLLDDVQLEVTSDDLQQAMTN------------
----IDSEEFRRLFNEFGQDY---------------------------------------
-SLVVDAP----------------------------------------------------
-----------------SQYPKKNAPKGGNKNRSMKS-----------------------
------------------------------------------------------------
----------------SKSNYQRADNSEDIVMAKQ------------AVMELQNFIKT--
------------------------------KPSDEKA--IS-------------------
---------------MLRHYLMTEDKTNALHVSI--------------------KQNKQA
D---------VIFLLKMVYV----------------------------------------
------------------------------------------------------------
--------------------------------------------------------WKQY
HLTNIYNDQCE--------------------------TALH-------------------
IATCMHLEEIVS---------NLIVCKAD-------------------ASIGDS------
--DMNTALHLAVITNAP--------------------------------------TPI--
FEKL-------------LSGDHVKKFIDNENNEGN-------------------------
----------------TA--LNLA---------IE-------------------------
----NSNMRALKL---------LLI-------------HGAD----------------IN
KQHK-----------------KNGYTPLRFAIEKQNLDLVRY------------------
-------ILQHEKLN---------------------------------------------
------------------------------------------------------------
------------------------------------------------------------
------------------------------------------------------------
---------------------------------PMIEDFKDINPLQAAMKKDNSELIDLI
TEFMRK------------------------------------------------------
-------------NNYVDVEIKNEIEEYSDE-----------------------------
------------------------------------------------------------
------------------------------------EIEEKYSVKLEQISTEDLHQMYAK
------------------------------------------------------------
---------------------VTNFTPECLEEIS---------------RILDE------
--------------SQTWQNLADLLDLGHLTR---------SGLCDSKNSPTKLLLKVAI
ETNGDSV----LQIRDF-LENLDETRA--------------VEIIDNMVRTQFC------
------------------------------------------------------------
------------------------
>Pgem_c67824_fr1
------------------------------------------------------------
------------------------------------------------------------
------------------------------------------------------------
------------------------------------------------------------
------------------------------------------------------------
-QQQQQ------------------------------------------------------
------------------------------------------------------------
------------------------------------------------------------
--------------------------------------------------QEQYNQQMLF
--------------NSFN------------------------------------------
------------------------------------------------------------
------------------------------------------------------------
------------------------------------------------------------
------------------------------------------------------------
------------------------------------------------------------
------------------------------------------------------------
------------------------------------------------------------
------------------------------------------------------------
------------------------------------------------------------
---------------ALSPGSQQQQ-----------------------------------
------------------------------------------------------------
-------------------------------------------YQQHGRIKREPEPIGQT
------------------------------------------------IQIGDILNPLSP
GNPGMGI-----------------------------------------------------
------------------------------------------------------------
------------------------------------------------------------
------------------------------------------------------------
------------------------------------------LPPG--------------
------------------------------------------------------------
------------------------------------------------------------
------------------------------------------------------------
------------------------------------------------------------
-------------------------------------------------VNQRQHSMDSP
------------------------------------------------------------
-----------------------------------------------------QFNTGSP
ATDFQ------------------------------------------------------S
LSIG--------------------------------------------------------
---------SPGPPGVNQ------------------------------------------
------MKMVGGRIEEEKIVNDLLLLKVQPAQFG-RFRY--KSEQR-DK-----PLEGE-
----------------QGFPEVQINPKY--VSIL----------PP-DTKVTVR--PVTL
TVN--------------------ELGQPFPH-----------FHELG-----G-LL----
----------ETTIKQQKSKKK-TEEV-QFCAQFDNLTVLMSKHPP-GGSQA--------
------------------------------------------------------------
------------------------------PKRDKN----DQRAVRLMFEC--RFSY---
------N----N-QIYFG--GVVSQPIFNAK-------LAVNKLSHSSG-IVTGGN-EVI
ILSSKVR-KGTTTIT---LSD-VVANA--------RKSVD---HVD-------GALVKGD
E---RKWLKDKVSG--AYVCVMPVRFLTFH--HQYAITFELPPYHNI--DIT----EPVR
INMQIAD------FED-NTES-PPVQYT-YIPREE-------------------------
---VTL----------DNF--ESSRKRK----------------MNDNLNEFWSQ-----
-----------------FNS----------------------------------------
------------------------------------------------------------
------------------------------------------------------------
------------------------------------------------------------
------------------------------------------------------------
------------------------------------------------------------
------------------------------------------------------------
------------------------------------------------------------
------------------------------------------------------------
------------------------------------------------------------
------------------------------------------------------------
------------------------------------------------------------
------------------------------------------------------------
------------------------------------------------------------
------------------------------------------------------------
------------------------------------------------------------
------------------------------------------------------------
------------------------------------------------------------
------------------------------------------------------------
------------------------------------------------------------
------------------------------------------------------------
------------------------------------------------------------
------------------------------------------------------------
------------------------------------------------------------
------------------------------------------------------------
------------------------------------------------------------
------------------------------------------------------------
------------------------------------------------------------
------------------------------------------------------------
------------------------------------------------------------
------------------------------------------------------------
------------------------------------------------------------
------------------------------------------------------------
------------------------------------------------------------
------------------------------------------------------------
------------------------------------------------------------
------------------------
>Xtro_ENSXETP00000036791
------------------------------------------------------------
------------------------------------------------------------
------------------------------------------------------------
------------------------------------------------------------
------------------------------------------------------------
------------------------------------------------------------
------------------------------------------------------------
------------------------------------------------------------
-------------------------PRA--------------------------------
---------------GMHSPPPRRASEQDLNGTY-----L--------------------
------------------------------------------------------------
-------------------------SQPSRFIPL--------------------------
-----------------------------------GGSRFIECPSIRIT-----------
---------------------------------------------------SDSPG----
----------------------------------------NSDGESEEQSRR---DLWDD
RPPRDQLF-----------------------LPPDPF-----------------------
-----------------------GYRES---------------------------FLSPS
PASSH-----SSWSFLSSEASS--------------CDSLGQMCEEVERELNEAASRFTL
------ASPLGSPRGSPKPWC-------------GQNDDFW-------------------
-------SVSSVSGPSPSPRE----------ELLL------------PYPH-AQVSRPTS
PCGKRRYSNSNEE-----------------------------------------------
----------------------------------------------------GMQQTGSP
S-----------------------------PAH-------------------------SR
RGSV--------------------------------------------------------
------------------------------------------------------------
------------------------------------------------------------
------------------------------------------------------------
-------------------GEDNI------------------------------------
------------------------------------------------------------
------------------------------------------------------------
------------------------------------------------------------
------------------------------------------------------------
-------------------------------------------------------AIERD
------------ASPKPC----------DHNQQPMPT-----------------------
--------------------------------------------------PTTERGDNIP
QKAR---------RTSAEQTVAPVRPEE--STSPVKTSPPGTSLCEETTGVFHQ-NRKEN
AGMDYLAVPSAL-AWSKAR----------------------------------------V
AGQSPIFRSSSLPP-----------------------------------LDWP-LPSQF-
-------------------EGLELRVEMQPRTHH-RAHY--ETEG--SRG----AVKAS-
---------------PGGHPVVKLSGYNE---------------KP--ITLQMF--IGTA
-----------------------DERNLRPH-------AFYQVHRIT-----G-KMVATP
SYEALV----GSTKVLEMSL---LPEN-NMCANIDCAGILKLRNSD-IELR---------
------------------------------------------------------------
------------------KGETD----------IGR----KNTRVRLVFRV--HVPQ---
----G-A----G-KGISL--QVASIPIECSQ-RSAQELPQVENYSLSAC-SVNGRE-ELL
ICGSNFL--SDSKVI---FLE-K------------GP--------D-------------G
K---LQWEEEAK-----------VNKLKS---NESLLSVQVPEYCNK--EIT----RPLQ
VYFYISNGR--------RKRS-PMQSFR-YLPIIF-------------------------
------------------------KAEP---------------LPELALHRFPSSSL---
--------------------------------------------------TIDSGQMELS
TSF---L-----------------------------------------------------
------------------------------------------------------------
------------------------------------------------------------
-------------------------PPLQSNLG------D--------------------
------------------------------------------------------------
-TPMEVSP----------------------------------------------------
------------------------------------------------------------
------------------------------------------------------------
------------------------------------------------------------
------------------------------------------------------------
------------------------------------------------------------
----------------------------YYTSPHSEHMYQ--------------------
------------------------------------------------------------
--------------------------------------------------------GDPD
CAVGSSSFMGC-----------------------YFNPPVPTDF----------------
---------------------------------------------KCPPSYPEN------
------------------------------------------------------------
---------------------------------GS-------------------------
-----------EVSLSLP-FHSNS------------------------------------
-------------------------------------------------------NPALP
PSPPWNS-----------------------------------------------------
------------------------------------------------------------
------------------------------------------------------------
------------------------------------------------------------
------------------------------------------------------------
------------------------------------------------------------
--------------MPLPIPSHLLIN----------------------------------
------------------------------------------------------------
---------------------------------PLQRTEGQSSISDKYPNSTNSTEKGK-
---------------------------AKEDGQE--FERTFHPIPIQGITLEE-------
------------------------------------------------------------
------------------------VSEFIGEDLHSF------------------------
------------------------------------------------PEPPQEE-----
------------------------------------------------------------
------------------------------------------------------------
------------------------
>Tcas_TC014708
M-----------------------------------------------------------
------------------------------------------------------------
-------------------------------------------------TLCTIPTVGVR
------------------------------------------------------------
------------------------------------------------------------
-----------------------------SQVRERRPG----------------------
------------------------------------------------------------
------------------------------------------------------------
------------------------------------------------------------
------------------RPPSGKRLAMVRDMPAKVRS----------------------
------------------------------------------------------------
------------------------------------------------------------
------------------------------------------------------------
------------------------------------------------------------
-------------------------------------------------------AFRRS
LDPCDNSNDSGLGF----------------------------------------------
--------------------------------------------------DHHADPLHLN
SMSERLTWN---------------------------------------------------
--------------------------------------------------------GE--
---------------RAEPKR---------------------------------------
------------------------------------------------------------
------------------------------------------------------------
------------------------------------------------------------
------------------------------------------------------------
------------------------------------------------------------
------------------------------------------------------------
------------------------------------------------------------
------------------------------------------------------------
------------------------------------------------------------
------------------------------------------------------------
------------------------------------------------------------
------------------------------------------------------------
------------------LKMDIKLENEDVNDR---YCF-----PDTLRSCKDSTTLIRT
--------------------------------APAGS-----------------------
----------------------------------------------------------IP
SLSM---------NNNQTSSSGRAVPRC--------------------------------
-------IPL--------------------------------------------------
--------SNRQPSSSP-------------------------------------VPLTTQ
L-----------STTSKYASEVSLTIVKQPEQQH-RARY--QTEG--SRG----AVKDR-
------------E--GNGFPVVQLVGYY----------------QP--TTLQVF--IGT-
-----------------------DVGKVAPH-------MFYQACKVS-----G-KN-STP
CVEKKI----DGTCVIELQL---DPSK-EMSATCDCVGILKERNVD-VEHRF--------
------------------------------------------------------------
-------------------PDQL-------GNRSKK----KSTRCRMIFRT--TLTH---
----D-D----G-TVETL--QVCSQPIVCTQ---PPGIPEICKKSLTSC-PASGGL-ELF
VLGKNFL--KDTKVH---FQQ-I------------DD--------D-------------R
H---IRWEQAVV-----------PDKEYL---QQTHFVCVIPPYRRP--DIT----EPVT
VRLCVVSS---------GKTS-EPHQFV-YTPVNGAIPSVHVD-PPPA------------
---TTQAPFFNKMLWSSNIS----KREQ--------------------------------
------------------------------------------------------------
------------------------------------------------------------
---------------------------------DLGMMPPP-------------------
--------ESSLVPMASRRPSISLPSTSDNL-----------------------------
-------------------------SPPLRTLKQEYIDENSQGS----------------
IDHSERYRHISE------------------------------------------------
-SSLDVHPGDSNMSM---------------------------------------------
------INEN---SIDMLSHNNMINENSNMSVSNDEIMVRRGSI----------------
------------------------------------------------------------
----------------SRSVCENSMDVNLSNSQMSDN-------------SCSNVMQHC-
---------SNSVVTDRLVLSQPVLMQNMLVSGATAEELK--------------------
--------------------VMDLRMKMPMATVAD--------------LGNSSAPSMAT
LQSFGVTEANNAPL------------------PAQSAQSV--------------------
------------------------------------------------------------
--------------------------------------------------------ENFL
TNIEATKALSSDFQIKK-------------DKMNEIISPFRRNNS-------------TE
PVFLSSQRPFLSGTSESE---NLLVAKSE-------------AAAIAEQTITEQASAI--
--TTISTIENVVTTEKLD--------------------QLVNSTVES-----HIGSPT--
------------------------------------------------------------
--------------RSEP-VNKTSSD-----DVIHDVM----------------------
----LNSRSSLMVAPMI--------------------------------------NTTLP
PMNHDLNQ---------------------------------------------------N
SANLSPAVILNSQISPS-------------------------------------------
----------------------------------------------------------LM
CRNAPEA-----------------------------------------------------
------------------------------------LLQ---------------------
---------------------------------PNVTVEAHTSPLHSPVA----------
----------------NPLSLTAD------------------------------------
------------------------------------------------------------
---------------------------------PEKVVLFKAAVDLLET-----------
--------------------------QKKISELDSRKAMESKEPMMNKMMMNDIMTTCTS
NDV------------MPS---------------------SRLSQLQGNNFVPQAPL----
---------------------LNTVPTIAQDNKS--------------DFVIPVPVK---
-------------------EMTGVADKKNEDR----------------MIPQS-------
------------------FTSLTENEL--------------INLINPSCFDQGNNSNYH-
------------------------------------------------------------
------------------------
>Acal_524868441
------------------------------------------------------------
------------------------------------------------------------
--------------------------------------------------MANQLKE---
------------------------------------------------------------
------------------------------------------------------------
------------------------------------------------------------
------------------------------------------------------------
------------------------------------------------------------
------------------------------------------------------------
------------------------------------------------------------
------------------------------------------------------------
------------------------------------------------------------
------------------------------------------------------------
------------------------------------------------------------
------------------------------------------------------------
------------------------------------------------------------
------------------------------------------------------------
------------------------------------------------------------
------------------------------------------------------------
---------------SALPV----------------------------------------
------------------------------------------------------------
------------------------------------------------------------
------------------------------------------------------------
------------------------------------------------------------
------------------------------------------------------------
------------------------------------------------------------
------------------------------------------------------------
------------------------------------------------------------
------------------------------------------------------------
------------------------------------------------------------
------------------------------------------------------------
------------------------------------------------------------
-------------------------------------------------ELQAKNVISPA
-----------------------------------------------------Y------
--------------------------------------------------------IISP
SMNGE-------------------------------------------------------
------------------------------------------------------VKTVSG
GTVGTNAAAKDQP-----------------------------------------------
----------------------CVVISEQPQQRGFRFRY--ECEGP-SHG----GLQGT-
--------KSERS--KKSYPAIKIENYT----------------GA--ARVVVS--LVT-
-----------------------DEKSPRAH-----------AHKLV-----G-TN----
CK--------DGLCTVEIK-----ANT--DPIIFPNLCILHVTRKK-LIDVLTGRILDA-
---IKLNKKLKENNMNFEPP----------------------------------------
---------ITDEDRRLARSQAD-------EQSKNM----QLNVVRLCFQV--FLRN---
----P-D----G-SFSKMLTPVASQPIYDSK-SPGASALKICRMDKYGG-CCSGNE-EVF
LLCEKVQ-KDDIQVR---FVE-Q------------AP--------D-------------G
S---VRWEAYGN-----------FGPLDVH--RQYAIVFKTPAYYNT--NID----KAVN
VLIMLQR------KSD-QEVS-EPKAFT-YFPQNR-------------------------
---DKD----------N-I---ASKKRK-------------------RIPLDGYD-----
-----------------FGDGGM-------------------------GGSGMGGDGGGG
GD------------------------------EGGTGPGSGPGGGGG-------------
---GVIVGGLTSNGTIHPGSNIMMHQSNTEADSDKSHIPHSVKEAMAEELEKKRQALDKE
RLKNSSKFLWEYSPQ------------------------------DQFF----------G
C---EDS-DIEVDAAVVPF------SPTTQSKS---------------------------
------------------------VSRDDPLSVLNV--DSKDAG--DKSERTRDQDKPCC
--GDKKLPSNSSYEQM------------DSGLVSGVSECITSIDEKH-------------
----------LTKPTTPCVPKSSSSPSVDFHKETTDCDKKVSNSSSASDYHSEPDTKVDI
ISEGVKSDEGFSDTSDDAMFKSLLNSRRVKQDTIHGHTTCTETFGPYSKLTDTVRQVAGR
VTERTLAAL---------VDYAETGDIRHLLLVQR------------HLLAISN------
------------------------------EDGDL-------------------------
----------------------------PLHLAV--------------------INSQPD
A---------LKSLLEVMIT-----------LPQSSRQ----------------------
------------------------------------------------------------
------------------------------------------------------------
--VNSFNLLRQ--------------------------TPAH-------------------
LATVMQQHPMVE---------MLLHAGAD-------------------PTLADR------
--NGNTPAHLAVINLSH--------QCLQS---------LVKYLR-----------PD--
-----------------ATLWNPFPELNYLNYDGY-------------------------
----------------SP--IHLA---------SQ-------------------------
----LGDVSMLRT---------LVF-------------GK---------------AD-AD
LPDG-----------------KSGKTALHHAVDNDDLPVAGY------------------
-------LLME-------------------------------------------------
------------------------------------------------------------
----AHVN----------------------------------------------------
------------------------------------------------------------
---------------------------------VNARCFDGNTALHVACARQLVGMVALL
VAAGA-----------DVE---------------IENEEIP-------------------
-------------ESDVNADDSGSRDR---------------------------------
----------------RGLR-------------PVDYAD---------------------
------------------------------------------------------------
------------------------------------------------------------
--------------DND-------------------------------------------
---QAG--------AGSISIFMERQLLTEDDNLIMLI---YCSSLSMNHDHVDYYFSFKS
SSDQKIA-----------IVRFEYFNSHVY----------KFDVL---------------
----------------ELE-----------------------------------------
------------------------
>Pchi_g11706
------------------------------------------------------------
------------------------------------------------------------
--------------------------------------------------MASFVPGAGR
------------------------------------------------------------
-LTAEDVELA--------------------------------------------------
VRQLQA----------LDNLSAQRLGQLQGQSRGAVPSLAA-------------------
------------------------------------------------------------
------------------------------------------------------------
------------------------------------------------------------
------------------------------------------------------------
------------------------------------------------------------
------------------------------------------------------------
------------------------------------------------------------
------------------------------------------------------------
------------------------------------------------------------
------------------------------GIPAYAQH----------------------
------------------------------------------------------------
------------------------------------------------------------
------------------------------------------------------------
-------MLDSGHRSRLSPPF---------------------------------------
------------------------------------------------------------
------------------------------------------------EVPSTPDDDSAA
T---------------------------------------------------------TP
SFAFPANSMDLVLK----------------------------------------------
------------------------------------------------------------
------------------------------------------------------------
------------------------------------------------------------
-------------------SEEGVNGL----------D----------------------
------------------------------------------------------------
------------------------------------------------------------
------------------------------------------------------------
------------------------------------------------------------
------------------------------------------FAEL---DRFLAEQLMAG
----------------------------------TGQ-----------------A-----
-------------------------------QDFGVA-----YGG-------SAATGLVP
EQQQQL------LQQQQLQLQRR-------------------------------------
------------------------------------------------------QFIAQQ
QQQQQQQQQTVLPAVLPQQLVQ---------------------------QHQQ-TPQLTQ
QQL-LLQVQQHAANGTPVEIPDLLLISDQPVQFG-RFRY--KSEQR-ER-----SLDGE-
----------------KSCPEVMVNPKY--LSTV----------PA-DAVVSAS--LVTK
TVG--------------------PDGRPLPH-----------WHELG-----G-NT----
----------ASLLSGP-----------ERKARFENLVILIEKTNN-SR-----------
------------------------------------------------------------
------------------------------VQRNKE----DQRAVRIQFQI--SFTS---
------G----N-RTYFG--KVVSHAVYNAK-------LMINRLSHPTG-PVNGGN-SII
LLCSKVR-KACTTIR---ISE-RSAPHSAN-------------VFE------------AQ
T---GNWN--------DGVCVMSANQLSFH--HQFAIVFAMPAYHDS--TIT----APVV
VDIEIID------HAD-KTNS-QPVEYM-YMPSEE-------------------------
---SRL----------VVA--QASKKRK----------------YDDGMNDFWRH-----
-----------------FGLGGMGGMG-------------GM------GGDPSGGTGGGM
GGG----------------MFGGGMG-----LGGGFSYGQQHGSSA--------------
------------------------------------------------------------
------------------------------------------------------------
-------------------------GPAMDVLA---------------------------
------------------------------------------------------------
------------------------------------------------------------
------------------------------------------------------------
------------------------------------------------------------
---LHAQGM---------RFFAHTGDARYLLAAQR------------GLIGMAD------
------------------------------DDGNT-------------------------
----------------------------ALHHAI--------------------MEGRAD
A---------AVSLASVAFP----------------------------------------
------------------------------------------------------------
------------------------------------------------------------
DVISGPNNAGD--------------------------TPLH-------------------
LAVERRLVSVVE---------RLLECGAD-------------------VSVRNA------
--MGNNPLHLAARQPGL--------GIVER---------LVDSR----------------
-------------------VHGLASALSVPNNEGV-------------------------
----------------HA--AHVAVV----------------------------------
----ARQPEALAC---------LII-------------AGAD----------------IN
ARDM-----------------CSGWTCLHYAAALGLSPIAVL------------------
-------LLKAGAK----------------------------------------------
------------------------------------------------------------
------------------------------------------------------------
------------------------------------------------------------
---------------------------------VSVLSHSDQTPLHVAAASGCVCVIEEL
LCAGASPAD-PDGFGLTPMDAAAD-----------------------------LVG--RP
SY------------ERIVLLMHEYASQG-----KVFSRMSSTE-----------------
---------------------------------PGHEDESVAQEGGVSSKK---------
----------------------------GDSGDDFSDDYVMLPESLKDVKISDADLRI--
------------------------------------------GKRRVQGN----------
----------------------QPAGSKITRKLMA--------------ALGDDKDDK-K
DRSKAKRKMMGHSAAADATGAAKLAALASVALDQ--------------------------
------------------HGKVSMDNADG------------VSLM---------------
------------------------------------------------------------
----GVD-----------------
>Pvie_g7289
------------------------------------------------------------
------------------------------------------------------------
--------------------------------------------------MAAIVPKARL
------------------------------------------------------------
--TADDVELA--------------------------------------------------
LQQLQA----------LDSVAAQRF----------VPSMRGP------------------
------------------------------------------------------------
------------------------------------------------------------
------------------------------------------------------------
------------------------------------------------------------
------------------------------------------------------------
------------------------------------------------------------
------------------------------------------------------------
------------------------------------------------------------
------------------------------------------------------------
-----------------------------LAIP---------------------------
------------------------------------------------------------
------------------------------------------------------------
------------------------------------------------------------
--------FGAAERGGLSPQL---------------------------------------
------------------------------------------------------------
------------------------------------------------EVPSTPDDDSSS
LA--------------------------------------------------------TP
GFVLPG--MDVALK----------------------------------------------
------------------------------------------------------------
------------------------------------------------------------
------------------------------------------------------------
-------------------AEDDGTVM----------D----------------------
------------------------------------------------------------
------------------------------------------------------------
------------------------------------------------------------
------------------------------------------------------------
------------------------------------------FAELERLLQLAPEHLMAG
-------------------------------HMPHGS-----------------T-----
-------------------------------DAFGVA-----MGG---------PMAAAP
EQQ---------------------------------------------------------
------------------------------------------------------------
------------------------------------------------------------
-----LQMQMQAGSG-PVEIPDLLMITDQPVQFG-RFRY--KSEQR-ER-----SLDGE-
----------------KSCPEVQLNPKY--LSLV----------PT-DAIVTAT--LVTK
TTG--------------------PDGHPQPH-----------WHELG-----G-NT----
----------ASLLSGH-----------ERKARFENLVILIEKTNS-TR-----------
------------------------------------------------------------
------------------------------VARNKE----DQRAVRIQFQL--TFGV---
------G----G-RMFFG--RAVSHPVYNAK-------LMINRLSHASG-PVTGGN-TVI
LLCSKVR-KACTTIR---VSE-RTAPHSAC-------------VFE-------------G
T---GAWQ--------EGVCILPVSHLSFH--HQFAIVFAMPPFHTP--NVG----APVT
VDIEIID------TAD-RTNS-QPVEYL-YMPTDE-------------------------
---SRL----------QMA--QASKKRK----------------FDDGMNDFWRH-----
-----------------FGLGGPGPQG-------------GQ-----PGNDPSGGGGGGF
GPL----------------GFG----------GGGFSLGMQHGGAG--------------
------------------------------------------------------------
------------------------------------------------------------
-------------------------GPAMDVMA---------------------------
------------------------------------------------------------
------------------------------------------------------------
------------------------------------------------------------
------------------------------------------------------------
---LHMNAV---------RFFAHSGDARFLLAAQR------------GLIGMSD------
------------------------------ADGNN-------------------------
----------------------------SLHHAI--------------------AEGRVD
A---------ALALAAVALP----------------------------------------
------------------------------------------------------------
------------------------------------------------------------
TAISDANNDGN--------------------------TPLH-------------------
FAVERRLATVVQ---------RLVELGAN-------------------VSARNA------
--VGNTPVHLAARQPGR--------VVLEC---------LLRQG----------------
-------------------AVGVCEALLMPTADGL-------------------------
----------------LP--AHVAVI----------------------------------
----ARQPEALAA---------ILN-------------AGAH----------------PD
ARDM-----------------CSGWTCLHHAAALGLPPVAML------------------
-------LLKAGAS----------------------------------------------
------------------------------------------------------------
------------------------------------------------------------
------------------------------------------------------------
---------------------------------VSSLSHAEQTPLHVAVGAGSVAVVDEL
LGAGASPCE-PDGTGLTPLDMAVD-----------------------------LAA--RP
SG------------ERIVLALRERLSQGTLAAPEALSRMSSMD-----------------
---------------------------------PAPMSEEDGSR----------------
----------------------------GPSGD---EDYVMLPESLKEVKISDADLRI--
------------------------------------------GKWRKEGAQ---------
----------------------QQGGMKIARKLKA--------------RLGDDKAGG-K
SAKRNK--------SAKSGSSSKLAELAA-------------------------------
------------------EKPAAADTADG------------VSLM---------------
------------------------------------------------------------
----GVD-----------------
>Scil_23899
------------------------------------------------------------
------------------------------------------------------------
--------------------------------------------------MDE-------
------------------------------------------------------------
------------------------------------------------------------
------------------------------------------------------------
------------------------------------------------------------
------------------------------------------------------------
------------------------------------------------------------
------------------------------------------------------------
------------------------------------------------------------
------------------------------------------------------------
------------------------------------------------------------
------------------------------------------------------------
------------------------------------------------------------
------------------------------------------------------------
------------------------------------------------------------
------------------------------------------------------------
------------------------------------------------------------
---------------LDSPNGD--------------------------------------
------------------------------------------------------------
------------------------------------------------------------
------------------------------------------------------------
------------------------------------------------------------
------------------------------------------------------------
------------------------------------------------------------
------------------------------------------------------------
------------------------------------------------------------
------------------------------------------------------------
------------------------------------------------------------
------------------------------------------------------------
------------------------------------------------------------
-------------------------------------------------NAIVARLINGV
GRG------KDMQTEV-----------------PPNA-----------------------
---------------------------------------------------TSRSSSASP
------------------------------------------------------------
----------------------------------------------------------KS
AGAAKPIINGERP-----------------------------------------------
----------------------YLTLDEQPKARGFRFRY--SCEGP-SHG----GIPGE-
--------SSEKT--KRTYPTVTLHGYR----------------GK-KARIVAS--LIC-
-----------------------HDDPLRPH-----------AHSLV-----G-KN----
VV--------LGQTIVEVA----GGGP-TWEYSFNSLGILHVTKKN-VAAVLMERYALA-
---MVTPAA-------GPPA----------------------------TISLEPQPGEEL
EGGRAALSALGKHYKDQLEKLAQ-------EQAASM----NLSAIRLCFQA--FMQD---
----E-S----G-KYTRGTDPVVSQVIYDSK-SPAASALKICRMHRNTG-AAAGGD-EIY
ILCDRVQ-RDDVEVK---FMS-D------------SS--------E--------------
----HPWEADGI-----------FGPADVH--RQFAMVIKTPPFWNQ--NIA----NPVN
VMIRLKR------KHG-EESS-EGKLFT-YTPNVE-------------------------
---DVE----------E-I---GRKRKK-------------------PIPRFTPDAKVPK
-----------------LAPPAAEMPQ-SVTMAPM------------QSASMMPVCATSP
EAVAPTR-LHVSSP--STAPQASNTLSN-WMANPSGWGFTGLAGTGV-------------
------SGFLPMTGGSQIVQ----QSSTTSTAPVLLQQPTMGTATIPTFAT---------
------------QPVPTRPGNAFLP-----------------------------------
-------------------------SPHSGNQHPSALQAIH-TQ----------------
----SNITHL--------------------------------------------------
------GALQSPGQRS------------NTSLLPSPHLCSPGGAAAPAMLMVSPQQPVQQ
HQLPTAASGD-----------NAVFPSPAGATTPAAAATPMT------------------
----A----------------QLANSAG-------------------TPMDTTSQSSNGS
SSYTILSAL---------KQYLDSGDIRHL------------------------------
------------------------------QDGDSP------------------------
----------------------------VLHAAV--------------------LAQNMD
V---------TSTLMST--------------LPRLQA-----------------------
------------------------------------------------------------
------------------------------------------------------------
AMLNSVDQHSN--------------------------TMLH-------------------
LAIGSKQNQLVT---------ELVRCGAN-------------------VTLPNG------
--QGDNCVHAACQIGSP--------QLLRV---------IMAKNRKD-------------
-----------------GSGQPLVPRLDQRDYNGL-------------------------
----------------FP--AHLA---------VR-------------------------
----AKSRECLQV---------LKA-------------EG---------------FG-LD
GSGG-----------------LCGSTPLHTATDSNQLSLVVY------------------
-------LLKE-------------------------------------------------
------------------------------------------------------------
----EVAD----------------------------------------------------
------------------------------------------------------------
---------------------------------INAKNYQGNSALHISSEQGHVEMVRAL
LQSGA-----------NRA---------------IKNAR---------------------
------------------------------------------------------------
-----------------GKL-------------PIDLAS---------------------
------------------------------------------SESVKAA-----------
------------------------------------------------------------
------------------------------------------------------------
--LQTK------------------------------------------------------
------------------------------------------------------------
------------------------------------------------------------
------------------------
>Xtro_ENSXETP00000046127
------------------------------------------------------------
------------------------------------------------------------
------------------------------------------------------------
------------------------------------------------------------
------------------------------------------------------------
------------------------------------------------------------
------------------------------------------------------------
------------------------------------------------------------
------------------------------------------------------------
------------------------------------------------------------
------------------------------------------------------------
------------------------------------------------------------
------------------------------------------------------------
------------------------------------------------------------
------------------------------------------------------------
------------------------------------------------------------
------------------------------------------------------------
------------------------------------------------------------
------------------------------------------------------------
---------------LSAPETFIIV-----------------------------------
--------------------------------------L---------------------
------------------------------------------------------------
----------------------------------------------------------SS
DVSLFHLD----------------------------------------------------
------------------------------------------------------------
------------------------------------------------------------
------------------------------------------------------------
------------------------------------------------------------
------------------------------------------------------------
------------------------------------------------------------
------------------------------------------------------------
------------------------------------------------------------
----------------------------------------------------TYLPINPL
------------------------------------------------------------
--------------------------------------------------------FQEP
------------------------------------------------------------
----------------------------------------------------------IY
MTSEPNLRSAEGP-----------------------------------------------
----------------------YIEITEQPKQRGFRFRY--VCEGP-SHG----GLPGA-
--------SSEKN--KKSYPQIKIHNYV----------------GQ--VKIIVQ--LIT-
-----------------------NSKDIRLH-----------AHSLV-----G-KN----
CE--------DGICSLTVG-----PKD--TIVGFANLGILHVTKKK-VIEILEARMTDA-
---FKKGHNAALL---VHPE--------------------------LNYTYSE-------
------DRQLNVREKEIIRQAAM-------QQAKDI----DLSVVRLMFTA--FLPD---
----S-E----G-RFTRSLEPVVSVPIFDSK-APNASNLKIVRMDRTAG-CVTGGE-EVY
LLCDKVQ-KDDIQVR---FYE-E------------DE--------N-------------G
----GFWEGFGD-----------FSPTDVH--RQFAIVFKTPKYKDV--NIT----KAAS
VFVQLRR------KSD-YETS-EPKPFL-YYPEIK-------------------------
---DKE----------E-V---QRKRQK-------------------LMPNFSDG-----
-----------------FGGS----------------------------GAGSGGGGGGL
Y--------------------------------GGGGGAGGSGAGGS-YGFSSFSYN---
-----NYGGLNFHGGPMNSSPCMKHVVS--------QSPYNKSEG---------------
----------KSQPQ-CEANQ---------------------------------------
---------KHVETMNIQD------APNEV------------------------------
------------------------------------------------------------
------------------------------------------------------------
-----------VCLCFDTVQENEEAPAREERE----------------------------
-------------------F--------------------------CKLHDCNFPRNALQ
LTKRHAASL---------FDYAVTGDVRMLLAVQR------------HLASVQD------
------------------------------ENGDN-------------------------
----------------------------ILHLSI--------------------IHQHSA
L---------VRIFLDITQG----------------------------------------
------------------------------------------------------------
--------------------------------------------------------PVCD
DIINVRNDLYQ--------------------------TPLH-------------------
LAVITQQPDTVQ---------DIIKAGGD-------------------PLCLDR------
--DGNSVLHLACKEGDA--------STLSI---------LLKHKK---------------
----------------------TLEIINLPNNDGL-------------------------
----------------NP--IHVA---------VL-------------------------
----SNCVLCLRL---------LIS-------------AR---------------AD-VN
AQEQ-----------------KSGKSALHLAVEQDNISLAGC------------------
-------LLLE-------------------------------------------------
------------------------------------------------------------
----GDAC----------------------------------------------------
------------------------------------------------------------
---------------------------------VDNTTYDGNTPLHIAVGRGSTKLTALL
KAAGA-----------DSF---------------VENFEPL-------------------
-------------LRFEDTQDEDDVDE---------------------------------
-------------GIVPGTK-------------PLDIAT---------------------
------------------------------------------SDEVLEI-LNGKPYKSE-
------------------------------------------------------------
------VAPEDSLPQG--------------------------------------------
------------------------------------------------------------
------------------------------------------------------------
------------------------------------------------------------
------------------------
>Ocar_g6369_t1
------------------------------------------------------------
------------------------------------------------------------
--------------------------------------------------MDD-------
------------------------------------------------------------
------------------------------------------------------------
-----------------------------------IPS----------------------
------------------------------------------------------------
------------------------------------------------------------
------------------------------------------------------------
------------------------------------------------------------
------------------------------------------------------------
------------------------------------------------------------
------------------------------------------------------------
------------------------------------------------------------
------------------------------------------------------------
------------------------------------------------------------
--------------------------------------------------GLLEEMLRSA
QGAS--------------------------------------------------------
------------------------------------------------------------
---------------QQLPDV---------------------------------------
------------------------------------------------------------
------------------------------------------------------------
------------------------------------------------------------
------------------------------------------------------------
------------------------------------------------------------
------------------------------------------------------------
------------------------------------------------------------
------------------------------------------------------------
------------------------------------------------------------
------------------------------------------------------------
------------------------------------------------------------
------------------------------------------------------------
------------------------------------------------------------
------------------------------------------------------------
------------------------------------------------------------
------------------------------------------------------------
------------------------------------------------------GHLMSG
LTVEDMNARTDAP-----------------------------------------------
----------------------LLRIIEQPKSRGFRFRY--PCEGP-SHG----GLPGT-
--------SSTKT--RKSYPTVKLFHYT----------------GK--ARLMLS--LVT-
-----------------------NDNPPRPH-----------AHSLV-----G-KN----
AQ--------SGQCTVEFD-----PDQ-NMCASFPNLGILHETKRN-VPKALLLRYAWEK
YHDIRLLSG-------------------------------------GNDMSATMEDNVEV
GVDQRDLPPLSESMLIDLRKKAD-------EDAKNM----NLSVVRLCFQA--FLPD---
----E-H----G-HFVNPLSPCISDPVYDSK-APSASTLKICRMDRHSG-SVAGGD-EIF
LLCDRVQ-KDDIEVK---FIE-K------------EP--------V-------------A
G---GNWEALAS-----------FSTNDVH--RQYAIVFKTPRYWNQ--NIS----QSVQ
VYIQLKR------KSD-GELS-EPKVFT-YQPLEY-------------------------
---DIE----------Q-I---GRKRRK-------------------KIPNFQESM----
------------------------------------------------------------
------------------------------------------------------------
------------------------------------------------------------
------------------------------------------------------------
-------------------------FPRYAQNA---------------------------
------------------------------------------------------------
------------------------------------------------------------
------------------------------------------------------------
------------------------------------------------------------
------------------------------------------------------------
------------------------------------------------------------
------------------------------------------------------------
----------------------------GVSLPPSTSS----------------------
------------------------------------------------------------
------------------------------------------------------------
---------------------------------FLGSLPFN-------F-----------
------------------------------------------------------------
------------------------------------------------------------
------------------------------------------------------------
----------------QP---------------LQ-------------------------
------------------------------------------------------------
------------------------------------------------------------
------------------------------------------------------------
------------------------------------------------------------
------------------------------------------------------------
------------------------------------------------------------
------------------------------------------------------------
------------------------------------------------------------
------------------------------------------------------------
---------------------------------PSQQVQ---------------------
------------------------------------------------------------
------------------------------------------------------------
------------------------------------------------------------
--QQPK--------STQWVSVSEE------------------------------------
------------------------------------------------------------
------------------------------------------------------------
------------------------
>Adig_6054v104467
------------------------------------------------------------
------------------------------------------------------------
--------------------------------------------------MATNSEQQVN
------------------------------------------------------------
------------------------------------------------------------
---------------------------------ATLTD----------------------
------------------------------------------------------------
------------------------------------------------------------
------------------------------------------------------------
------------------------------------------------------------
------------------------------------------------------------
------------------------------------------------------------
------------------------------------------------------------
------------------------------------------------------------
------------------------------------------------------------
------------------------------------------------------------
--------------------------------------------------SLLMDVLNP-
------------------------------------------------------------
------------------------------------------------------------
---------------GYLPDI---------------------------------------
------------------------------------------------------------
------------------------------------------------------------
------------------------------------------------------------
------------------------------------------------------------
------------------------------------------------------------
------------------------------------------------------------
------------------------------------------------------------
------------------------------------------------------------
------------------------------------------------------------
------------------------------------------------------------
------------------------------------------------------------
------------------------------------------------------------
------------------------------------------------------------
------------------------------------------------------------
------------------------------------------------------------
------------------------------------------------------------
------------------------------------------------------------
SALQVPTGSYQGP-----------------------------------------------
----------------------YLEILEQPKQRGFRFRY--PCEGP-SHG----GLPGE-
--------YSEKG--KKSYPSVQLCNYK----------------GP--ARIVVS--LVT-
-----------------------SDENPMPH-----------AHSLI-----G-KN----
[truncated: 336,887 more chars]
